# Supplementary material for: Targeting the protein–protein interaction between the CDC37 cochaperone and client kinases by an allosteric RAF dimer breaker
Source: J Biol Chem. 2025 Dec 8;302(2):111018. doi: 10.1016/j.jbc.2025.111018 (PMC12830207; doi:10.1016/j.jbc.2025.111018)
Supplement: Supporting information [file mmc2.xlsx]

## Sheet: Summary
Wistar Proteomics and Metabolomics Facility
Sample Preparation and LC-MS/MS analysis
1	6 cell pellets (triplicates of 2 groups) were received.
2	Proteins were extracted, protein assay was performed, and 10 ug of each sample was analyzed by SDS-PAGE (PowerPoint, slide 1).
3	For proteome analysis, 25 ug were run into a gel for 0.5 cm (PowerPoint, slide 2 and 3), the entire stained gel regions were excised, reduced with TCEP, alkylated with iodoacetamide, and digested with trypsin.
4	Tryptic digests were analyzed using a single-shot extended 4h LC gradient on the Thermo Q Exactive Plus mass spectrometer.
Data Analysis
1	MS data were searched with full tryptic specificity against the UniProt human proteome database (10/02/2020) and a common contaminant database using MaxQuant 1.6.17.0.
2	Variable modifications considered in the search were protein N-terminal acetylation, Asn deamidation, and Met oxidation.
3	“Match between runs” feature was used to help transfer identifications across experiments to minimize missing values. Proteins and peptides identified only by matching (no MS/MS information) are indicated in the “Identification Type” columns.
4	Protein and peptide false discovery rate was set at 1%.
5	The "All Proteins" sheet contains the entire output of MaxQuant.
6	The "Filtered Proteins" sheet contains a filtered list of proteins with common contaminants and incorrect protein identifications removed. This is the main sheet to look at. Some columns were hidden to simplify the sheet.
		Each row contains a protein group, i.e. a group of proteins that are sufficiently similar (e.g. homologs, isoforms, redundant database entries) and cannot be distinguished based on their identified peptides.
		Protein quantification was performed using Razor + unique peptides. Razor peptides are shared (non-unique) peptides assigned to the protein group with the most other peptides (Occam's razor principle).
		Proteins identified by a single razor+unique peptide are considered low confidence.
		MS/MS count refers to how many times peptides belonging to the protein were sequenced. The more abundant the protein, the more MS/MS counts will be generated.
		Intensity is the sum of the peptide MS peak intensities for the protein. Quantitation based on intensity is more accurate than MS/MS count.
		iBAQ (Intensity Based Absolute Quantification) is protein intensity divided by the number of theoretical peptides.
			iBAQ values are roughly considered to be proportional to the molar quantities of the proteins.
			You can sort (largest to smallest order) on the iBAQ columns to determine which proteins are more abundant WITHIN a sample.
		LFQ (Label-free quantification) intensity is Intensity normalized on multiple levels to ensure that profiles of LFQ intensities across samples accurately reflect the amount of proteins in the samples.
			LFQ is used for global proteomic comparison between cells where we do not expect a lot of changes in one condition.
			Proteins not detected in at least two of the triplicates (in any sample group) were removed.
			For pulldown or immunoprecipitation experiments where significant changes in the proteomes are expected, LFQ intensities should NOT be used for quantitative comparison between samples.
			LFQ normalization is done using the MaxLFQ algorithm (http://www.ncbi.nlm.nih.gov/pmc/articles/PMC4159666/).
7	Fold changes were calculated based on LFQ Intensity. You can sort on the fold change columns to see which proteins are uniquely found or more abundant in one sample versus the other.
	To calculate the fold change, protein LFQ intensity values were processed by:
	a.	Log2 transformation of the LFQ Intensity values and replacing missing values (proteins not identified) with the minimum value of the dataset.
	b.	For comparison between two sample groups, Log2 ratio, Fold change and Student's t-test p-value were calculated using the Log2 Imputed LFQ Intensity.
	c.	The more stringent q-value (t-test p-value adjusted to account for multiple testing using Benjamini-Hochberg FDR) was also calculated.
	d.	In this dataset, high confidence identification of proteins with significant change ("Confidence") refers to proteins satisfying the 4 criteria below:
		i.	Minimum absolute fold change of 2, and
		ii.	q-value <0.05, and
		iii.	Identified by a minimum of 2 razor + unique peptides in one of the sample groups compared, and
		iv.	Detected in at least 2 of the replicates in one of the sample groups compared.
		This is an arbitrary filter. You can modify the formula to increase/decrease the stringency of this filter (for example, adjust the minimum fold change, use different q-value cutoff, require proteins to be identified in all triplicate in one sample group, etc.).
		An efficient way to analyze the data is to do a double sort:
			First sort by the "Confidence" column (A to Z order). Then sort by the "Fold Change" column (largest to smallest order).
			General instructions on how to sort data in Excel can be found in the 2 links below:
				https://www.excel-easy.com/data-analysis/sort.html#multiple-columns
				https://www.ablebits.com/office-addins-blog/2018/04/11/alphabetize-excel-sort-columns-rows/
8	The "Filtered Peptides" sheet shows the peptides identified.
Summary
1	A total of 5405 proteins were identified based on the criteria described above. Protein count, total protein intensity and protein total LFQ intensity for each sample are shown below.
2	Principal component analysis (PCA) shows distinct clusters for the 2 groups.
3	Unsupervised hierarchical cluster analysis also shows the same trend.

## Sheet: All Proteins
id	Protein IDs	Majority protein IDs	Peptide counts (all)	Peptide counts (razor+unique)	Peptide counts (unique)	Protein names	Gene names	Fasta headers	Number of proteins	Peptides	Razor + unique peptides	Unique peptides	Peptides NoTreatment-1	Peptides NoTreatment-2	Peptides NoTreatment-3	Peptides Treatment-1	Peptides Treatment-2	Peptides Treatment-3	Razor + unique peptides NoTreatment-1	Razor + unique peptides NoTreatment-2	Razor + unique peptides NoTreatment-3	Razor + unique peptides Treatment-1	Razor + unique peptides Treatment-2	Razor + unique peptides Treatment-3	Unique peptides NoTreatment-1	Unique peptides NoTreatment-2	Unique peptides NoTreatment-3	Unique peptides Treatment-1	Unique peptides Treatment-2	Unique peptides Treatment-3	Sequence coverage [%]	Unique + razor sequence coverage [%]	Unique sequence coverage [%]	Mol. weight [kDa]	Sequence length	Sequence lengths	Q-value	Score	Identification type NoTreatment-1	Identification type NoTreatment-2	Identification type NoTreatment-3	Identification type Treatment-1	Identification type Treatment-2	Identification type Treatment-3	Sequence coverage NoTreatment-1 [%]	Sequence coverage NoTreatment-2 [%]	Sequence coverage NoTreatment-3 [%]	Sequence coverage Treatment-1 [%]	Sequence coverage Treatment-2 [%]
3715	Q5VT66;Q5VT66-2;H7BYZ9;A0A494C1P3;Q5VT66-3;H0YDX4;X6RIL1	Q5VT66;Q5VT66-2;H7BYZ9;A0A494C1P3;Q5VT66-3	6;6;4;4;4;1;1	6;6;4;4;4;1;1	5;5;4;3;4;1;1	Mitochondrial amidoxime-reducing component 1	MTARC1	sp|Q5VT66|MARC1_HUMAN Mitochondrial amidoxime-reducing component 1 OS=Homo sapiens OX=9606 GN=MTARC1 PE=1 SV=1;sp|Q5VT66-2|MARC1_HUMAN Isoform 2 of Mitochondrial amidoxime-reducing component 1 OS=Homo sapiens OX=9606 GN=MTARC1;tr|H7BYZ9|H7BYZ9_HUMAN Mitoch	7	6	6	5	3	4	4	5	4	6	3	4	4	5	4	6	2	3	3	4	3	5	28.2	28.2	23.7	37.499	337	337;354;263;313;252;99;119	0	21.599	By MS/MS	By MS/MS	By MS/MS	By MS/MS	By MS/MS	By MS/MS	14.5	22	17.5	24.9	22
4458	Q969Z3;Q969Z3-2;F6V6Z1;X1WI34	Q969Z3;Q969Z3-2;F6V6Z1;X1WI34	4;4;2;2	3;3;1;2	3;3;1;2	Mitochondrial amidoxime reducing component 2	MTARC2	sp|Q969Z3|MARC2_HUMAN Mitochondrial amidoxime reducing component 2 OS=Homo sapiens OX=9606 GN=MTARC2 PE=1 SV=1;sp|Q969Z3-2|MARC2_HUMAN Isoform 2 of Mitochondrial amidoxime reducing component 2 OS=Homo sapiens OX=9606 GN=MTARC2;tr|F6V6Z1|F6V6Z1_HUMAN Mitoch	4	4	3	3	3	4	4	4	4	4	2	3	3	3	3	3	2	3	3	3	3	3	12.2	7.8	7.8	38.023	335	335;257;94;172	0.0066763	1.9431	By matching	By MS/MS	By MS/MS	By MS/MS	By MS/MS	By MS/MS	10.1	12.2	12.2	12.2	12.2
5288	Q9NX47	Q9NX47	8	8	8	E3 ubiquitin-protein ligase MARCH5	MARCHF5	sp|Q9NX47|MARH5_HUMAN E3 ubiquitin-protein ligase MARCHF5 OS=Homo sapiens OX=9606 GN=MARCHF5 PE=1 SV=1	1	8	8	8	6	2	3	5	5	6	6	2	3	5	5	6	6	2	3	5	5	6	41.4	41.4	41.4	31.231	278	278	0	17.525	By MS/MS	By MS/MS	By MS/MS	By MS/MS	By MS/MS	By MS/MS	30.9	9.7	19.4	29.5	29.9
3431	Q15019;Q15019-2;Q15019-3;B5MCX3;C9J2Q4;C9JB25;H7C2Y0;C9J938;C9IZU3;H7C310;C9IY94;C9JZI2;C9JQJ4;B5MD47;F8WB65;C9JFT1;A0A1B0GXJ2;C9JT15;C9JSE7;H7C1T1	Q15019;Q15019-2;Q15019-3;B5MCX3;C9J2Q4;C9JB25	20;20;19;18;11;10;9;9;7;7;7;5;5;4;3;3;3;2;2;1	20;20;19;18;11;10;9;9;7;7;7;5;5;4;3;3;3;2;2;1	20;20;19;18;11;10;9;9;7;7;7;5;5;4;3;3;3;2;2;1	Septin-2	SEPTIN2	sp|Q15019|SEPT2_HUMAN Septin-2 OS=Homo sapiens OX=9606 GN=SEPTIN2 PE=1 SV=1;sp|Q15019-2|SEPT2_HUMAN Isoform 2 of Septin-2 OS=Homo sapiens OX=9606 GN=SEPTIN2;sp|Q15019-3|SEPT2_HUMAN Isoform 3 of Septin-2 OS=Homo sapiens OX=9606 GN=SEPTIN2;tr|B5MCX3|B5MCX3_H	20	20	20	20	16	19	17	15	18	14	16	19	17	15	18	14	16	19	17	15	18	14	68.1	68.1	68.1	41.487	361	361;396;371;321;184;173;188;148;131;161;121;105;147;94;80;72;71;50;52;29	0	236.13	By MS/MS	By MS/MS	By MS/MS	By MS/MS	By MS/MS	By MS/MS	63.2	61.5	61.2	54.6	57.9
620	Q14141;B1AMS2;Q14141-2;Q14141-4;Q14141-3	Q14141;B1AMS2;Q14141-2;Q14141-4;Q14141-3	4;4;4;4;3	2;2;2;2;2	2;2;2;2;2	Septin-6	SEPTIN6	sp|Q14141|SEPT6_HUMAN Septin-6 OS=Homo sapiens OX=9606 GN=SEPTIN6 PE=1 SV=4;tr|B1AMS2|B1AMS2_HUMAN Septin 6, isoform CRA_b OS=Homo sapiens OX=9606 GN=SEPTIN6 PE=1 SV=1;sp|Q14141-2|SEPT6_HUMAN Isoform I of Septin-6 OS=Homo sapiens OX=9606 GN=SEPTIN6;sp|Q141	5	4	2	2	2	3	3	2	2	3	1	2	2	1	1	1	1	2	2	1	1	1	19.4	11.1	11.1	49.716	434	434;431;427;429;267	0.00022681	6.1116	By matching	By MS/MS	By MS/MS	By MS/MS	By MS/MS	By MS/MS	9	13.6	13.6	7.1	7.1
929	Q16181;Q16181-2;E7ES33;E7EPK1;G3V1Q4;A0A0U1RRE1;A0A0U1RRM2;Q5JXL7;A0A0U1RRH9;A0A5F9ZGZ7;Q6ZU15;A0A0U1RRD1	Q16181;Q16181-2;E7ES33;E7EPK1;G3V1Q4	22;22;22;22;21;6;5;4;4;3;1;1	22;22;22;22;21;6;5;4;4;3;1;1	22;22;22;22;21;6;5;4;4;3;1;1	Septin-7	SEPTIN7	sp|Q16181|SEPT7_HUMAN Septin-7 OS=Homo sapiens OX=9606 GN=SEPTIN7 PE=1 SV=2;sp|Q16181-2|SEPT7_HUMAN Isoform 2 of Septin-7 OS=Homo sapiens OX=9606 GN=SEPTIN7;tr|E7ES33|E7ES33_HUMAN Septin-7 OS=Homo sapiens OX=9606 GN=SEPTIN7 PE=1 SV=3;tr|E7EPK1|E7EPK1_HUMAN	12	22	22	22	20	20	22	20	20	20	20	20	22	20	20	20	20	20	22	20	20	20	56.3	56.3	56.3	50.679	437	437;436;417;437;401;157;111;88;147;174;432;77	0	323.31	By MS/MS	By MS/MS	By MS/MS	By MS/MS	By MS/MS	By MS/MS	51.7	55.8	56.3	56.3	53.1
581	Q92599;Q92599-4;A6NMH6;Q92599-2;A0A087X142;A6NFQ9;F8W8I8;Q92599-3;A0A0A0MRP8;C9J4G8;C9JV02	Q92599;Q92599-4;A6NMH6;Q92599-2;A0A087X142;A6NFQ9;F8W8I8;Q92599-3	5;5;5;5;4;4;4;4;2;2;1	4;4;4;4;3;3;3;3;2;2;1	4;4;4;4;3;3;3;3;2;2;1	Septin-8	SEPTIN8	sp|Q92599|SEPT8_HUMAN Septin-8 OS=Homo sapiens OX=9606 GN=SEPTIN8 PE=1 SV=4;sp|Q92599-4|SEPT8_HUMAN Isoform 4 of Septin-8 OS=Homo sapiens OX=9606 GN=SEPTIN8;tr|A6NMH6|A6NMH6_HUMAN Septin-8 OS=Homo sapiens OX=9606 GN=SEPTIN8 PE=1 SV=1;sp|Q92599-2|SEPT8_HUMA	11	5	4	4	3	4	4	4	3	5	2	3	3	3	2	4	2	3	3	3	2	4	20.7	16.8	16.8	55.756	483	483;442;430;429;426;440;460;369;78;97;130	0	13.234	By MS/MS	By MS/MS	By MS/MS	By MS/MS	By MS/MS	By MS/MS	11.6	15.7	15.7	15.7	12.4
5458	Q9UHD8;Q9UHD8-5;Q9UHD8-7;Q9UHD8-2;Q9UHD8-3;Q9UHD8-4;Q9UHD8-8;Q9UHD8-9;K7EL40;K7EK18;K7EQD7;K7EIE4;K7ER52;K7ENL0;K7ER14;K7EJV0;K7EPY1;K7ELJ9;K7EJ51;K7EJL9;K7EJZ2;K7EIR4;K7EN52;K7EKN4;K7ENQ5;K7EQ08;K7ER34;K7ERG1	Q9UHD8;Q9UHD8-5;Q9UHD8-7;Q9UHD8-2;Q9UHD8-3;Q9UHD8-4;Q9UHD8-8;Q9UHD8-9	33;32;32;32;23;18;18;18;12;11;9;9;9;8;7;7;7;7;6;6;6;5;5;5;5;3;1;1	33;32;32;32;23;18;18;18;12;11;9;9;9;8;7;7;7;7;6;6;6;5;5;5;5;3;1;1	33;32;32;32;23;18;18;18;12;11;9;9;9;8;7;7;7;7;6;6;6;5;5;5;5;3;1;1	Septin-9	SEPTIN9	sp|Q9UHD8|SEPT9_HUMAN Septin-9 OS=Homo sapiens OX=9606 GN=SEPTIN9 PE=1 SV=2;sp|Q9UHD8-5|SEPT9_HUMAN Isoform 5 of Septin-9 OS=Homo sapiens OX=9606 GN=SEPTIN9;sp|Q9UHD8-7|SEPT9_HUMAN Isoform 7 of Septin-9 OS=Homo sapiens OX=9606 GN=SEPTIN9;sp|Q9UHD8-2|SEPT9_	28	33	33	33	32	32	30	31	29	27	32	32	30	31	29	27	32	32	30	31	29	27	63.3	63.3	63.3	65.401	586	586;579;567;568;422;335;474;362;209;195;165;157;151;152;159;125;151;144;134;189;135;104;115;107;127;57;90;35	0	323.31	By MS/MS	By MS/MS	By MS/MS	By MS/MS	By MS/MS	By MS/MS	61.9	63.3	59.9	63.3	61.8
669	Q9P0V9;E7EW69;B5ME97;Q9P0V9-2;E7EX04;Q9P0V9-3;C9JEQ7;F5H1F2;F5GYV2;F5H1W3;F8WC85;C9JEW2;C9JNR7	Q9P0V9;E7EW69;B5ME97;Q9P0V9-2;E7EX04;Q9P0V9-3	9;9;9;9;8;8;2;2;1;1;1;1;1	8;8;8;8;7;7;2;2;1;1;1;1;1	8;8;8;8;7;7;2;2;1;1;1;1;1	Septin-10	SEPTIN10	sp|Q9P0V9|SEP10_HUMAN Septin-10 OS=Homo sapiens OX=9606 GN=SEPTIN10 PE=1 SV=2;tr|E7EW69|E7EW69_HUMAN Septin-10 OS=Homo sapiens OX=9606 GN=SEPTIN10 PE=1 SV=1;tr|B5ME97|B5ME97_HUMAN Septin 10, isoform CRA_c OS=Homo sapiens OX=9606 GN=SEPTIN10 PE=1 SV=2;sp|Q9	13	9	8	8	8	8	7	7	7	7	7	7	6	6	6	6	7	7	6	6	6	6	33.5	29.3	29.3	52.592	454	454;450;544;503;473;431;97;98;26;38;48;57;61	0	36.197	By MS/MS	By MS/MS	By MS/MS	By MS/MS	By MS/MS	By MS/MS	31.1	31.1	25.8	26.9	26.9
880	Q9NVA2;D6RGI3;D6RER5;Q9NVA2-2;D6RDU5;H0Y961;H0Y9G8;D6RDP1;D6R9Y6	Q9NVA2;D6RGI3;D6RER5;Q9NVA2-2;D6RDU5	13;13;13;12;7;6;5;4;4	13;13;13;12;7;6;5;4;4	10;10;10;9;4;5;5;3;3	Septin-11	SEPTIN11	sp|Q9NVA2|SEP11_HUMAN Septin-11 OS=Homo sapiens OX=9606 GN=SEPTIN11 PE=1 SV=3;tr|D6RGI3|D6RGI3_HUMAN Septin 11, isoform CRA_b OS=Homo sapiens OX=9606 GN=SEPTIN11 PE=1 SV=1;tr|D6RER5|D6RER5_HUMAN Septin-11 OS=Homo sapiens OX=9606 GN=SEPTIN11 PE=1 SV=1;sp|Q9	9	13	13	10	12	11	12	11	10	11	12	11	12	11	10	11	10	9	10	9	8	8	35.4	35.4	25.2	49.398	429	429;425;432;439;372;160;82;126;136	0	172.6	By MS/MS	By MS/MS	By MS/MS	By MS/MS	By MS/MS	By MS/MS	29.6	25.9	29.6	25.9	25.9
126	O60613;A0A087X1G7;A0A3B3IT39;A0A0J9YX89	O60613;A0A087X1G7	5;5;2;1	5;5;2;1	5;5;2;1	15 kDa selenoprotein	SELENOF	sp|O60613|SEP15_HUMAN Selenoprotein F OS=Homo sapiens OX=9606 GN=SELENOF PE=1 SV=4;tr|A0A087X1G7|A0A087X1G7_HUMAN Selenoprotein F OS=Homo sapiens OX=9606 GN=SELENOF PE=1 SV=1	4	5	5	5	3	5	4	5	5	4	3	5	4	5	5	4	3	5	4	5	5	4	26.7	26.7	26.7	18.092	165	165;164;126;88	0	13.182	By MS/MS	By MS/MS	By MS/MS	By MS/MS	By MS/MS	By MS/MS	24.8	26.7	24.8	26.7	26.7
5183	Q9NRG9;Q9NRG9-2;F8VZ44;H3BU82;F8VUB6	Q9NRG9;Q9NRG9-2;F8VZ44;H3BU82	19;17;15;11;4	19;17;15;11;4	19;17;15;11;4	Aladin	AAAS	sp|Q9NRG9|AAAS_HUMAN Aladin OS=Homo sapiens OX=9606 GN=AAAS PE=1 SV=1;sp|Q9NRG9-2|AAAS_HUMAN Isoform 2 of Aladin OS=Homo sapiens OX=9606 GN=AAAS;tr|F8VZ44|F8VZ44_HUMAN Aladin OS=Homo sapiens OX=9606 GN=AAAS PE=1 SV=1;tr|H3BU82|H3BU82_HUMAN Aladin (Fragment	5	19	19	19	15	13	14	15	12	13	15	13	14	15	12	13	15	13	14	15	12	13	59.3	59.3	59.3	59.573	546	546;513;422;358;127	0	133.47	By MS/MS	By MS/MS	By MS/MS	By MS/MS	By MS/MS	By MS/MS	43.2	40.5	44.9	50	37.7
4154	Q8N5Z0;Q8N5Z0-2;D6RC56;D6RFY7;D6REB9	Q8N5Z0;Q8N5Z0-2	5;5;2;2;2	5;5;2;2;2	5;5;2;2;2	Kynurenine/alpha-aminoadipate aminotransferase, mitochondrial	AADAT	sp|Q8N5Z0|AADAT_HUMAN Kynurenine/alpha-aminoadipate aminotransferase, mitochondrial OS=Homo sapiens OX=9606 GN=AADAT PE=1 SV=2;sp|Q8N5Z0-2|AADAT_HUMAN Isoform 2 of Kynurenine/alpha-aminoadipate aminotransferase, mitochondrial OS=Homo sapiens OX=9606 GN=AAD	5	5	5	5	1	2	1	4	4	3	1	2	1	4	4	3	1	2	1	4	4	3	27.1	27.1	27.1	47.351	425	425;429;180;209;220	0	7.904	By MS/MS	By MS/MS	By MS/MS	By MS/MS	By MS/MS	By MS/MS	3.1	7.3	3.1	21.6	24.2
3815	Q6PD74;Q6PD74-2;H0YL49	Q6PD74;Q6PD74-2;H0YL49	6;4;3	6;4;3	6;4;3	Alpha- and gamma-adaptin-binding protein p34	AAGAB	sp|Q6PD74|AAGAB_HUMAN Alpha- and gamma-adaptin-binding protein p34 OS=Homo sapiens OX=9606 GN=AAGAB PE=1 SV=1;sp|Q6PD74-2|AAGAB_HUMAN Isoform 2 of Alpha- and gamma-adaptin-binding protein p34 OS=Homo sapiens OX=9606 GN=AAGAB;tr|H0YL49|H0YL49_HUMAN Alpha- a	3	6	6	6	5	4	4	2	1	3	5	4	4	2	1	3	5	4	4	2	1	3	25.1	25.1	25.1	34.593	315	315;206;58	0	16.879	By MS/MS	By MS/MS	By MS/MS	By MS/MS	By MS/MS	By MS/MS	24.8	22.2	18.4	13	4.4
985	Q2M2I8;E9PG46;Q2M2I8-2	Q2M2I8;E9PG46;Q2M2I8-2	1;1;1	1;1;1	1;1;1	AP2-associated protein kinase 1	AAK1	sp|Q2M2I8|AAK1_HUMAN AP2-associated protein kinase 1 OS=Homo sapiens OX=9606 GN=AAK1 PE=1 SV=3;tr|E9PG46|E9PG46_HUMAN AP2-associated protein kinase 1 OS=Homo sapiens OX=9606 GN=AAK1 PE=1 SV=1;sp|Q2M2I8-2|AAK1_HUMAN Isoform 2 of AP2-associated protein kinas	3	1	1	1	1	0	0	0	0	0	1	0	0	0	0	0	1	0	0	0	0	0	1.6	1.6	1.6	103.88	961	961;674;863	0.0017172	2.7259	By MS/MS						1.6	0	0	0	0
754	Q13685;C9JG97;C9JEH3;C9JTS3;H7C0R2	Q13685;C9JG97;C9JEH3;C9JTS3	6;6;6;4;2	6;6;6;4;2	6;6;6;4;2	Angio-associated migratory cell protein	AAMP	sp|Q13685|AAMP_HUMAN Angio-associated migratory cell protein OS=Homo sapiens OX=9606 GN=AAMP PE=1 SV=2;tr|C9JG97|C9JG97_HUMAN Angio-associated migratory cell protein OS=Homo sapiens OX=9606 GN=AAMP PE=1 SV=1;tr|C9JEH3|C9JEH3_HUMAN Angio-associated migrator	5	6	6	6	5	5	5	5	5	5	5	5	5	5	5	5	5	5	5	5	5	5	19.6	19.6	19.6	46.75	434	434;415;435;200;189	0	41.572	By MS/MS	By MS/MS	By MS/MS	By MS/MS	By MS/MS	By MS/MS	16.6	16.6	16.6	16.6	16.6
546	Q9Y312;A2A2Q9	Q9Y312;A2A2Q9	9;9	9;9	9;9	Protein AAR2 homolog	AAR2	sp|Q9Y312|AAR2_HUMAN Protein AAR2 homolog OS=Homo sapiens OX=9606 GN=AAR2 PE=1 SV=2;tr|A2A2Q9|A2A2Q9_HUMAN AAR2 splicing factor homolog OS=Homo sapiens OX=9606 GN=AAR2 PE=1 SV=1	2	9	9	9	7	8	6	6	6	6	7	8	6	6	6	6	7	8	6	6	6	6	37.5	37.5	37.5	43.472	384	384;398	0	38.739	By MS/MS	By MS/MS	By MS/MS	By MS/MS	By MS/MS	By MS/MS	30.5	33.6	26.6	27.9	26
2708	P49588;H3BPK7	P49588	44;16	44;16	1;0	Alanine--tRNA ligase, cytoplasmic	AARS	sp|P49588|SYAC_HUMAN Alanine--tRNA ligase, cytoplasmic OS=Homo sapiens OX=9606 GN=AARS1 PE=1 SV=2	2	44	44	1	40	40	35	30	33	33	40	40	35	30	33	33	1	1	1	1	1	1	64.8	64.8	1.2	106.81	968	968;280	0	323.31	By MS/MS	By MS/MS	By MS/MS	By MS/MS	By MS/MS	By MS/MS	60.5	61.9	52.8	45.6	55
2709	P49588-2	P49588-2	44	1	1	Alanine--tRNA ligase, cytoplasmic	AARS	sp|P49588-2|SYAC_HUMAN Isoform 2 of Alanine--tRNA ligase, cytoplasmic OS=Homo sapiens OX=9606 GN=AARS1	1	44	1	1	39	39	34	30	32	33	0	0	0	1	0	1	0	0	0	1	0	1	63.5	1.5	1.5	109.32	992	992	1	-2	By matching	By matching	By matching	By MS/MS	By matching	By MS/MS	57.9	59.2	50.3	44.8	52.4
3644	Q5JTZ9	Q5JTZ9	5	5	5	Alanine--tRNA ligase, mitochondrial	AARS2	sp|Q5JTZ9|SYAM_HUMAN Alanine--tRNA ligase, mitochondrial OS=Homo sapiens OX=9606 GN=AARS2 PE=1 SV=1	1	5	5	5	4	3	3	5	5	5	4	3	3	5	5	5	4	3	3	5	5	5	9.5	9.5	9.5	107.34	985	985	0	15.084	By MS/MS	By MS/MS	By MS/MS	By MS/MS	By MS/MS	By MS/MS	8.3	6.8	6.8	9.5	9.5
741	Q9BTE6-2;C9J5N1;Q9BTE6;Q9BTE6-3;L7N2F4;K7EQ85;K7N799;H7C054	Q9BTE6-2;C9J5N1;Q9BTE6;Q9BTE6-3	12;12;12;12;5;4;2;2	12;12;12;12;5;4;2;2	12;12;12;12;5;4;2;2	Alanyl-tRNA editing protein Aarsd1	AARSD1;PTGES3L-AARSD1	sp|Q9BTE6-2|AASD1_HUMAN Isoform 2 of Alanyl-tRNA editing protein Aarsd1 OS=Homo sapiens OX=9606 GN=AARSD1;tr|C9J5N1|C9J5N1_HUMAN PTGES3L-AARSD1 readthrough OS=Homo sapiens OX=9606 GN=PTGES3L-AARSD1 PE=1 SV=1;sp|Q9BTE6|AASD1_HUMAN Alanyl-tRNA editing protei	8	12	12	12	10	10	11	9	9	10	10	10	11	9	9	10	10	10	11	9	9	10	35.8	35.8	35.8	58.752	525	525;495;412;586;140;94;84;189	0	47.515	By MS/MS	By MS/MS	By MS/MS	By MS/MS	By MS/MS	By MS/MS	26.5	26.1	31	21	23.8
5187	Q9NRN7;E9PLW6;E9PNF3;Q9NRN7-2	Q9NRN7;E9PLW6	10;6;4;4	10;6;4;4	10;6;4;4	L-aminoadipate-semialdehyde dehydrogenase-phosphopantetheinyl transferase	AASDHPPT	sp|Q9NRN7|ADPPT_HUMAN L-aminoadipate-semialdehyde dehydrogenase-phosphopantetheinyl transferase OS=Homo sapiens OX=9606 GN=AASDHPPT PE=1 SV=2;tr|E9PLW6|E9PLW6_HUMAN 4-phosphopantetheinyl transferase (Fragment) OS=Homo sapiens OX=9606 GN=AASDHPPT PE=1 SV=1	4	10	10	10	10	10	10	8	8	9	10	10	10	8	8	9	10	10	10	8	8	9	39.8	39.8	39.8	35.776	309	309;190;160;138	0	35.748	By MS/MS	By MS/MS	By MS/MS	By MS/MS	By MS/MS	By MS/MS	39.8	39.8	39.8	30.4	32
5312	Q9NY61;A0A087WWS8;A0A087WTH8;A0A087WW41	Q9NY61	20;7;4;3	20;7;4;3	20;7;4;3	Protein AATF	AATF	sp|Q9NY61|AATF_HUMAN Protein AATF OS=Homo sapiens OX=9606 GN=AATF PE=1 SV=1	4	20	20	20	15	17	17	19	19	19	15	17	17	19	19	19	15	17	17	19	19	19	43.4	43.4	43.4	63.132	560	560;154;98;55	0	153.14	By MS/MS	By MS/MS	By MS/MS	By MS/MS	By MS/MS	By MS/MS	40.7	40.7	40.7	43.4	43.4
5184	Q9NRK6	Q9NRK6	10	10	9	ATP-binding cassette sub-family B member 10, mitochondrial	ABCB10	sp|Q9NRK6|ABCBA_HUMAN ATP-binding cassette sub-family B member 10, mitochondrial OS=Homo sapiens OX=9606 GN=ABCB10 PE=1 SV=2	1	10	10	9	5	5	6	9	8	9	5	5	6	9	8	9	4	4	5	8	7	8	21.1	21.1	20.1	79.147	738	738	0	31.421	By matching	By MS/MS	By MS/MS	By MS/MS	By MS/MS	By MS/MS	10.8	9.6	12.2	20.2	18.4
5126	Q9NP58;Q9NP58-4	Q9NP58;Q9NP58-4	3;3	3;3	3;3	ATP-binding cassette sub-family B member 6, mitochondrial	ABCB6	sp|Q9NP58|ABCB6_HUMAN ATP-binding cassette sub-family B member 6, mitochondrial OS=Homo sapiens OX=9606 GN=ABCB6 PE=1 SV=1;sp|Q9NP58-4|ABCB6_HUMAN Isoform 2 of ATP-binding cassette sub-family B member 6, mitochondrial OS=Homo sapiens OX=9606 GN=ABCB6	2	3	3	3	1	0	1	3	2	2	1	0	1	3	2	2	1	0	1	3	2	2	6.1	6.1	6.1	93.884	842	842;796	0	11.848	By MS/MS		By matching	By MS/MS	By MS/MS	By MS/MS	2.6	0	2.6	6.1	5
497	O75027;B4DGL8;A0A5F9ZA98;O75027-2;A0A2R8Y473;A0A590UJS8;A0A087WW65;O75027-3;E9PJR8;A0A2R8YF35;E9PNQ5;A0A2R8Y3N2	O75027;B4DGL8;A0A5F9ZA98;O75027-2;A0A2R8Y473;A0A590UJS8;A0A087WW65;O75027-3	9;9;9;9;8;8;7;7;3;1;1;1	9;9;9;9;8;8;7;7;3;1;1;1	9;9;9;9;8;8;7;7;3;1;1;1	ATP-binding cassette sub-family B member 7, mitochondrial	ABCB7	sp|O75027|ABCB7_HUMAN ATP-binding cassette sub-family B member 7, mitochondrial OS=Homo sapiens OX=9606 GN=ABCB7 PE=1 SV=2;tr|B4DGL8|B4DGL8_HUMAN ATP-binding cassette sub-family B member 7, mitochondrial (Fragment) OS=Homo sapiens OX=9606 GN=ABCB7 PE=1 SV=	12	9	9	9	6	5	4	6	7	8	6	5	4	6	7	8	6	5	4	6	7	8	22.2	22.2	22.2	82.64	752	752;702;757;753;651;693;713;712;188;47;159;159	0	23.57	By MS/MS	By MS/MS	By MS/MS	By MS/MS	By MS/MS	By MS/MS	14.4	11	9.7	13.8	15.2
1341	P33527;I3L4X2;P33527-4;P33527-9;P33527-6;P33527-2;A0A0A0MS99;P33527-7;P33527-3;P33527-8;P33527-5	P33527;I3L4X2;P33527-4;P33527-9;P33527-6;P33527-2;A0A0A0MS99;P33527-7;P33527-3;P33527-8;P33527-5	22;22;22;22;21;21;20;20;20;19;19	22;22;22;22;21;21;20;20;20;19;19	22;22;22;22;21;21;20;20;20;19;19	Multidrug resistance-associated protein 1	ABCC1	sp|P33527|MRP1_HUMAN Multidrug resistance-associated protein 1 OS=Homo sapiens OX=9606 GN=ABCC1 PE=1 SV=3;tr|I3L4X2|I3L4X2_HUMAN Multidrug resistance-associated protein 1 (Fragment) OS=Homo sapiens OX=9606 GN=ABCC1 PE=1 SV=1;sp|P33527-4|MRP1_HUMAN Isoform	11	22	22	22	13	11	13	20	18	16	13	11	13	20	18	16	13	11	13	20	18	16	20.9	20.9	20.9	171.59	1531	1531;1440;1466;1541;1407;1472;1215;1410;1475;1351;1416	0	37.866	By MS/MS	By MS/MS	By MS/MS	By MS/MS	By MS/MS	By MS/MS	12.3	11.4	12.3	20.8	17.8
4413	Q92887;A0A3B3ITG8	Q92887	6;1	6;1	6;1	Canalicular multispecific organic anion transporter 1	ABCC2	sp|Q92887|MRP2_HUMAN Canalicular multispecific organic anion transporter 1 OS=Homo sapiens OX=9606 GN=ABCC2 PE=1 SV=3	2	6	6	6	4	5	4	3	5	2	4	5	4	3	5	2	4	5	4	3	5	2	6	6	6	174.21	1545	1545;76	0	10.328	By MS/MS	By MS/MS	By MS/MS	By MS/MS	By MS/MS	By MS/MS	4.7	5.3	4.7	3.3	5.4
1632	O15439;O15439-2;O15439-3;A0A2R8YDC1;A0A2R8Y6V8;O15439-4	O15439;O15439-2;O15439-3;A0A2R8YDC1;A0A2R8Y6V8;O15439-4	13;13;10;9;9;9	13;13;10;9;9;9	13;13;10;9;9;9	Multidrug resistance-associated protein 4	ABCC4	sp|O15439|MRP4_HUMAN Multidrug resistance-associated protein 4 OS=Homo sapiens OX=9606 GN=ABCC4 PE=1 SV=3;sp|O15439-2|MRP4_HUMAN Isoform 2 of Multidrug resistance-associated protein 4 OS=Homo sapiens OX=9606 GN=ABCC4;sp|O15439-3|MRP4_HUMAN Isoform 3 of Mul	6	13	13	13	7	9	7	11	12	11	7	9	7	11	12	11	7	9	7	11	12	11	16.4	16.4	16.4	149.52	1325	1325;1278;859;669;800;784	0	38.109	By MS/MS	By MS/MS	By MS/MS	By MS/MS	By MS/MS	By MS/MS	9.1	11	8.4	14.6	15.4
442	P28288;A0A3B3ITW3;P28288-2;P28288-3	P28288;A0A3B3ITW3;P28288-2	22;22;17;3	22;22;17;3	22;22;17;3	ATP-binding cassette sub-family D member 3	ABCD3	sp|P28288|ABCD3_HUMAN ATP-binding cassette sub-family D member 3 OS=Homo sapiens OX=9606 GN=ABCD3 PE=1 SV=1;tr|A0A3B3ITW3|A0A3B3ITW3_HUMAN ATP-binding cassette sub-family D member 3 OS=Homo sapiens OX=9606 GN=ABCD3 PE=1 SV=2;sp|P28288-2|ABCD3_HUMAN Isoform	4	22	22	22	17	13	16	17	20	17	17	13	16	17	20	17	17	13	16	17	20	17	41.7	41.7	41.7	75.475	659	659;659;549;236	0	119.95	By MS/MS	By MS/MS	By MS/MS	By MS/MS	By MS/MS	By MS/MS	33.1	26.9	30.3	33.1	39.5
2916	P61221;D6R9I9;D6RGF4;H0Y990	P61221;D6R9I9	31;19;12;8	31;19;12;8	31;19;12;8	ATP-binding cassette sub-family E member 1	ABCE1	sp|P61221|ABCE1_HUMAN ATP-binding cassette sub-family E member 1 OS=Homo sapiens OX=9606 GN=ABCE1 PE=1 SV=1;tr|D6R9I9|D6R9I9_HUMAN ATP-binding cassette sub-family E member 1 OS=Homo sapiens OX=9606 GN=ABCE1 PE=1 SV=1	4	31	31	31	29	28	28	24	23	24	29	28	28	24	23	24	29	28	28	24	23	24	57.9	57.9	57.9	67.314	599	599;421;210;147	0	323.31	By MS/MS	By MS/MS	By MS/MS	By MS/MS	By MS/MS	By MS/MS	54.8	56.8	55.6	50.3	50.9
4216	Q8NE71;Q8NE71-2;H0YGW7;A0A0G2JIC2;Q5STZ8	Q8NE71;Q8NE71-2;H0YGW7	27;27;22;10;6	27;27;22;10;6	27;27;22;10;6	ATP-binding cassette sub-family F member 1	ABCF1	sp|Q8NE71|ABCF1_HUMAN ATP-binding cassette sub-family F member 1 OS=Homo sapiens OX=9606 GN=ABCF1 PE=1 SV=2;sp|Q8NE71-2|ABCF1_HUMAN Isoform 2 of ATP-binding cassette sub-family F member 1 OS=Homo sapiens OX=9606 GN=ABCF1;tr|H0YGW7|H0YGW7_HUMAN ATP-binding	5	27	27	27	21	25	22	14	18	17	21	25	22	14	18	17	21	25	22	14	18	17	43.8	43.8	43.8	95.925	845	845;807;596;238;339	0	103.25	By MS/MS	By MS/MS	By MS/MS	By MS/MS	By MS/MS	By MS/MS	35.9	43.7	36.9	25.6	34
5438	Q9UG63;Q9UG63-2;C9JHK9;C9JZV3	Q9UG63;Q9UG63-2	27;27;12;12	27;27;12;12	27;27;12;12	ATP-binding cassette sub-family F member 2	ABCF2	sp|Q9UG63|ABCF2_HUMAN ATP-binding cassette sub-family F member 2 OS=Homo sapiens OX=9606 GN=ABCF2 PE=1 SV=2;sp|Q9UG63-2|ABCF2_HUMAN Isoform 2 of ATP-binding cassette sub-family F member 2 OS=Homo sapiens OX=9606 GN=ABCF2	4	27	27	27	24	26	26	22	20	20	24	26	26	22	20	20	24	26	26	22	20	20	45.3	45.3	45.3	71.289	623	623;634;240;287	0	74.004	By MS/MS	By MS/MS	By MS/MS	By MS/MS	By MS/MS	By MS/MS	40.8	43.5	43.5	38.5	36.8
5230	Q9NUQ8;Q9NUQ8-2	Q9NUQ8;Q9NUQ8-2	16;15	16;15	15;15	ATP-binding cassette sub-family F member 3	ABCF3	sp|Q9NUQ8|ABCF3_HUMAN ATP-binding cassette sub-family F member 3 OS=Homo sapiens OX=9606 GN=ABCF3 PE=1 SV=2;sp|Q9NUQ8-2|ABCF3_HUMAN Isoform 2 of ATP-binding cassette sub-family F member 3 OS=Homo sapiens OX=9606 GN=ABCF3	2	16	16	15	14	12	14	11	9	12	14	12	14	11	9	12	13	12	14	10	8	11	36.1	36.1	33	79.744	709	709;703	0	88.63	By MS/MS	By MS/MS	By MS/MS	By MS/MS	By MS/MS	By MS/MS	32.6	25	30.9	24.4	21.2
5222	Q9NUJ1;Q9NUJ1-2;Q9NUJ1-3	Q9NUJ1;Q9NUJ1-2	19;13;7	19;13;7	19;13;7	Mycophenolic acid acyl-glucuronide esterase, mitochondrial	ABHD10	sp|Q9NUJ1|ABHDA_HUMAN Mycophenolic acid acyl-glucuronide esterase, mitochondrial OS=Homo sapiens OX=9606 GN=ABHD10 PE=1 SV=1;sp|Q9NUJ1-2|ABHDA_HUMAN Isoform 2 of Mycophenolic acid acyl-glucuronide esterase, mitochondrial OS=Homo sapiens OX=9606 GN=ABHD10	3	19	19	19	17	17	19	19	19	18	17	17	19	19	19	18	17	17	19	19	19	18	62.7	62.7	62.7	33.932	306	306;149;205	0	323.31	By MS/MS	By MS/MS	By MS/MS	By MS/MS	By MS/MS	By MS/MS	62.1	62.1	62.7	62.7	62.7
4232	Q8NFV4;Q8NFV4-4;Q8NFV4-6;C9J7Q4;H7BZ58;H0YC52;Q8NFV4-3;Q8NFV4-2;H7C396;Q8NFV4-5	Q8NFV4;Q8NFV4-4;Q8NFV4-6	13;11;9;4;4;3;3;3;2;1	13;11;9;4;4;3;3;3;2;1	13;11;9;4;4;3;3;3;2;1	Alpha/beta hydrolase domain-containing protein 11	ABHD11	sp|Q8NFV4|ABHDB_HUMAN Protein ABHD11 OS=Homo sapiens OX=9606 GN=ABHD11 PE=1 SV=1;sp|Q8NFV4-4|ABHDB_HUMAN Isoform 4 of Protein ABHD11 OS=Homo sapiens OX=9606 GN=ABHD11;sp|Q8NFV4-6|ABHDB_HUMAN Isoform 6 of Protein ABHD11 OS=Homo sapiens OX=9606 GN=ABHD11	10	13	13	13	9	12	13	12	13	12	9	12	13	12	13	12	9	12	13	12	13	12	68.3	68.3	68.3	34.69	315	315;308;258;159;184;87;97;101;123;145	0	79.293	By MS/MS	By MS/MS	By MS/MS	By MS/MS	By MS/MS	By MS/MS	36.8	61.6	68.3	54.9	68.3
4116	Q8N2K0;Q8N2K0-3;Q8N2K0-2;A0A5F9ZHQ0;A0A5F9ZHQ8;A0A5F9ZH71;A0A5F9ZH49;A0A5F9ZHH2;I3L206;A0A5F9ZGW7;Q5T712;A0A5F9ZH28;A0A5F9ZHG5;A0A5F9ZHM3;I3L294;A0A5F9ZGZ9;A0A5F9ZGT4;A0A5F9ZHF0;I3L440;A0A5F9ZHE8;I3L1V0	Q8N2K0;Q8N2K0-3;Q8N2K0-2;A0A5F9ZHQ0;A0A5F9ZHQ8;A0A5F9ZH71;A0A5F9ZH49;A0A5F9ZHH2;I3L206;A0A5F9ZGW7;Q5T712;A0A5F9ZH28;A0A5F9ZHG5;A0A5F9ZHM3;I3L294;A0A5F9ZGZ9;A0A5F9ZGT4;A0A5F9ZHF0	8;8;8;6;6;6;6;6;6;5;5;5;4;4;4;4;4;4;3;2;2	8;8;8;6;6;6;6;6;6;5;5;5;4;4;4;4;4;4;3;2;2	8;8;8;6;6;6;6;6;6;5;5;5;4;4;4;4;4;4;3;2;2	Monoacylglycerol lipase ABHD12	ABHD12	sp|Q8N2K0|ABD12_HUMAN Lysophosphatidylserine lipase ABHD12 OS=Homo sapiens OX=9606 GN=ABHD12 PE=1 SV=2;sp|Q8N2K0-3|ABD12_HUMAN Isoform 3 of Lysophosphatidylserine lipase ABHD12 OS=Homo sapiens OX=9606 GN=ABHD12;sp|Q8N2K0-2|ABD12_HUMAN Isoform 2 of Lysophos	21	8	8	8	6	5	5	7	8	8	6	5	5	7	8	8	6	5	5	7	8	8	28.6	28.6	28.6	45.096	398	398;360;404;210;295;241;228;227;216;179;187;169;120;176;159;153;250;151;105;143;194	0	23.652	By MS/MS	By MS/MS	By MS/MS	By MS/MS	By MS/MS	By MS/MS	21.9	16.1	16.1	24.9	28.6
768	C9JMV9;Q03154;A0A1B0GVA5;A0A1B0GU86;Q03154-4;A0A1B0GV31;A0A1B0GW23;Q03154-2;Q03154-3;A0A1B0GUT4;C9IYJ8;F2Z3Q0;A0A1B0GWD9;F8WC59;C9JYZ0	C9JMV9;Q03154;A0A1B0GVA5;A0A1B0GU86;Q03154-4;A0A1B0GV31;A0A1B0GW23;Q03154-2;Q03154-3	4;3;3;3;3;2;2;2;2;1;1;1;1;1;1	4;3;3;3;3;2;2;2;2;1;1;1;1;1;1	3;3;2;3;3;2;2;2;2;0;0;0;0;1;1	Aminoacylase-1	ABHD14A-ACY1;ACY1	tr|C9JMV9|C9JMV9_HUMAN N-acyl-L-amino-acid amidohydrolase OS=Homo sapiens OX=9606 GN=ABHD14A-ACY1 PE=3 SV=1;sp|Q03154|ACY1_HUMAN Aminoacylase-1 OS=Homo sapiens OX=9606 GN=ACY1 PE=1 SV=1;tr|A0A1B0GVA5|A0A1B0GVA5_HUMAN N-acyl-L-amino-acid amidohydrolase (Fra	15	4	4	3	4	3	3	1	1	2	4	3	3	1	1	2	3	2	2	0	0	1	11.2	11.2	9.2	56.435	509	509;408;264;373;373;275;586;336;343;103;124;167;175;201;228	0	8.2285	By MS/MS	By MS/MS	By MS/MS	By matching	By matching	By matching	11.2	6.7	8.3	2	2
1137	Q96IU4;F8W9U3;B4DQI4;Q96IU4-2	Q96IU4;F8W9U3;B4DQI4	5;5;3;2	5;5;3;2	5;5;3;2	Alpha/beta hydrolase domain-containing protein 14B	ABHD14B	sp|Q96IU4|ABHEB_HUMAN Protein ABHD14B OS=Homo sapiens OX=9606 GN=ABHD14B PE=1 SV=1;tr|F8W9U3|F8W9U3_HUMAN Protein ABHD14B OS=Homo sapiens OX=9606 GN=ABHD14B PE=1 SV=1;tr|B4DQI4|B4DQI4_HUMAN Protein ABHD14B OS=Homo sapiens OX=9606 GN=ABHD14B PE=1 SV=1	4	5	5	5	5	4	5	4	4	4	5	4	5	4	4	4	5	4	5	4	4	4	41	41	41	22.345	210	210;208;188;172	0	59.616	By MS/MS	By MS/MS	By MS/MS	By MS/MS	By MS/MS	By MS/MS	41	34.3	41	34.3	34.3
285	O95870;A0A0G2JJD3;A0A0G2JI89;O95870-2;F2Z3H2	O95870;A0A0G2JJD3;A0A0G2JI89;O95870-2	4;4;3;3;1	4;4;3;3;1	4;4;3;3;1	Abhydrolase domain-containing protein 16A	ABHD16A	sp|O95870|ABHGA_HUMAN Phosphatidylserine lipase ABHD16A OS=Homo sapiens OX=9606 GN=ABHD16A PE=1 SV=3;tr|A0A0G2JJD3|A0A0G2JJD3_HUMAN Alpha/beta hydrolase domain-containing protein 16A OS=Homo sapiens OX=9606 GN=ABHD16A PE=1 SV=1;tr|A0A0G2JI89|A0A0G2JI89_HUM	5	4	4	4	2	3	1	4	3	3	2	3	1	4	3	3	2	3	1	4	3	3	11.6	11.6	11.6	63.243	558	558;601;263;525;65	0	7.4202	By matching	By MS/MS	By matching	By MS/MS	By MS/MS	By MS/MS	7.3	9.5	2.5	11.6	9.5
3712	Q5VST6;Q5VST6-2	Q5VST6;Q5VST6-2	3;3	3;3	3;3	Alpha/beta hydrolase domain-containing protein 17B	ABHD17B	sp|Q5VST6|AB17B_HUMAN Alpha/beta hydrolase domain-containing protein 17B OS=Homo sapiens OX=9606 GN=ABHD17B PE=1 SV=1;sp|Q5VST6-2|AB17B_HUMAN Isoform 2 of Alpha/beta hydrolase domain-containing protein 17B OS=Homo sapiens OX=9606 GN=ABHD17B	2	3	3	3	2	1	2	1	2	3	2	1	2	1	2	3	2	1	2	1	2	3	23.3	23.3	23.3	32.214	288	288;293	0	9.8021	By MS/MS	By MS/MS	By matching	By MS/MS	By MS/MS	By MS/MS	14.2	4.9	14.2	4.9	14.2
733	Q8WTS1;C9J1D1;A0A2U3TZT9;H7BZY9;A0A2R8YEZ7;A0A2R8YG22;C9JBM3	Q8WTS1;C9J1D1;A0A2U3TZT9;H7BZY9;A0A2R8YEZ7	4;4;3;2;2;1;1	4;4;3;2;2;1;1	4;4;3;2;2;1;1	1-acylglycerol-3-phosphate O-acyltransferase ABHD5	ABHD5	sp|Q8WTS1|ABHD5_HUMAN 1-acylglycerol-3-phosphate O-acyltransferase ABHD5 OS=Homo sapiens OX=9606 GN=ABHD5 PE=1 SV=1;tr|C9J1D1|C9J1D1_HUMAN 1-acylglycerol-3-phosphate O-acyltransferase ABHD5 OS=Homo sapiens OX=9606 GN=ABHD5 PE=1 SV=2;tr|A0A2U3TZT9|A0A2U3TZT	7	4	4	4	2	3	1	3	3	3	2	3	1	3	3	3	2	3	1	3	3	3	17.8	17.8	17.8	39.095	349	349;308;278;155;228;92;126	0.0002116	4.4902	By matching	By MS/MS	By matching	By MS/MS	By matching	By MS/MS	8	14.3	4.6	13.8	14.3
4832	Q9BV23;C9J010;C9JNE7	Q9BV23;C9J010;C9JNE7	2;1;1	2;1;1	2;1;1	Monoacylglycerol lipase ABHD6	ABHD6	sp|Q9BV23|ABHD6_HUMAN Monoacylglycerol lipase ABHD6 OS=Homo sapiens OX=9606 GN=ABHD6 PE=1 SV=1;tr|C9J010|C9J010_HUMAN Monoacylglycerol lipase ABHD6 (Fragment) OS=Homo sapiens OX=9606 GN=ABHD6 PE=1 SV=1;tr|C9JNE7|C9JNE7_HUMAN Monoacylglycerol lipase ABHD6 (	3	2	2	2	2	2	1	2	2	2	2	2	1	2	2	2	2	2	1	2	2	2	8.3	8.3	8.3	38.33	337	337;173;225	0.00020568	3.9208	By MS/MS	By matching	By MS/MS	By MS/MS	By MS/MS	By MS/MS	8.3	8.3	4.5	8.3	8.3
162	Q8IZP0;Q8IZP0-3;Q8IZP0-2;B6VEX4;A0A0A0MRT6;Q8IZP0-10;Q8IZP0-8;Q8IZP0-7;Q8IZP0-4;Q8IZP0-5;Q8IZP0-6;Q8IZP0-9;Q8IZP0-12;Q8IZP0-11;E9PEZ7	Q8IZP0;Q8IZP0-3;Q8IZP0-2;B6VEX4;A0A0A0MRT6;Q8IZP0-10;Q8IZP0-8;Q8IZP0-7;Q8IZP0-4;Q8IZP0-5;Q8IZP0-6;Q8IZP0-9;Q8IZP0-12;Q8IZP0-11	7;7;7;7;7;7;7;7;7;7;7;7;7;4;2	7;7;7;7;7;7;7;7;7;7;7;7;7;4;2	5;5;5;5;5;5;5;5;5;5;5;5;5;4;0	Abl interactor 1	ABI1	sp|Q8IZP0|ABI1_HUMAN Abl interactor 1 OS=Homo sapiens OX=9606 GN=ABI1 PE=1 SV=4;sp|Q8IZP0-3|ABI1_HUMAN Isoform 3 of Abl interactor 1 OS=Homo sapiens OX=9606 GN=ABI1;sp|Q8IZP0-2|ABI1_HUMAN Isoform 2 of Abl interactor 1 OS=Homo sapiens OX=9606 GN=ABI1;tr|B6V	15	7	7	5	7	5	7	6	5	4	7	5	7	6	5	4	5	3	5	4	3	2	17.5	17.5	15.6	55.08	508	508;452;446;393;475;388;393;422;451;476;480;481;496;329;458	0	13.299	By MS/MS	By MS/MS	By MS/MS	By MS/MS	By matching	By MS/MS	17.5	11.8	17.5	14.4	10.8
235	Q9NYB9;Q9NYB9-2;B7Z836;E7EW77;E7EP65;A0A0C4DG21;F8WAL6;Q9NYB9-3;Q9NYB9-4;H7C3Q7;H0Y6B5	Q9NYB9;Q9NYB9-2;B7Z836;E7EW77;E7EP65;A0A0C4DG21;F8WAL6;Q9NYB9-3;Q9NYB9-4	3;3;3;3;3;3;3;3;3;1;1	1;1;1;1;1;1;1;1;1;1;1	1;1;1;1;1;1;1;1;1;1;1	Abl interactor 2	ABI2	sp|Q9NYB9|ABI2_HUMAN Abl interactor 2 OS=Homo sapiens OX=9606 GN=ABI2 PE=1 SV=1;sp|Q9NYB9-2|ABI2_HUMAN Isoform 2 of Abl interactor 2 OS=Homo sapiens OX=9606 GN=ABI2;tr|B7Z836|B7Z836_HUMAN Abl interactor 2 OS=Homo sapiens OX=9606 GN=ABI2 PE=1 SV=1;tr|E7EW77	11	3	1	1	3	2	3	3	3	3	1	0	1	1	1	1	1	0	1	1	1	1	5.8	3.9	3.9	55.663	513	513;475;390;480;486;507;513;401;507;201;293	0.00019708	3.2578	By matching	By matching	By MS/MS	By matching	By MS/MS	By matching	5.8	1.9	5.8	5.8	5.8
157	O14639;O14639-5;F8W8M4;A0A0A0MRL6;A0A3B3IS55;O14639-3;O14639-2;O14639-6;J3QSX6;O14639-4;H0Y7N6;F6XFR5;A0A494C1P1;A0A494C1G0	O14639;O14639-5;F8W8M4;A0A0A0MRL6;A0A3B3IS55;O14639-3;O14639-2;O14639-6;J3QSX6;O14639-4	9;9;9;9;9;9;9;9;8;8;4;4;4;4	9;9;9;9;9;9;9;9;8;8;4;4;4;4	9;9;9;9;9;9;9;9;8;8;4;4;4;4	Actin-binding LIM protein 1	ABLIM1	sp|O14639|ABLM1_HUMAN Actin-binding LIM protein 1 OS=Homo sapiens OX=9606 GN=ABLIM1 PE=1 SV=3;sp|O14639-5|ABLM1_HUMAN Isoform 5 of Actin-binding LIM protein 1 OS=Homo sapiens OX=9606 GN=ABLIM1;tr|F8W8M4|F8W8M4_HUMAN Actin-binding LIM protein 1 OS=Homo sapi	14	9	9	9	6	6	6	6	3	1	6	6	6	6	3	1	6	6	6	6	3	1	20.1	20.1	20.1	87.687	778	778;455;718;746;834;427;718;748;401;401;172;173;426;502	0	25.099	By MS/MS	By MS/MS	By MS/MS	By MS/MS	By MS/MS	By MS/MS	14.5	13.9	14.4	15.3	7.6
293	Q12979;A0A0G2JQ41;Q12979-4;A0A1C7CYZ0;Q12979-2;B7Z683;Q12979-3;I3L2P5;H0Y554;I3L4Y1;A0A0G2JRJ1;A0A0G2JQT5;I3NI05;A0A0G2JQB5;I3L379;I3L3W0;I3L1U8	Q12979;A0A0G2JQ41;Q12979-4;A0A1C7CYZ0;Q12979-2;B7Z683	5;5;5;5;5;4;2;2;1;1;1;1;1;1;1;1;1	5;5;5;5;5;4;2;2;1;1;1;1;1;1;1;1;1	4;4;4;4;4;3;2;1;0;1;1;1;1;1;1;1;0	Active breakpoint cluster region-related protein	ABR	sp|Q12979|ABR_HUMAN Active breakpoint cluster region-related protein OS=Homo sapiens OX=9606 GN=ABR PE=1 SV=2;tr|A0A0G2JQ41|A0A0G2JQ41_HUMAN Active breakpoint cluster region-related protein (Fragment) OS=Homo sapiens OX=9606 GN=ABR PE=1 SV=1;sp|Q12979-4|AB	17	5	5	4	4	5	5	0	0	2	4	5	5	0	0	2	3	4	4	0	0	2	7.6	7.6	6.4	97.597	859	859;777;813;871;822;641;310;168;257;434;97;93;191;129;117;133;165	0	13.416	By MS/MS	By MS/MS	By MS/MS			By MS/MS	6.5	7.6	7.6	0	0
5374	Q9P1F3;Q5SZC9	Q9P1F3;Q5SZC9	2;1	2;1	2;1	Costars family protein ABRACL	ABRACL	sp|Q9P1F3|ABRAL_HUMAN Costars family protein ABRACL OS=Homo sapiens OX=9606 GN=ABRACL PE=1 SV=1;tr|Q5SZC9|Q5SZC9_HUMAN Costars family protein ABRACL OS=Homo sapiens OX=9606 GN=ABRACL PE=1 SV=1	2	2	2	2	2	2	2	1	2	2	2	2	2	1	2	2	2	2	2	1	2	2	35.8	35.8	35.8	9.0564	81	81;67	0	8.3703	By MS/MS	By MS/MS	By MS/MS	By matching	By MS/MS	By MS/MS	35.8	35.8	35.8	19.8	35.8
5559	Q9ULW3	Q9ULW3	8	8	8	Activator of basal transcription 1	ABT1	sp|Q9ULW3|ABT1_HUMAN Activator of basal transcription 1 OS=Homo sapiens OX=9606 GN=ABT1 PE=1 SV=1	1	8	8	8	4	5	6	8	8	7	4	5	6	8	8	7	4	5	6	8	8	7	40.1	40.1	40.1	31.079	272	272	0	16.116	By MS/MS	By MS/MS	By MS/MS	By MS/MS	By MS/MS	By MS/MS	16.9	26.5	30.5	40.1	40.1
2119	P09110;C9JDE9;H7C131;P09110-2;H0Y4D4;B4DVF4	P09110;C9JDE9;H7C131;P09110-2;H0Y4D4	12;11;10;7;6;2	12;11;10;7;6;2	12;11;10;7;6;2	3-ketoacyl-CoA thiolase, peroxisomal	ACAA1	sp|P09110|THIK_HUMAN 3-ketoacyl-CoA thiolase, peroxisomal OS=Homo sapiens OX=9606 GN=ACAA1 PE=1 SV=2;tr|C9JDE9|C9JDE9_HUMAN 3-ketoacyl-CoA thiolase, peroxisomal OS=Homo sapiens OX=9606 GN=ACAA1 PE=1 SV=1;tr|H7C131|H7C131_HUMAN 3-ketoacyl-CoA thiolase, pero	6	12	12	12	9	7	8	10	11	11	9	7	8	10	11	11	9	7	8	10	11	11	50.2	50.2	50.2	44.292	424	424;383;290;331;237;153	0	85.491	By MS/MS	By MS/MS	By MS/MS	By MS/MS	By MS/MS	By MS/MS	33	29.2	29.5	41.3	46.5
2615	P42765;A0A0B4J2A4;K7EME0	P42765;A0A0B4J2A4;K7EME0	6;5;4	6;5;4	6;5;4	3-ketoacyl-CoA thiolase, mitochondrial	ACAA2	sp|P42765|THIM_HUMAN 3-ketoacyl-CoA thiolase, mitochondrial OS=Homo sapiens OX=9606 GN=ACAA2 PE=1 SV=2;tr|A0A0B4J2A4|A0A0B4J2A4_HUMAN 3-ketoacyl-CoA thiolase, mitochondrial OS=Homo sapiens OX=9606 GN=ACAA2 PE=1 SV=1;tr|K7EME0|K7EME0_HUMAN 3-ketoacyl-CoA th	3	6	6	6	1	3	2	6	5	4	1	3	2	6	5	4	1	3	2	6	5	4	30.2	30.2	30.2	41.924	397	397;394;342	0	12.718	By MS/MS	By MS/MS	By MS/MS	By MS/MS	By MS/MS	By MS/MS	5	18.6	11.6	30.2	28.2
3236	Q13085;Q13085-4;Q13085-3;Q13085-2;Q59FY4;A0A087WWN5;A0A087WVR6;A0A087X0W4;A0A087WYS8;A0A0C4DGT1;S4R3S7	Q13085;Q13085-4;Q13085-3;Q13085-2;Q59FY4	53;53;53;53;27;2;1;1;1;1;1	53;53;53;53;27;2;1;1;1;1;1	47;47;47;47;24;2;0;0;1;0;0	Acetyl-CoA carboxylase 1;Biotin carboxylase	ACACA	sp|Q13085|ACACA_HUMAN Acetyl-CoA carboxylase 1 OS=Homo sapiens OX=9606 GN=ACACA PE=1 SV=2;sp|Q13085-4|ACACA_HUMAN Isoform 4 of Acetyl-CoA carboxylase 1 OS=Homo sapiens OX=9606 GN=ACACA;sp|Q13085-3|ACACA_HUMAN Isoform 3 of Acetyl-CoA carboxylase 1 OS=Homo s	11	53	53	47	45	39	42	33	31	32	45	39	42	33	31	32	39	34	37	29	27	28	34.1	34.1	30.3	265.55	2346	2346;2383;2268;2288;998;52;42;94;96;120;155	0	195.02	By MS/MS	By MS/MS	By MS/MS	By MS/MS	By MS/MS	By MS/MS	27.9	26	28	20.5	20
1532	O00763;O00763-3;O00763-2;F8W8T8;H0YGH5;A0A087WUA1	O00763;O00763-3;O00763-2	9;9;9;4;4;1	3;3;3;2;2;1	3;3;3;2;2;1	Acetyl-CoA carboxylase 2;Biotin carboxylase	ACACB	sp|O00763|ACACB_HUMAN Acetyl-CoA carboxylase 2 OS=Homo sapiens OX=9606 GN=ACACB PE=1 SV=3;sp|O00763-3|ACACB_HUMAN Isoform 3 of Acetyl-CoA carboxylase 2 OS=Homo sapiens OX=9606 GN=ACACB;sp|O00763-2|ACACB_HUMAN Isoform 2 of Acetyl-CoA carboxylase 2 OS=Homo s	6	9	3	3	8	7	7	6	7	7	2	2	2	2	3	3	2	2	2	2	3	3	5.2	1.6	1.6	276.54	2458	2458;2256;2388;858;859;112	1	-2	By MS/MS	By MS/MS	By matching	By MS/MS	By MS/MS	By MS/MS	4.4	3.9	3.9	3.1	3.9
3775	Q6JQN1;Q6JQN1-2;Q6JQN1-5;F8W1I9;Q6JQN1-4;D6RFF6;F8W0Q4;F8W179;Q6JQN1-3	Q6JQN1;Q6JQN1-2;Q6JQN1-5;F8W1I9;Q6JQN1-4	4;4;4;3;2;1;1;1;1	4;4;4;3;2;1;1;1;1	4;4;4;3;2;1;1;1;1	Acyl-CoA dehydrogenase family member 10	ACAD10	sp|Q6JQN1|ACD10_HUMAN Acyl-CoA dehydrogenase family member 10 OS=Homo sapiens OX=9606 GN=ACAD10 PE=1 SV=1;sp|Q6JQN1-2|ACD10_HUMAN Isoform 2 of Acyl-CoA dehydrogenase family member 10 OS=Homo sapiens OX=9606 GN=ACAD10;sp|Q6JQN1-5|ACD10_HUMAN Isoform 5 of Ac	9	4	4	4	2	3	2	4	3	4	2	3	2	4	3	4	2	3	2	4	3	4	6.5	6.5	6.5	118.83	1059	1059;890;1090;710;285;96;226;278;492	0	12.363	By MS/MS	By MS/MS	By MS/MS	By MS/MS	By MS/MS	By MS/MS	3.5	5	2.4	6.5	5
3872	Q709F0;F8WEV0;D6RDI8;Q709F0-3;Q709F0-2;A0A0J9YXS1	Q709F0;F8WEV0;D6RDI8;Q709F0-3;Q709F0-2	4;2;2;2;2;1	4;2;2;2;2;1	4;2;2;2;2;1	Acyl-CoA dehydrogenase family member 11	ACAD11	sp|Q709F0|ACD11_HUMAN Acyl-CoA dehydrogenase family member 11 OS=Homo sapiens OX=9606 GN=ACAD11 PE=1 SV=3;tr|F8WEV0|F8WEV0_HUMAN Acyl-CoA dehydrogenase family member 11 OS=Homo sapiens OX=9606 GN=ACAD11 PE=1 SV=2;tr|D6RDI8|D6RDI8_HUMAN Acyl-CoA dehydrogena	6	4	4	4	3	3	3	4	3	3	3	3	3	4	3	3	3	3	3	4	3	3	5.8	5.8	5.8	87.263	780	780;433;476;660;676;232	0.00019751	3.2883	By MS/MS	By MS/MS	By MS/MS	By MS/MS	By MS/MS	By MS/MS	4.6	3.6	3.6	5.8	3.6
5042	Q9H845;H0Y8Z9;D6RCD8	Q9H845;H0Y8Z9	24;16;4	24;16;4	24;16;4	Acyl-CoA dehydrogenase family member 9, mitochondrial	ACAD9	sp|Q9H845|ACAD9_HUMAN Complex I assembly factor ACAD9, mitochondrial OS=Homo sapiens OX=9606 GN=ACAD9 PE=1 SV=1;tr|H0Y8Z9|H0Y8Z9_HUMAN Complex I assembly factor ACAD9, mitochondrial (Fragment) OS=Homo sapiens OX=9606 GN=ACAD9 PE=1 SV=1	3	24	24	24	15	17	16	21	22	19	15	17	16	21	22	19	15	17	16	21	22	19	42.5	42.5	42.5	68.76	621	621;384;173	0	97.599	By MS/MS	By MS/MS	By MS/MS	By MS/MS	By MS/MS	By MS/MS	32.5	35.9	35.4	38.8	39.3
684	P11310;B7Z9I1;Q5T4U5;P11310-2;H0YDT5;E9PJM9	P11310;B7Z9I1;Q5T4U5;P11310-2	14;14;14;14;2;1	14;14;14;14;2;1	14;14;14;14;2;1	Medium-chain specific acyl-CoA dehydrogenase, mitochondrial	ACADM	sp|P11310|ACADM_HUMAN Medium-chain specific acyl-CoA dehydrogenase, mitochondrial OS=Homo sapiens OX=9606 GN=ACADM PE=1 SV=1;tr|B7Z9I1|B7Z9I1_HUMAN Medium-chain specific acyl-CoA dehydrogenase, mitochondrial OS=Homo sapiens OX=9606 GN=ACADM PE=1 SV=1;tr|Q5	6	14	14	14	12	12	10	13	13	13	12	12	10	13	13	13	12	12	10	13	13	13	39.2	39.2	39.2	46.588	421	421;385;454;425;67;104	0	76.468	By MS/MS	By MS/MS	By MS/MS	By MS/MS	By MS/MS	By MS/MS	29.9	37.1	25.4	31.8	31.8
2256	P16219;E9PE82	P16219;E9PE82	6;4	6;4	6;4	Short-chain specific acyl-CoA dehydrogenase, mitochondrial	ACADS	sp|P16219|ACADS_HUMAN Short-chain specific acyl-CoA dehydrogenase, mitochondrial OS=Homo sapiens OX=9606 GN=ACADS PE=1 SV=1;tr|E9PE82|E9PE82_HUMAN Short-chain-specific acyl-CoA dehydrogenase, mitochondrial OS=Homo sapiens OX=9606 GN=ACADS PE=1 SV=1	2	6	6	6	4	5	4	4	5	4	4	5	4	4	5	4	4	5	4	4	5	4	21.8	21.8	21.8	44.297	412	412;408	0	24.726	By MS/MS	By MS/MS	By MS/MS	By MS/MS	By MS/MS	By MS/MS	17.2	18.9	17.2	17.2	20.1
2628	P45954;P45954-2	P45954;P45954-2	13;11	13;11	13;11	Short/branched chain specific acyl-CoA dehydrogenase, mitochondrial	ACADSB	sp|P45954|ACDSB_HUMAN Short/branched chain specific acyl-CoA dehydrogenase, mitochondrial OS=Homo sapiens OX=9606 GN=ACADSB PE=1 SV=1;sp|P45954-2|ACDSB_HUMAN Isoform 2 of Short/branched chain specific acyl-CoA dehydrogenase, mitochondrial OS=Homo sapiens O	2	13	13	13	7	8	6	11	10	11	7	8	6	11	10	11	7	8	6	11	10	11	41.7	41.7	41.7	47.485	432	432;330	0	90.038	By MS/MS	By MS/MS	By MS/MS	By MS/MS	By MS/MS	By MS/MS	26.2	30.3	22	41.7	34.5
2716	P49748;P49748-3;P49748-2;G3V1M7;K7EQP4;K7EJW8;J3KS89;J3QKU9;J3QRJ8;J3KSR4	P49748;P49748-3;P49748-2	30;30;29;10;9;5;4;4;3;3	30;30;29;10;9;5;4;4;3;3	30;30;29;10;9;5;4;4;3;3	Very long-chain specific acyl-CoA dehydrogenase, mitochondrial	ACADVL	sp|P49748|ACADV_HUMAN Very long-chain specific acyl-CoA dehydrogenase, mitochondrial OS=Homo sapiens OX=9606 GN=ACADVL PE=1 SV=1;sp|P49748-3|ACADV_HUMAN Isoform 3 of Very long-chain specific acyl-CoA dehydrogenase, mitochondrial OS=Homo sapiens OX=9606 GN=	10	30	30	30	26	26	25	27	28	27	26	26	25	27	28	27	26	26	25	27	28	27	49.5	49.5	49.5	70.389	655	655;678;633;282;224;157;76;155;194;204	0	241.2	By MS/MS	By MS/MS	By MS/MS	By MS/MS	By MS/MS	By MS/MS	42.9	47.9	42.7	44.4	45.6
127	Q15057;A0A087X1H5;A0A5F9ZHJ9;H7C3K3;A0A0U1RQT1	Q15057;A0A087X1H5;A0A5F9ZHJ9;H7C3K3;A0A0U1RQT1	4;4;2;2;2	4;4;2;2;2	4;4;2;2;2	Arf-GAP with coiled-coil, ANK repeat and PH domain-containing protein 2	ACAP2	sp|Q15057|ACAP2_HUMAN Arf-GAP with coiled-coil, ANK repeat and PH domain-containing protein 2 OS=Homo sapiens OX=9606 GN=ACAP2 PE=1 SV=3;tr|A0A087X1H5|A0A087X1H5_HUMAN Arf-GAP with coiled-coil, ANK repeat and PH domain-containing protein 2 OS=Homo sapiens	5	4	4	4	3	4	4	2	2	1	3	4	4	2	2	1	3	4	4	2	2	1	8.9	8.9	8.9	88.028	778	778;777;215;228;547	0.00019798	3.3217	By MS/MS	By MS/MS	By MS/MS	By MS/MS	By MS/MS	By MS/MS	4.9	8.9	8.9	5.7	5.7
2388	P24752;A0A5F9ZHL1;A0A5F9ZHJ7;A0A5F9ZHJ0;A0A5F9ZHD4;A0A5F9ZI66;A0A5F9ZHH9;H0YEL7;P24752-2;A0A5F9ZHL7;E9PRQ6	P24752;A0A5F9ZHL1;A0A5F9ZHJ7;A0A5F9ZHJ0;A0A5F9ZHD4;A0A5F9ZI66	26;24;21;20;19;19;11;9;7;6;6	26;24;21;20;19;19;11;9;7;6;6	26;24;21;20;19;19;11;9;7;6;6	Acetyl-CoA acetyltransferase, mitochondrial	ACAT1	sp|P24752|THIL_HUMAN Acetyl-CoA acetyltransferase, mitochondrial OS=Homo sapiens OX=9606 GN=ACAT1 PE=1 SV=1;tr|A0A5F9ZHL1|A0A5F9ZHL1_HUMAN Acetyl-CoA acetyltransferase, mitochondrial OS=Homo sapiens OX=9606 GN=ACAT1 PE=1 SV=1;tr|A0A5F9ZHJ7|A0A5F9ZHJ7_HUMAN	11	26	26	26	22	23	23	26	26	25	22	23	23	26	26	25	22	23	23	26	26	25	63.7	63.7	63.7	45.199	427	427;434;315;337;306;322;197;136;162;106;141	0	323.31	By MS/MS	By MS/MS	By MS/MS	By MS/MS	By MS/MS	By MS/MS	62.5	56.2	60.9	63.7	63.7
4858	Q9BWD1;Q9BWD1-2	Q9BWD1;Q9BWD1-2	13;11	13;11	13;11	Acetyl-CoA acetyltransferase, cytosolic	ACAT2	sp|Q9BWD1|THIC_HUMAN Acetyl-CoA acetyltransferase, cytosolic OS=Homo sapiens OX=9606 GN=ACAT2 PE=1 SV=2;sp|Q9BWD1-2|THIC_HUMAN Isoform 2 of Acetyl-CoA acetyltransferase, cytosolic OS=Homo sapiens OX=9606 GN=ACAT2	2	13	13	13	11	13	11	9	6	8	11	13	11	9	6	8	11	13	11	9	6	8	59.7	59.7	59.7	41.35	397	397;426	0	70.047	By MS/MS	By MS/MS	By MS/MS	By MS/MS	By MS/MS	By MS/MS	54.7	59.7	49.6	42.8	28.7
4988	Q9H3P7	Q9H3P7	10	10	10	Golgi resident protein GCP60	ACBD3	sp|Q9H3P7|GCP60_HUMAN Golgi resident protein GCP60 OS=Homo sapiens OX=9606 GN=ACBD3 PE=1 SV=4	1	10	10	10	8	10	9	10	9	9	8	10	9	10	9	9	8	10	9	10	9	9	32.8	32.8	32.8	60.593	528	528	0	55.205	By MS/MS	By MS/MS	By MS/MS	By MS/MS	By MS/MS	By MS/MS	26.3	32.8	29.7	32.8	29.7
672	Q5T8D3-3;B7Z2R7;Q5T8D3-4;Q5T8D3-2;Q5T8D3;X6RDD7;Q5T8E0	Q5T8D3-3;B7Z2R7;Q5T8D3-4;Q5T8D3-2;Q5T8D3	5;5;5;5;4;2;2	5;5;5;5;4;2;2	5;5;5;5;4;2;2	Acyl-CoA-binding domain-containing protein 5	ACBD5	sp|Q5T8D3-3|ACBD5_HUMAN Isoform 3 of Acyl-CoA-binding domain-containing protein 5 OS=Homo sapiens OX=9606 GN=ACBD5;tr|B7Z2R7|B7Z2R7_HUMAN Acyl-CoA-binding domain-containing protein 5 OS=Homo sapiens OX=9606 GN=ACBD5 PE=1 SV=1;sp|Q5T8D3-4|ACBD5_HUMAN Isofor	7	5	5	5	3	0	1	3	4	4	3	0	1	3	4	4	3	0	1	3	4	4	13.9	13.9	13.9	58.977	525	525;523;416;490;534;251;252	0	12.782	By MS/MS		By matching	By matching	By MS/MS	By MS/MS	8.4	0	2.1	8.2	11.8
483	Q96AP0;A0A590TQL1;R4GNJ5;Q96AP0-2	Q96AP0;A0A590TQL1;R4GNJ5;Q96AP0-2	2;2;1;1	2;2;1;1	2;2;1;1	Adrenocortical dysplasia protein homolog	ACD	sp|Q96AP0|ACD_HUMAN Adrenocortical dysplasia protein homolog OS=Homo sapiens OX=9606 GN=ACD PE=1 SV=4;tr|A0A590TQL1|A0A590TQL1_HUMAN Adrenocortical dysplasia homolog (Mouse), isoform CRA_a OS=Homo sapiens OX=9606 GN=ACD PE=1 SV=1;tr|R4GNJ5|R4GNJ5_HUMAN Adr	4	2	2	2	2	2	2	1	1	1	2	2	2	1	1	1	2	2	2	1	1	1	10.7	10.7	10.7	48.967	458	458;544;442;455	0.0043804	2.0653	By MS/MS	By MS/MS	By MS/MS	By matching	By matching	By matching	10.7	10.7	10.7	9	9
5914	S4R3H4;Q9UKV3;E7EQT4;Q9UKV3-5;Q9UKV3-2;G3V3B0;Q9UKV3-3;G3V3T3;A0A087WYN3	S4R3H4;Q9UKV3;E7EQT4;Q9UKV3-5	37;36;36;35;18;18;18;5;1	37;36;36;35;18;18;18;5;1	37;36;36;35;18;18;18;5;1	Apoptotic chromatin condensation inducer in the nucleus	ACIN1	tr|S4R3H4|S4R3H4_HUMAN Apoptotic chromatin condensation inducer in the nucleus OS=Homo sapiens OX=9606 GN=ACIN1 PE=1 SV=1;sp|Q9UKV3|ACINU_HUMAN Apoptotic chromatin condensation inducer in the nucleus OS=Homo sapiens OX=9606 GN=ACIN1 PE=1 SV=2;tr|E7EQT4|E7E	9	37	37	37	31	29	30	32	34	32	31	29	30	32	34	32	31	29	30	32	34	32	42.7	42.7	42.7	145.44	1283	1283;1341;1301;1328;614;582;583;194;82	0	236.1	By MS/MS	By MS/MS	By MS/MS	By MS/MS	By MS/MS	By MS/MS	34.1	32.1	36.4	36.2	41
2810	P53396;P53396-2;P53396-3;K7ESG8;K7EIE7	P53396;P53396-2;P53396-3	64;63;49;7;6	64;63;49;7;6	64;63;49;7;6	ATP-citrate synthase	ACLY	sp|P53396|ACLY_HUMAN ATP-citrate synthase OS=Homo sapiens OX=9606 GN=ACLY PE=1 SV=3;sp|P53396-2|ACLY_HUMAN Isoform 2 of ATP-citrate synthase OS=Homo sapiens OX=9606 GN=ACLY;sp|P53396-3|ACLY_HUMAN Isoform 3 of ATP-citrate synthase OS=Homo sapiens OX=9606 GN	5	64	64	64	61	57	58	50	47	51	61	57	58	50	47	51	61	57	58	50	47	51	71.8	71.8	71.8	120.84	1101	1101;1091;830;109;133	0	323.31	By MS/MS	By MS/MS	By MS/MS	By MS/MS	By MS/MS	By MS/MS	71.3	63.9	63.3	57.7	53.9
2339	P21399	P21399	26	26	26	Cytoplasmic aconitate hydratase	ACO1	sp|P21399|ACOC_HUMAN Cytoplasmic aconitate hydratase OS=Homo sapiens OX=9606 GN=ACO1 PE=1 SV=3	1	26	26	26	23	23	25	21	22	20	23	23	25	21	22	20	23	23	25	21	22	20	42.5	42.5	42.5	98.398	889	889	0	125.67	By MS/MS	By MS/MS	By MS/MS	By MS/MS	By MS/MS	By MS/MS	37.1	39	42.5	34.8	35.8
545	Q99798;A2A274	Q99798;A2A274	25;25	25;25	25;25	Aconitate hydratase, mitochondrial	ACO2	sp|Q99798|ACON_HUMAN Aconitate hydratase, mitochondrial OS=Homo sapiens OX=9606 GN=ACO2 PE=1 SV=2;tr|A2A274|A2A274_HUMAN Aconitate hydratase, mitochondrial OS=Homo sapiens OX=9606 GN=ACO2 PE=1 SV=1	2	25	25	25	17	20	18	21	24	23	17	20	18	21	24	23	17	20	18	21	24	23	49.4	49.4	49.4	85.424	780	780;805	0	100.9	By MS/MS	By MS/MS	By MS/MS	By MS/MS	By MS/MS	By MS/MS	35.5	41.3	32.4	38.7	42.4
4353	Q8WXI4;Q8WXI4-2	Q8WXI4;Q8WXI4-2	3;3	3;3	3;3	Acyl-coenzyme A thioesterase 11	ACOT11	sp|Q8WXI4|ACO11_HUMAN Acyl-coenzyme A thioesterase 11 OS=Homo sapiens OX=9606 GN=ACOT11 PE=1 SV=1;sp|Q8WXI4-2|ACO11_HUMAN Isoform 2 of Acyl-coenzyme A thioesterase 11 OS=Homo sapiens OX=9606 GN=ACOT11	2	3	3	3	2	2	1	1	1	1	2	2	1	1	1	1	2	2	1	1	1	1	9.7	9.7	9.7	68.491	607	607;594	0	8.2355	By MS/MS	By MS/MS	By MS/MS	By MS/MS	By MS/MS	By MS/MS	7.4	8.4	2.3	6.1	6.1
5143	Q9NPJ3;Q9NPJ3-2	Q9NPJ3;Q9NPJ3-2	5;5	5;5	5;5	Acyl-coenzyme A thioesterase 13;Acyl-coenzyme A thioesterase 13, N-terminally processed	ACOT13	sp|Q9NPJ3|ACO13_HUMAN Acyl-coenzyme A thioesterase 13 OS=Homo sapiens OX=9606 GN=ACOT13 PE=1 SV=1;sp|Q9NPJ3-2|ACO13_HUMAN Isoform 2 of Acyl-coenzyme A thioesterase 13 OS=Homo sapiens OX=9606 GN=ACOT13	2	5	5	5	3	4	3	3	5	5	3	4	3	3	5	5	3	4	3	3	5	5	62.1	62.1	62.1	14.96	140	140;117	0	13.906	By MS/MS	By MS/MS	By MS/MS	By MS/MS	By MS/MS	By MS/MS	25	37.9	25	25	62.1
1483	O00154-4;O00154;O00154-6;O00154-7;O00154-5;O00154-2;K7EKP8;O00154-3	O00154-4;O00154;O00154-6;O00154-7;O00154-5;O00154-2;K7EKP8;O00154-3	18;17;17;17;16;12;12;12	18;17;17;17;16;12;12;12	18;17;17;17;16;12;12;12	Cytosolic acyl coenzyme A thioester hydrolase	ACOT7	sp|O00154-4|BACH_HUMAN Isoform 4 of Cytosolic acyl coenzyme A thioester hydrolase OS=Homo sapiens OX=9606 GN=ACOT7;sp|O00154|BACH_HUMAN Cytosolic acyl coenzyme A thioester hydrolase OS=Homo sapiens OX=9606 GN=ACOT7 PE=1 SV=3;sp|O00154-6|BACH_HUMAN Isoform	8	18	18	18	17	16	15	12	14	13	17	16	15	12	14	13	17	16	15	12	14	13	70.4	70.4	70.4	37.419	338	338;380;329;370;350;246;279;283	0	105.92	By MS/MS	By MS/MS	By MS/MS	By MS/MS	By MS/MS	By MS/MS	66.9	56.5	50.9	42.6	50.9
1004	O14734;E9PJN0;Q9BR14;E9PMC4;F6VBM3;E9PIS4;E9PRD4;H7C5A7	O14734;E9PJN0;Q9BR14;E9PMC4;F6VBM3;E9PIS4;E9PRD4;H7C5A7	2;2;1;1;1;1;1;1	2;2;1;1;1;1;1;1	2;2;1;1;1;1;1;1	Acyl-coenzyme A thioesterase 8	ACOT8	sp|O14734|ACOT8_HUMAN Acyl-coenzyme A thioesterase 8 OS=Homo sapiens OX=9606 GN=ACOT8 PE=1 SV=1;tr|E9PJN0|E9PJN0_HUMAN Acyl-coenzyme A thioesterase 8 OS=Homo sapiens OX=9606 GN=ACOT8 PE=1 SV=1;tr|Q9BR14|Q9BR14_HUMAN Acyl-coenzyme A thioesterase 8 (Fragment	8	2	2	2	1	2	0	2	2	2	1	2	0	2	2	2	1	2	0	2	2	2	8.8	8.8	8.8	35.914	319	319;226;92;94;107;132;171;209	0	30.21	By MS/MS	By MS/MS		By MS/MS	By MS/MS	By MS/MS	6	8.8	0	8.8	8.8
5654	Q9Y305;Q9Y305-2;Q9Y305-4;Q9Y305-3;H7C5Q2;C9J7L8	Q9Y305;Q9Y305-2;Q9Y305-4;Q9Y305-3;H7C5Q2	23;23;23;22;12;9	23;23;23;22;12;9	23;23;23;22;12;9	Acyl-coenzyme A thioesterase 9, mitochondrial	ACOT9	sp|Q9Y305|ACOT9_HUMAN Acyl-coenzyme A thioesterase 9, mitochondrial OS=Homo sapiens OX=9606 GN=ACOT9 PE=1 SV=2;sp|Q9Y305-2|ACOT9_HUMAN Isoform 2 of Acyl-coenzyme A thioesterase 9, mitochondrial OS=Homo sapiens OX=9606 GN=ACOT9;sp|Q9Y305-4|ACOT9_HUMAN Isofo	6	23	23	23	15	15	16	23	23	22	15	15	16	23	23	22	15	15	16	23	23	22	53.5	53.5	53.5	49.901	439	439;406;448;379;264;136	0	93.926	By MS/MS	By MS/MS	By MS/MS	By MS/MS	By MS/MS	By MS/MS	38.3	38.3	43.5	53.5	53.5
3445	Q15067-2;Q15067-3	Q15067-2;Q15067-3	26;23	26;23	2;2	Peroxisomal acyl-coenzyme A oxidase 1	ACOX1	sp|Q15067-2|ACOX1_HUMAN Isoform 2 of Peroxisomal acyl-coenzyme A oxidase 1 OS=Homo sapiens OX=9606 GN=ACOX1;sp|Q15067-3|ACOX1_HUMAN Isoform 3 of Peroxisomal acyl-coenzyme A oxidase 1 OS=Homo sapiens OX=9606 GN=ACOX1	2	26	26	2	22	20	18	23	26	23	22	20	18	23	26	23	2	2	1	2	2	2	60.3	60.3	8.2	74.667	660	660;622	0	213.12	By MS/MS	By MS/MS	By MS/MS	By MS/MS	By MS/MS	By MS/MS	52.3	51.5	41.2	54.8	60.3
1613	O15254;O15254-2;D6RJ89	O15254;O15254-2	5;5;1	5;5;1	5;5;1	Peroxisomal acyl-coenzyme A oxidase 3	ACOX3	sp|O15254|ACOX3_HUMAN Peroxisomal acyl-coenzyme A oxidase 3 OS=Homo sapiens OX=9606 GN=ACOX3 PE=1 SV=2;sp|O15254-2|ACOX3_HUMAN Isoform 2 of Peroxisomal acyl-coenzyme A oxidase 3 OS=Homo sapiens OX=9606 GN=ACOX3	3	5	5	5	3	5	3	5	5	5	3	5	3	5	5	5	3	5	3	5	5	5	11.4	11.4	11.4	77.628	700	700;624;110	0	11.526	By MS/MS	By MS/MS	By MS/MS	By MS/MS	By MS/MS	By MS/MS	6.1	11.4	6.1	11.4	11.4
2387	P24666;P24666-2;G5E9R5;P24666-4;P24666-3;F2Z2Q9;D3YTI2	P24666;P24666-2;G5E9R5;P24666-4;P24666-3	10;6;6;6;6;4;2	10;6;6;6;6;4;2	10;6;6;6;6;4;2	Low molecular weight phosphotyrosine protein phosphatase	ACP1	sp|P24666|PPAC_HUMAN Low molecular weight phosphotyrosine protein phosphatase OS=Homo sapiens OX=9606 GN=ACP1 PE=1 SV=3;sp|P24666-2|PPAC_HUMAN Isoform 2 of Low molecular weight phosphotyrosine protein phosphatase OS=Homo sapiens OX=9606 GN=ACP1;tr|G5E9R5|G	7	10	10	10	10	10	10	9	7	7	10	10	10	9	7	7	10	10	10	9	7	7	76.6	76.6	76.6	18.042	158	158;158;80;112;124;70;85	0	75.128	By MS/MS	By MS/MS	By MS/MS	By MS/MS	By MS/MS	By MS/MS	76.6	76.6	76.6	69	67.1
505	P11117;E9PHY0;E9PQY3;A0A5F9ZHR7;B7Z7D2;A0A5F9ZH82;A0A5F9ZI20;A0A5F9ZH40;B7Z6U3;P11117-2	P11117;E9PHY0;E9PQY3;A0A5F9ZHR7;B7Z7D2;A0A5F9ZH82	7;7;7;7;6;5;3;3;3;3	7;7;7;7;6;5;3;3;3;3	7;7;7;7;6;5;3;3;3;3	Lysosomal acid phosphatase	ACP2	sp|P11117|PPAL_HUMAN Lysosomal acid phosphatase OS=Homo sapiens OX=9606 GN=ACP2 PE=1 SV=3;tr|E9PHY0|E9PHY0_HUMAN Lysosomal acid phosphatase OS=Homo sapiens OX=9606 GN=ACP2 PE=1 SV=1;tr|E9PQY3|E9PQY3_HUMAN Lysosomal acid phosphatase OS=Homo sapiens OX=9606	10	7	7	7	2	3	4	4	7	5	2	3	4	4	7	5	2	3	4	4	7	5	19.9	19.9	19.9	48.344	423	423;360;395;434;391;305;151;160;162;160	0.00020812	4.1072	By matching	By MS/MS	By matching	By MS/MS	By MS/MS	By MS/MS	5.2	9.5	10.4	10.4	19.9
60	Q9NPH0;A0A087WW36;A0A087WYU6;A0A0A0MS36;Q9NPH0-2	Q9NPH0;A0A087WW36;A0A087WYU6;A0A0A0MS36;Q9NPH0-2	1;1;1;1;1	1;1;1;1;1	1;1;1;1;1	Lysophosphatidic acid phosphatase type 6	ACP6	sp|Q9NPH0|PPA6_HUMAN Lysophosphatidic acid phosphatase type 6 OS=Homo sapiens OX=9606 GN=ACP6 PE=1 SV=3;tr|A0A087WW36|A0A087WW36_HUMAN Lysophosphatidic acid phosphatase type 6 (Fragment) OS=Homo sapiens OX=9606 GN=ACP6 PE=1 SV=1;tr|A0A087WYU6|A0A087WYU6_HU	5	1	1	1	1	1	1	1	1	1	1	1	1	1	1	1	1	1	1	1	1	1	4.9	4.9	4.9	48.886	428	428;143;166;228;271	0.0002172	5.0223	By matching	By MS/MS	By matching	By MS/MS	By MS/MS	By MS/MS	4.9	4.9	4.9	4.9	4.9
1247	H0YMC3	H0YMC3	1	1	1		ACSBG1	tr|H0YMC3|H0YMC3_HUMAN Long-chain-fatty-acid--CoA ligase ACSBG1 (Fragment) OS=Homo sapiens OX=9606 GN=ACSBG1 PE=1 SV=1	1	1	1	1	0	1	1	1	0	0	0	1	1	1	0	0	0	1	1	1	0	0	3.3	3.3	3.3	27.601	243	243	1	-2		By matching	By MS/MS	By MS/MS			0	3.3	3.3	3.3	0
3597	Q4G176;A0A3B3ISK9;F5H5A1;F5H362;F5H755;F5H2G6;H0YGC7;F5H3B2;F5GX20;H0YH37	Q4G176;A0A3B3ISK9;F5H5A1;F5H362;F5H755	14;13;10;8;8;6;5;4;4;2	14;13;10;8;8;6;5;4;4;2	14;13;10;8;8;6;5;4;4;2	Acyl-CoA synthetase family member 3, mitochondrial	ACSF3	sp|Q4G176|ACSF3_HUMAN Malonate--CoA ligase ACSF3, mitochondrial OS=Homo sapiens OX=9606 GN=ACSF3 PE=1 SV=3;tr|A0A3B3ISK9|A0A3B3ISK9_HUMAN Malonate--CoA ligase ACSF3, mitochondrial OS=Homo sapiens OX=9606 GN=ACSF3 PE=1 SV=1;tr|F5H5A1|F5H5A1_HUMAN Malonate--	10	14	14	14	11	9	12	12	13	14	11	9	12	12	13	14	11	9	12	12	13	14	35.9	35.9	35.9	64.129	576	576;646;311;190;235;368;183;105;237;144	0	58.52	By MS/MS	By MS/MS	By MS/MS	By MS/MS	By MS/MS	By MS/MS	26.4	23.3	31.6	28.6	33.3
674	P33121;B7Z3Z9;E7EPM6;P33121-2;P33121-3;H0Y9U7;D6RER0;H0Y9Z9	P33121;B7Z3Z9;E7EPM6;P33121-2;P33121-3;H0Y9U7	8;8;8;8;7;6;2;1	6;6;6;6;5;4;2;1	6;6;6;6;5;4;2;1	Long-chain-fatty-acid--CoA ligase 1	ACSL1	sp|P33121|ACSL1_HUMAN Long-chain-fatty-acid--CoA ligase 1 OS=Homo sapiens OX=9606 GN=ACSL1 PE=1 SV=1;tr|B7Z3Z9|B7Z3Z9_HUMAN Long-chain-fatty-acid--CoA ligase 1 OS=Homo sapiens OX=9606 GN=ACSL1 PE=1 SV=1;tr|E7EPM6|E7EPM6_HUMAN Long-chain-fatty-acid--CoA lig	8	8	6	6	6	7	5	6	7	6	5	5	4	4	5	4	5	5	4	4	5	4	17	14.3	14.3	77.942	698	698;527;664;688;698;294;388;94	0	9.3069	By MS/MS	By MS/MS	By matching	By MS/MS	By MS/MS	By MS/MS	14.2	15.3	10.5	11.6	14
1953	O95573;F5GWH2;F5H062;C9JC11	O95573	31;4;3;2	31;4;3;2	29;4;3;2	Long-chain-fatty-acid--CoA ligase 3	ACSL3	sp|O95573|ACSL3_HUMAN Long-chain-fatty-acid--CoA ligase 3 OS=Homo sapiens OX=9606 GN=ACSL3 PE=1 SV=3	4	31	31	29	25	28	28	31	31	29	25	28	28	31	31	29	23	26	26	29	29	27	58.5	58.5	54.4	80.419	720	720;141;95;88	0	193.43	By MS/MS	By MS/MS	By MS/MS	By MS/MS	By MS/MS	By MS/MS	48.2	54.7	55.8	58.5	58.5
1735	O60488;O60488-2;D6RF95;D6RDA8;H0Y9A0	O60488;O60488-2	20;20;7;4;4	18;18;7;4;4	18;18;7;4;4	Long-chain-fatty-acid--CoA ligase 4	ACSL4	sp|O60488|ACSL4_HUMAN Long-chain-fatty-acid--CoA ligase 4 OS=Homo sapiens OX=9606 GN=ACSL4 PE=1 SV=2;sp|O60488-2|ACSL4_HUMAN Isoform Short of Long-chain-fatty-acid--CoA ligase 4 OS=Homo sapiens OX=9606 GN=ACSL4	5	20	18	18	16	16	19	18	18	15	14	14	17	16	16	13	14	14	17	16	16	13	40.1	36	36	79.187	711	711;670;154;128;156	0	73.317	By MS/MS	By MS/MS	By MS/MS	By MS/MS	By MS/MS	By MS/MS	33.5	30.8	38.1	36.3	35.4
5547	Q9ULC5;Q9ULC5-3;Q9ULC5-4;E7ERD7;A0A494C0B6;A0A499FJL5;C9J8C7;A0A494C116;A0A494C0J9;A0A494BZW8;Q9UKU0-3;A0A494C046;Q9UKU0;Q9UKU0-9;Q9UKU0-6;Q9UKU0-8;Q9UKU0-1;Q9UKU0-2;Q9UKU0-5	Q9ULC5;Q9ULC5-3;Q9ULC5-4	30;30;29;1;1;1;1;1;1;1;1;1;1;1;1;1;1;1;1	30;30;29;1;1;1;1;1;1;1;1;1;1;1;1;1;1;1;1	28;28;27;1;1;1;1;1;1;1;1;1;1;1;1;1;1;1;1	Long-chain-fatty-acid--CoA ligase 5	ACSL5	sp|Q9ULC5|ACSL5_HUMAN Long-chain-fatty-acid--CoA ligase 5 OS=Homo sapiens OX=9606 GN=ACSL5 PE=1 SV=1;sp|Q9ULC5-3|ACSL5_HUMAN Isoform 2 of Long-chain-fatty-acid--CoA ligase 5 OS=Homo sapiens OX=9606 GN=ACSL5;sp|Q9ULC5-4|ACSL5_HUMAN Isoform 3 of Long-chain-f	19	30	30	28	26	28	26	29	30	26	26	28	26	29	30	26	25	26	25	27	28	24	53	53	51.8	75.99	683	683;739;659;677;720;710;687;692;669;662;697;242;697;708;712;722;722;667;690	0	242.75	By MS/MS	By MS/MS	By MS/MS	By MS/MS	By MS/MS	By MS/MS	46.3	51.2	47.9	51.2	53
5168	Q9NR19;Q9NR19-2;F8WDJ9;F8WCJ4;C9JXD9;C9J7L5;C9IYL0;B4DEH9;C9JY31	Q9NR19;Q9NR19-2	3;3;1;1;1;1;1;1;1	3;3;1;1;1;1;1;1;1	3;3;1;1;1;1;1;1;1	Acetyl-coenzyme A synthetase, cytoplasmic	ACSS2	sp|Q9NR19|ACSA_HUMAN Acetyl-coenzyme A synthetase, cytoplasmic OS=Homo sapiens OX=9606 GN=ACSS2 PE=1 SV=1;sp|Q9NR19-2|ACSA_HUMAN Isoform 2 of Acetyl-coenzyme A synthetase, cytoplasmic OS=Homo sapiens OX=9606 GN=ACSS2	9	3	3	3	2	3	1	0	1	1	2	3	1	0	1	1	2	3	1	0	1	1	10	10	10	78.579	701	701;714;74;124;147;163;182;187;203	0.00021186	4.5281	By MS/MS	By MS/MS	By MS/MS		By matching	By matching	4.3	10	1	0	3.3
2892	P60709;A0A2R8Y793;E7EVS6;A0A2R8YGF8;G5E9R0;C9JUM1;C9JZR7;A0A2R8YFE2;A0A2R8YEA7;C9JTX5;A5A3E0	P60709;A0A2R8Y793	42;30;15;15;14;12;12;11;11;9;8	1;1;1;1;1;1;1;0;0;1;0	1;1;1;1;1;1;1;0;0;1;0	Actin, cytoplasmic 1;Actin, cytoplasmic 1, N-terminally processed	ACTB	sp|P60709|ACTB_HUMAN Actin, cytoplasmic 1 OS=Homo sapiens OX=9606 GN=ACTB PE=1 SV=1;tr|A0A2R8Y793|A0A2R8Y793_HUMAN Actin, cytoplasmic 1 (Fragment) OS=Homo sapiens OX=9606 GN=ACTB PE=1 SV=1	11	42	1	1	38	39	37	38	38	33	1	1	1	1	1	1	1	1	1	1	1	1	98.7	4.5	4.5	41.736	375	375;309;163;165;125;96;102;79;157;80;1075	0	85.651	By MS/MS	By MS/MS	By MS/MS	By MS/MS	By MS/MS	By MS/MS	97.9	98.7	98.7	97.9	96.5
3620	Q562R1	Q562R1	13	1	1	Beta-actin-like protein 2	ACTBL2	sp|Q562R1|ACTBL_HUMAN Beta-actin-like protein 2 OS=Homo sapiens OX=9606 GN=ACTBL2 PE=1 SV=2	1	13	1	1	11	12	12	12	10	11	0	1	1	0	0	1	0	1	1	0	0	1	27.7	4.8	4.8	42.003	376	376	1	-2	By matching	By MS/MS	By MS/MS	By matching	By matching	By MS/MS	22.9	27.7	27.7	22.9	21.5
3017	P68032;P68133;P62736;P63267;A6NL76;P63267-2;F6UVQ4;F6QUT6;F8WB63;B8ZZJ2;C9JFL5	P68032;P68133;P62736;P63267;A6NL76;P63267-2	25;24;23;23;18;17;10;10;9;9;9	4;4;3;3;3;2;2;2;1;1;1	4;4;3;3;3;2;2;2;1;1;1	Actin, alpha cardiac muscle 1;Actin, alpha skeletal muscle;Actin, aortic smooth muscle;Actin, gamma-enteric smooth muscle	ACTC1;ACTA1;ACTA2;ACTG2	sp|P68032|ACTC_HUMAN Actin, alpha cardiac muscle 1 OS=Homo sapiens OX=9606 GN=ACTC1 PE=1 SV=1;sp|P68133|ACTS_HUMAN Actin, alpha skeletal muscle OS=Homo sapiens OX=9606 GN=ACTA1 PE=1 SV=1;sp|P62736|ACTA_HUMAN Actin, aortic smooth muscle OS=Homo sapiens OX=9	11	25	4	4	23	24	23	25	23	22	4	4	4	4	4	4	4	4	4	4	4	4	56	21	21	42.019	377	377;377;377;376;254;333;151;151;105;119;144	0	213.25	By MS/MS	By MS/MS	By MS/MS	By MS/MS	By MS/MS	By MS/MS	56	56	56	56	54.6
1433	K7EM38;F8WCH0	K7EM38	15;3	1;0	1;0		ACTG1	tr|K7EM38|K7EM38_HUMAN Actin, cytoplasmic 2 (Fragment) OS=Homo sapiens OX=9606 GN=ACTG1 PE=1 SV=1	2	15	1	1	13	13	12	13	14	12	1	0	0	0	0	0	1	0	0	0	0	0	92.5	7.5	7.5	14.522	133	133;52	1	-2	By MS/MS	By matching	By matching	By matching	By matching	By matching	92.5	85	85	85	85
3008	P63261;I3L3I0;I3L1U9;I3L4N8;I3L3R2;J3KT65	P63261;I3L3I0;I3L1U9;I3L4N8	43;23;23;22;16;15	43;23;23;22;16;15	0;0;0;0;0;0	Actin, cytoplasmic 2;Actin, cytoplasmic 2, N-terminally processed	ACTG1	sp|P63261|ACTG_HUMAN Actin, cytoplasmic 2 OS=Homo sapiens OX=9606 GN=ACTG1 PE=1 SV=1;tr|I3L3I0|I3L3I0_HUMAN Actin, cytoplasmic 2 (Fragment) OS=Homo sapiens OX=9606 GN=ACTG1 PE=1 SV=1;tr|I3L1U9|I3L1U9_HUMAN Actin, cytoplasmic 2 (Fragment) OS=Homo sapiens OX	6	43	43	0	39	40	38	39	39	34	39	40	38	39	39	34	0	0	0	0	0	0	98.9	98.9	0	41.792	375	375;214;214;241;164;198	0	323.31	By MS/MS	By MS/MS	By MS/MS	By MS/MS	By MS/MS	By MS/MS	98.1	98.9	98.9	98.1	96.8
1989	O96019;O96019-2;H7C5S0;C9JQT2;O94805	O96019;O96019-2;H7C5S0	15;12;8;3;1	15;12;8;3;1	15;12;8;3;1	Actin-like protein 6A	ACTL6A	sp|O96019|ACL6A_HUMAN Actin-like protein 6A OS=Homo sapiens OX=9606 GN=ACTL6A PE=1 SV=1;sp|O96019-2|ACL6A_HUMAN Isoform 2 of Actin-like protein 6A OS=Homo sapiens OX=9606 GN=ACTL6A;tr|H7C5S0|H7C5S0_HUMAN Actin-like protein 6A (Fragment) OS=Homo sapiens OX=	5	15	15	15	14	13	14	13	15	14	14	13	14	13	15	14	14	13	14	13	15	14	53.4	53.4	53.4	47.46	429	429;387;161;50;426	0	142.86	By MS/MS	By MS/MS	By MS/MS	By MS/MS	By MS/MS	By MS/MS	50.3	48	50.3	50.8	53.4
2201	P12814;P12814-3;P12814-2;P12814-4;H9KV75;G3V2W4;G3V2N5;H0YJW3;H7C5W8;H0YJ11;G3V2X9;F6THM6;G3V5M4;G3V2E8;A0A494C060;A0A494C031;D6RH00	P12814;P12814-3;P12814-2;P12814-4;H9KV75	61;61;60;58;54;17;16;15;15;12;8;7;5;4;4;1;1	39;39;38;36;37;10;9;11;11;9;4;1;1;1;0;1;0	37;37;36;34;35;8;8;11;11;9;3;0;0;0;0;0;0	Alpha-actinin-1	ACTN1	sp|P12814|ACTN1_HUMAN Alpha-actinin-1 OS=Homo sapiens OX=9606 GN=ACTN1 PE=1 SV=2;sp|P12814-3|ACTN1_HUMAN Isoform 3 of Alpha-actinin-1 OS=Homo sapiens OX=9606 GN=ACTN1;sp|P12814-2|ACTN1_HUMAN Isoform 2 of Alpha-actinin-1 OS=Homo sapiens OX=9606 GN=ACTN1;sp|	17	61	39	37	57	58	59	55	55	52	35	36	37	33	33	31	35	34	36	32	32	30	75.6	55.5	53.8	103.06	892	892;914;887;930;822;238;260;251;297;207;144;686;126;85;588;61;72	0	323.31	By MS/MS	By MS/MS	By MS/MS	By MS/MS	By MS/MS	By MS/MS	70.5	75	73.9	73.2	70.5
471	P35609;A0A494C1A0;P35609-2;A0A494C033;A0A494C166;A0A494C0Q3	P35609;A0A494C1A0;P35609-2;A0A494C033;A0A494C166	17;17;17;10;10;8	1;1;1;1;1;1	0;0;0;0;0;0	Alpha-actinin-2	ACTN2	sp|P35609|ACTN2_HUMAN Alpha-actinin-2 OS=Homo sapiens OX=9606 GN=ACTN2 PE=1 SV=1;tr|A0A494C1A0|A0A494C1A0_HUMAN Alpha-actinin-2 (Fragment) OS=Homo sapiens OX=9606 GN=ACTN2 PE=1 SV=1;sp|P35609-2|ACTN2_HUMAN Isoform 2 of Alpha-actinin-2 OS=Homo sapiens OX=96	6	17	1	0	15	16	15	15	15	15	1	0	0	0	0	0	0	0	0	0	0	0	19	1.9	0	103.85	894	894;858;894;182;263;131	0	11.19	By MS/MS	By matching	By matching	By matching	By matching	By matching	16.4	17.1	15.4	15.4	15.4
1693	O43707;O43707-2;F5GXS2;O43707-3;H7C144;K7EJH8;K7EP19;Q9H254;M0QZQ3;C9JY79;Q9H254-2;Q9H254-4	O43707;O43707-2;F5GXS2;O43707-3	74;52;38;38;23;13;7;1;1;1;1;1	74;52;38;38;23;13;7;1;1;1;1;1	52;39;30;30;19;9;3;1;1;1;1;1	Alpha-actinin-4	ACTN4	sp|O43707|ACTN4_HUMAN Alpha-actinin-4 OS=Homo sapiens OX=9606 GN=ACTN4 PE=1 SV=2;sp|O43707-2|ACTN4_HUMAN Isoform ACTN4ISO of Alpha-actinin-4 OS=Homo sapiens OX=9606 GN=ACTN4;tr|F5GXS2|F5GXS2_HUMAN Alpha-actinin-4 OS=Homo sapiens OX=9606 GN=ACTN4 PE=1 SV=2;	12	74	74	52	73	73	70	68	68	67	73	73	70	68	68	67	51	51	48	46	46	46	87	87	69.9	104.85	911	911;692;521;521;342;182;105;2564;2002;2564;1309;2154	0	323.31	By MS/MS	By MS/MS	By MS/MS	By MS/MS	By MS/MS	By MS/MS	87	87	82.9	82.9	85.6
5330	Q9NZ32;V9GYX7;G3V2Q5;G3V5Y4;F6S9Y6;G3V524	Q9NZ32;V9GYX7	9;7;4;4;4;1	9;7;4;4;4;1	7;7;4;4;4;1	Actin-related protein 10	ACTR10	sp|Q9NZ32|ARP10_HUMAN Actin-related protein 10 OS=Homo sapiens OX=9606 GN=ACTR10 PE=1 SV=1;tr|V9GYX7|V9GYX7_HUMAN Actin-related protein 10 (Fragment) OS=Homo sapiens OX=9606 GN=ACTR10 PE=1 SV=1	6	9	9	7	5	7	7	3	1	4	5	7	7	3	1	4	4	5	6	2	1	3	30.5	30.5	25.2	46.306	417	417;302;126;179;185;90	0	21.316	By MS/MS	By MS/MS	By MS/MS	By MS/MS	By MS/MS	By MS/MS	16.5	24.5	27.1	10.6	3.4
2914	P61163;R4GMT0;A0A1B0GVS3	P61163;R4GMT0	15;12;6	15;12;6	9;9;3	Alpha-centractin	ACTR1A	sp|P61163|ACTZ_HUMAN Alpha-centractin OS=Homo sapiens OX=9606 GN=ACTR1A PE=1 SV=1;tr|R4GMT0|R4GMT0_HUMAN Alpha-centractin OS=Homo sapiens OX=9606 GN=ACTR1A PE=1 SV=1	3	15	15	9	15	15	14	11	12	9	15	15	14	11	12	9	9	9	8	6	8	6	59	59	37.2	42.613	376	376;332;221	0	165.44	By MS/MS	By MS/MS	By MS/MS	By MS/MS	By MS/MS	By MS/MS	59	59	59	51.6	49.2
2602	P42025	P42025	11	5	5	Beta-centractin	ACTR1B	sp|P42025|ACTY_HUMAN Beta-centractin OS=Homo sapiens OX=9606 GN=ACTR1B PE=1 SV=1	1	11	5	5	11	11	11	7	6	4	5	5	5	2	2	1	5	5	5	2	2	1	44.1	22.3	22.3	42.293	376	376	0	14.531	By MS/MS	By MS/MS	By MS/MS	By matching	By matching	By MS/MS	44.1	44.1	44.1	33.8	31.9
2913	P61160;P61160-2;F5H6T1;A0A1B0GWD0;A0A1B0GWH0	P61160;P61160-2;F5H6T1	14;12;11;1;1	14;12;11;1;1	14;12;11;1;1	Actin-related protein 2	ACTR2	sp|P61160|ARP2_HUMAN Actin-related protein 2 OS=Homo sapiens OX=9606 GN=ACTR2 PE=1 SV=1;sp|P61160-2|ARP2_HUMAN Isoform 2 of Actin-related protein 2 OS=Homo sapiens OX=9606 GN=ACTR2;tr|F5H6T1|F5H6T1_HUMAN Actin-related protein 2 OS=Homo sapiens OX=9606 GN=A	5	14	14	14	10	12	12	11	11	11	10	12	12	11	11	11	10	12	12	11	11	11	38.1	38.1	38.1	44.76	394	394;399;339;53;65	0	156.34	By MS/MS	By MS/MS	By MS/MS	By MS/MS	By MS/MS	By MS/MS	33	38.1	38.1	33.5	30.2
2912	P61158;B4DXW1;Q9P1U1;F8WDR7;Q9P1U1-2;Q9P1U1-3;Q9C0K3;A0A0A0MTI9;H7C4J1;C9IZN3;F8WEW2;F8WE84	P61158;B4DXW1	25;23;5;5;5;4;3;3;3;3;1;1	25;23;5;5;5;4;3;3;3;3;1;1	25;23;5;5;5;4;3;3;3;3;1;1	Actin-related protein 3	ACTR3	sp|P61158|ARP3_HUMAN Actin-related protein 3 OS=Homo sapiens OX=9606 GN=ACTR3 PE=1 SV=3;tr|B4DXW1|B4DXW1_HUMAN Actin-related protein 3 OS=Homo sapiens OX=9606 GN=ACTR3 PE=1 SV=1	12	25	25	25	22	22	24	19	18	21	22	22	24	19	18	21	22	22	24	19	18	21	78	78	78	47.371	418	418;367;418;84;330;348;210;189;208;222;34;41	0	201.76	By MS/MS	By MS/MS	By MS/MS	By MS/MS	By MS/MS	By MS/MS	66.5	62	76.3	67.2	67
5063	Q9H9F9	Q9H9F9	6	6	6	Actin-related protein 5	ACTR5	sp|Q9H9F9|ARP5_HUMAN Actin-related protein 5 OS=Homo sapiens OX=9606 GN=ACTR5 PE=1 SV=2	1	6	6	6	6	4	4	4	5	6	6	4	4	4	5	6	6	4	4	4	5	6	19.4	19.4	19.4	68.297	607	607	0	16.179	By MS/MS	By MS/MS	By MS/MS	By MS/MS	By MS/MS	By MS/MS	19.4	12.7	11	14.3	16.1
1099	Q9GZN1;F8VP72;F8W043;F8W0Q1;F8VRL1;F8W057;Q9GZN1-2	Q9GZN1;F8VP72;F8W043;F8W0Q1;F8VRL1;F8W057;Q9GZN1-2	1;1;1;1;1;1;1	1;1;1;1;1;1;1	1;1;1;1;1;1;1	Actin-related protein 6	ACTR6	sp|Q9GZN1|ARP6_HUMAN Actin-related protein 6 OS=Homo sapiens OX=9606 GN=ACTR6 PE=1 SV=1;tr|F8VP72|F8VP72_HUMAN Actin-related protein 6 OS=Homo sapiens OX=9606 GN=ACTR6 PE=1 SV=1;tr|F8W043|F8W043_HUMAN Actin-related protein 6 OS=Homo sapiens OX=9606 GN=ACTR	7	1	1	1	1	1	1	1	1	1	1	1	1	1	1	1	1	1	1	1	1	1	6.1	6.1	6.1	45.81	396	396;88;127;144;192;376;183	0.0015276	2.7379	By matching	By MS/MS	By matching	By MS/MS	By matching	By MS/MS	6.1	6.1	6.1	6.1	6.1
5057	Q9H981;Q9H981-2;H0Y849;Q9H981-3	Q9H981;Q9H981-2;H0Y849;Q9H981-3	8;7;6;5	8;7;6;5	8;7;6;5	Actin-related protein 8	ACTR8	sp|Q9H981|ARP8_HUMAN Actin-related protein 8 OS=Homo sapiens OX=9606 GN=ACTR8 PE=1 SV=2;sp|Q9H981-2|ARP8_HUMAN Isoform 2 of Actin-related protein 8 OS=Homo sapiens OX=9606 GN=ACTR8;tr|H0Y849|H0Y849_HUMAN Actin-related protein 8 (Fragment) OS=Homo sapiens O	4	8	8	8	5	5	4	4	4	5	5	5	4	4	4	5	5	5	4	4	4	5	25.8	25.8	25.8	70.483	624	624;513;378;329	0	24.502	By MS/MS	By MS/MS	By MS/MS	By MS/MS	By MS/MS	By MS/MS	13.9	14.9	13.3	9.8	9.8
1164	P07311;G3V2U7;G3V3F8;G3V597;P07311-2	P07311;G3V2U7;G3V3F8;G3V597;P07311-2	2;2;1;1;1	2;2;1;1;1	2;2;1;1;1	Acylphosphatase-1;Acylphosphatase	ACYP1	sp|P07311|ACYP1_HUMAN Acylphosphatase-1 OS=Homo sapiens OX=9606 GN=ACYP1 PE=1 SV=2;tr|G3V2U7|G3V2U7_HUMAN Acylphosphatase OS=Homo sapiens OX=9606 GN=ACYP1 PE=1 SV=1;tr|G3V3F8|G3V3F8_HUMAN Acylphosphatase-1 OS=Homo sapiens OX=9606 GN=ACYP1 PE=1 SV=1;tr|G3V5	5	2	2	2	2	2	2	0	1	2	2	2	2	0	1	2	2	2	2	0	1	2	20.2	20.2	20.2	11.261	99	99;129;37;62;55	0.00021308	4.6265	By MS/MS	By MS/MS	By MS/MS		By MS/MS	By MS/MS	20.2	20.2	20.2	0	13.1
1050	P00813;F5GXW0;F5GWI4	P00813;F5GXW0;F5GWI4	2;2;2	2;2;2	2;2;2	Adenosine deaminase	ADA	sp|P00813|ADA_HUMAN Adenosine deaminase OS=Homo sapiens OX=9606 GN=ADA PE=1 SV=3;tr|F5GXW0|F5GXW0_HUMAN Adenosine deaminase OS=Homo sapiens OX=9606 GN=ADA PE=1 SV=1;tr|F5GWI4|F5GWI4_HUMAN Adenosine deaminase OS=Homo sapiens OX=9606 GN=ADA PE=1 SV=1	3	2	2	2	1	2	2	0	0	0	1	2	2	0	0	0	1	2	2	0	0	0	12.9	12.9	12.9	40.764	363	363;263;339	0.00019681	3.2382	By MS/MS	By MS/MS	By MS/MS				4.4	12.9	12.9	0	0
1547	O14672;O14672-2;H0YNC5;H3BS53;H0YK87;C9J9B4	O14672	15;7;2;1;1;1	15;7;2;1;1;1	15;7;2;1;1;1	Disintegrin and metalloproteinase domain-containing protein 10	ADAM10	sp|O14672|ADA10_HUMAN Disintegrin and metalloproteinase domain-containing protein 10 OS=Homo sapiens OX=9606 GN=ADAM10 PE=1 SV=1	6	15	15	15	9	9	11	11	12	11	9	9	11	11	12	11	9	9	11	11	12	11	27	27	27	84.141	748	748;447;148;58;115;125	0	52.211	By MS/MS	By MS/MS	By MS/MS	By MS/MS	By MS/MS	By MS/MS	16	14.8	19.1	20.9	22.9
3285	Q13444;Q13444-10;Q13444-9;Q13444-8;Q13444-2;Q13444-7;Q13444-6;Q13444-12;Q13444-5;Q13444-4;Q13444-3;Q13444-13;Q13444-11	Q13444;Q13444-10;Q13444-9;Q13444-8;Q13444-2;Q13444-7;Q13444-6;Q13444-12;Q13444-5;Q13444-4;Q13444-3;Q13444-13	6;6;6;6;6;6;6;6;6;6;6;5;2	6;6;6;6;6;6;6;6;6;6;6;5;2	6;6;6;6;6;6;6;6;6;6;6;5;2	Disintegrin and metalloproteinase domain-containing protein 15	ADAM15	sp|Q13444|ADA15_HUMAN Disintegrin and metalloproteinase domain-containing protein 15 OS=Homo sapiens OX=9606 GN=ADAM15 PE=1 SV=4;sp|Q13444-10|ADA15_HUMAN Isoform 10 of Disintegrin and metalloproteinase domain-containing protein 15 OS=Homo sapiens OX=9606 G	13	6	6	6	1	1	1	4	4	4	1	1	1	4	4	4	1	1	1	4	4	4	11	11	11	92.958	863	863;772;796;797;814;821;822;824;838;839;862;633;520	0	16.643	By matching	By MS/MS	By matching	By MS/MS	By MS/MS	By MS/MS	1.4	1.4	1.4	7.1	7.4
3040	P78536;P78536-2;A6H8L4;A0A3B3ISQ1	P78536;P78536-2	8;6;2;1	8;6;2;1	8;6;2;1	Disintegrin and metalloproteinase domain-containing protein 17	ADAM17	sp|P78536|ADA17_HUMAN Disintegrin and metalloproteinase domain-containing protein 17 OS=Homo sapiens OX=9606 GN=ADAM17 PE=1 SV=1;sp|P78536-2|ADA17_HUMAN Isoform B of Disintegrin and metalloproteinase domain-containing protein 17 OS=Homo sapiens OX=9606 GN=	4	8	8	8	2	3	5	7	7	6	2	3	5	7	7	6	2	3	5	7	7	6	19.4	19.4	19.4	93.02	824	824;694;258;181	0	16.824	By MS/MS	By MS/MS	By MS/MS	By MS/MS	By MS/MS	By MS/MS	3.9	8	11.8	15.7	15.2
3284	Q13443;F8WC54;A0AVL1;Q13443-2;A0A0J9YY58;C9J6H5;C9JPM3	Q13443;F8WC54;A0AVL1;Q13443-2	8;5;5;5;1;1;1	8;5;5;5;1;1;1	8;5;5;5;1;1;1	Disintegrin and metalloproteinase domain-containing protein 9	ADAM9	sp|Q13443|ADAM9_HUMAN Disintegrin and metalloproteinase domain-containing protein 9 OS=Homo sapiens OX=9606 GN=ADAM9 PE=1 SV=1;tr|F8WC54|F8WC54_HUMAN Disintegrin and metalloproteinase domain-containing protein 9 OS=Homo sapiens OX=9606 GN=ADAM9 PE=1 SV=1;t	7	8	8	8	3	5	5	7	6	4	3	5	5	7	6	4	3	5	5	7	6	4	14.2	14.2	14.2	90.555	819	819;628;712;655;53;128;147	0	16.189	By MS/MS	By MS/MS	By MS/MS	By MS/MS	By MS/MS	By MS/MS	4.9	7.9	7.9	12.2	10.3
4288	Q8TE60;Q8TE60-2	Q8TE60;Q8TE60-2	1;1	1;1	1;1	A disintegrin and metalloproteinase with thrombospondin motifs 18	ADAMTS18	sp|Q8TE60|ATS18_HUMAN A disintegrin and metalloproteinase with thrombospondin motifs 18 OS=Homo sapiens OX=9606 GN=ADAMTS18 PE=1 SV=3;sp|Q8TE60-2|ATS18_HUMAN Isoform 2 of A disintegrin and metalloproteinase with thrombospondin motifs 18 OS=Homo sapiens OX=	2	1	1	1	1	1	1	1	1	1	1	1	1	1	1	1	1	1	1	1	1	1	0.9	0.9	0.9	135.17	1221	1221;1082	0.0078712	1.8156	By matching	By MS/MS	By matching	By MS/MS	By MS/MS	By matching	0.9	0.9	0.9	0.9	0.9
2853	P55265;P55265-4;P55265-5;A0A3B3ISX1;A0A3B3ITG9;A0A3B3ISU1	P55265;P55265-4;P55265-5	44;44;41;21;13;4	44;44;41;21;13;4	4;4;4;0;0;0	Double-stranded RNA-specific adenosine deaminase	ADAR	sp|P55265|DSRAD_HUMAN Double-stranded RNA-specific adenosine deaminase OS=Homo sapiens OX=9606 GN=ADAR PE=1 SV=4;sp|P55265-4|DSRAD_HUMAN Isoform 4 of Double-stranded RNA-specific adenosine deaminase OS=Homo sapiens OX=9606 GN=ADAR;sp|P55265-5|DSRAD_HUMAN I	6	44	44	4	39	38	38	41	42	41	39	38	38	41	42	41	4	4	4	4	4	4	43.2	43.2	3.4	136.06	1226	1226;1269;931;707;350;164	0	314.51	By MS/MS	By MS/MS	By MS/MS	By MS/MS	By MS/MS	By MS/MS	36.2	37.6	37.6	41.4	42.1
2854	P55265-2;A0A3B3IRQ9;P55265-3	P55265-2;A0A3B3IRQ9;P55265-3	41;40;40	1;1;1	1;1;1	Double-stranded RNA-specific adenosine deaminase	ADAR	sp|P55265-2|DSRAD_HUMAN Isoform 2 of Double-stranded RNA-specific adenosine deaminase OS=Homo sapiens OX=9606 GN=ADAR;tr|A0A3B3IRQ9|A0A3B3IRQ9_HUMAN Double-stranded RNA-specific adenosine deaminase (Fragment) OS=Homo sapiens OX=9606 GN=ADAR PE=1 SV=1;sp|P5	3	41	1	1	36	34	34	38	39	38	1	0	0	1	1	1	1	0	0	1	1	1	42.6	1.9	1.9	133.27	1200	1200;1158;1181	0.00020912	4.2186	By matching	By matching	By matching	By MS/MS	By matching	By MS/MS	35.4	34.9	34.9	40.8	41.4
4242	Q8NI60;Q8NI60-3;Q8NI60-2;Q8NI60-4	Q8NI60;Q8NI60-3;Q8NI60-2;Q8NI60-4	7;6;5;5	7;6;5;5	7;6;5;5	Atypical kinase ADCK3, mitochondrial	ADCK3	sp|Q8NI60|COQ8A_HUMAN Atypical kinase COQ8A, mitochondrial OS=Homo sapiens OX=9606 GN=COQ8A PE=1 SV=1;sp|Q8NI60-3|COQ8A_HUMAN Isoform 3 of Atypical kinase COQ8A, mitochondrial OS=Homo sapiens OX=9606 GN=COQ8A;sp|Q8NI60-2|COQ8A_HUMAN Isoform 2 of Atypical k	4	7	7	7	4	5	3	6	7	5	4	5	3	6	7	5	4	5	3	6	7	5	12.4	12.4	12.4	71.949	647	647;595;163;368	0	15.647	By MS/MS	By MS/MS	By MS/MS	By MS/MS	By MS/MS	By MS/MS	7	9.1	5.9	9.9	12.4
1462	Q96D53;M0R001;M0R011;Q96D53-2	Q96D53;M0R001;M0R011;Q96D53-2	1;1;1;1	1;1;1;1	1;1;1;1	AarF domain-containing protein kinase 4	ADCK4	sp|Q96D53|COQ8B_HUMAN Atypical kinase COQ8B, mitochondrial OS=Homo sapiens OX=9606 GN=COQ8B PE=1 SV=2;tr|M0R001|M0R001_HUMAN Atypical kinase COQ8B, mitochondrial (Fragment) OS=Homo sapiens OX=9606 GN=COQ8B PE=1 SV=1;tr|M0R011|M0R011_HUMAN Atypical kinase C	4	1	1	1	1	1	1	1	1	1	1	1	1	1	1	1	1	1	1	1	1	1	4.2	4.2	4.2	60.069	544	544;204;230;503	0	7.5101	By MS/MS	By matching	By matching	By MS/MS	By MS/MS	By MS/MS	4.2	4.2	4.2	4.2	4.2
3175	Q08462	Q08462	1	1	1	Adenylate cyclase type 2	ADCY2	sp|Q08462|ADCY2_HUMAN Adenylate cyclase type 2 OS=Homo sapiens OX=9606 GN=ADCY2 PE=1 SV=5	1	1	1	1	0	0	0	0	1	0	0	0	0	0	1	0	0	0	0	0	1	0	0.6	0.6	0.6	123.6	1091	1091	1	-2					By MS/MS		0	0	0	0	0.6
171	O60266;U3KQ91;A0A0A0MSC1;O60266-2	O60266;U3KQ91;A0A0A0MSC1;O60266-2	1;1;1;1	1;1;1;1	1;1;1;1	Adenylate cyclase type 3	ADCY3	sp|O60266|ADCY3_HUMAN Adenylate cyclase type 3 OS=Homo sapiens OX=9606 GN=ADCY3 PE=1 SV=3;tr|U3KQ91|U3KQ91_HUMAN Adenylate cyclase type 3 (Fragment) OS=Homo sapiens OX=9606 GN=ADCY3 PE=1 SV=1;tr|A0A0A0MSC1|A0A0A0MSC1_HUMAN Adenylate cyclase type 3 OS=Homo	4	1	1	1	0	1	1	1	0	1	0	1	1	1	0	1	0	1	1	1	0	1	1.9	1.9	1.9	128.96	1144	1144;791;1145;731	0.00020088	3.5245		By matching	By matching	By matching		By MS/MS	0	1.9	1.9	1.9	0
926	P35611;P35611-2;P35611-4;E7EV99;E7ENY0;P35611-6;P35611-3;A0A0A0MSR2;P35611-5;H0Y9H2;D6RJE2;D6RAH3;D6RF25	P35611;P35611-2;P35611-4;E7EV99;E7ENY0;P35611-6;P35611-3;A0A0A0MSR2;P35611-5;H0Y9H2	4;4;4;4;4;4;4;3;3;2;1;1;1	4;4;4;4;4;4;4;3;3;2;1;1;1	4;4;4;4;4;4;4;3;3;2;1;1;1	Alpha-adducin	ADD1	sp|P35611|ADDA_HUMAN Alpha-adducin OS=Homo sapiens OX=9606 GN=ADD1 PE=1 SV=2;sp|P35611-2|ADDA_HUMAN Isoform 2 of Alpha-adducin OS=Homo sapiens OX=9606 GN=ADD1;sp|P35611-4|ADDA_HUMAN Isoform 4 of Alpha-adducin OS=Homo sapiens OX=9606 GN=ADD1;tr|E7EV99|E7EV9	13	4	4	4	4	4	3	4	3	4	4	4	3	4	3	4	4	4	3	4	3	4	10.7	10.7	10.7	80.954	737	737;631;662;632;663;662;768;400;511;444;69;137;142	0	11.439	By MS/MS	By MS/MS	By MS/MS	By MS/MS	By MS/MS	By MS/MS	10.7	10.7	6.8	10.7	6.8
5434	Q9UEY8;Q9UEY8-2	Q9UEY8;Q9UEY8-2	6;5	6;5	6;5	Gamma-adducin	ADD3	sp|Q9UEY8|ADDG_HUMAN Gamma-adducin OS=Homo sapiens OX=9606 GN=ADD3 PE=1 SV=1;sp|Q9UEY8-2|ADDG_HUMAN Isoform 1 of Gamma-adducin OS=Homo sapiens OX=9606 GN=ADD3	2	6	6	6	3	3	3	4	1	2	3	3	3	4	1	2	3	3	3	4	1	2	22	22	22	79.154	706	706;674	0	11.63	By MS/MS	By MS/MS	By MS/MS	By MS/MS	By matching	By matching	9.2	9.3	10.3	15.4	2.8
2184	P11766;H0YAG8;D6RFE4;D6R9G2;D6RAY0	P11766	16;7;3;2;1	16;7;3;2;1	16;7;3;2;1	Alcohol dehydrogenase class-3	ADH5	sp|P11766|ADHX_HUMAN Alcohol dehydrogenase class-3 OS=Homo sapiens OX=9606 GN=ADH5 PE=1 SV=4	5	16	16	16	16	14	14	14	13	10	16	14	14	14	13	10	16	14	14	14	13	10	67.6	67.6	67.6	39.724	374	374;262;115;95;56	0	189.33	By MS/MS	By MS/MS	By MS/MS	By MS/MS	By MS/MS	By MS/MS	67.6	54	54	51.3	48.9
4835	Q9BV57;Q9BV57-2;A0A0G2JQN5;H7C382	Q9BV57;Q9BV57-2	9;5;4;1	9;5;4;1	9;5;4;1	1,2-dihydroxy-3-keto-5-methylthiopentene dioxygenase	ADI1	sp|Q9BV57|MTND_HUMAN 1,2-dihydroxy-3-keto-5-methylthiopentene dioxygenase OS=Homo sapiens OX=9606 GN=ADI1 PE=1 SV=1;sp|Q9BV57-2|MTND_HUMAN Isoform 2 of 1,2-dihydroxy-3-keto-5-methylthiopentene dioxygenase OS=Homo sapiens OX=9606 GN=ADI1	4	9	9	9	8	6	8	7	5	6	8	6	8	7	5	6	8	6	8	7	5	6	64.2	64.2	64.2	21.498	179	179;173;99;117	0	19.068	By MS/MS	By MS/MS	By MS/MS	By MS/MS	By MS/MS	By MS/MS	56.4	45.3	59.8	49.7	37.4
3520	Q15847	Q15847	3	3	3	Adipogenesis regulatory factor	ADIRF	sp|Q15847|ADIRF_HUMAN Adipogenesis regulatory factor OS=Homo sapiens OX=9606 GN=ADIRF PE=1 SV=1	1	3	3	3	1	3	2	0	1	1	1	3	2	0	1	1	1	3	2	0	1	1	71.1	71.1	71.1	7.8547	76	76	0.00077056	2.8825	By MS/MS	By MS/MS	By MS/MS		By matching	By matching	18.4	71.1	59.2	0	30.3
2852	P55263;P55263-4;P55263-2;A0A5F9ZHJ1;A0A5K1VW54;A0A5K1VW94;P55263-3;A0A5F9ZH31;A0A5F9ZGZ8;A0A5F9ZH72;A0A5F9ZH83	P55263;P55263-4;P55263-2;A0A5F9ZHJ1;A0A5K1VW54;A0A5K1VW94;P55263-3;A0A5F9ZH31	7;7;7;6;5;5;5;4;3;3;1	7;7;7;6;5;5;5;4;3;3;1	7;7;7;6;5;5;5;4;3;3;1	Adenosine kinase	ADK	sp|P55263|ADK_HUMAN Adenosine kinase OS=Homo sapiens OX=9606 GN=ADK PE=1 SV=2;sp|P55263-4|ADK_HUMAN Isoform 4 of Adenosine kinase OS=Homo sapiens OX=9606 GN=ADK;sp|P55263-2|ADK_HUMAN Isoform 2 of Adenosine kinase OS=Homo sapiens OX=9606 GN=ADK;tr|A0A5F9ZHJ	11	7	7	7	5	5	6	3	5	5	5	5	6	3	5	5	5	5	6	3	5	5	26	26	26	40.545	362	362;327;345;270;347;356;305;294;179;229;99	0	18.143	By MS/MS	By MS/MS	By MS/MS	By MS/MS	By MS/MS	By MS/MS	18.5	18.5	22.4	12.2	18.8
4973	Q9H2P0;A0A669KBJ7;A0A2R8Y6X0;A0A2R8YCL6	Q9H2P0;A0A669KBJ7;A0A2R8Y6X0	32;31;26;3	32;31;26;3	32;31;26;3	Activity-dependent neuroprotector homeobox protein	ADNP	sp|Q9H2P0|ADNP_HUMAN Activity-dependent neuroprotector homeobox protein OS=Homo sapiens OX=9606 GN=ADNP PE=1 SV=1;tr|A0A669KBJ7|A0A669KBJ7_HUMAN Activity-dependent neuroprotector homeobox protein OS=Homo sapiens OX=9606 GN=ADNP PE=1 SV=1;tr|A0A2R8Y6X0|A0A2	4	32	32	32	20	25	22	27	25	28	20	25	22	27	25	28	20	25	22	27	25	28	42.4	42.4	42.4	123.56	1102	1102;1174;874;111	0	104.46	By MS/MS	By MS/MS	By MS/MS	By MS/MS	By MS/MS	By MS/MS	25.5	31.6	27.5	36.4	32.8
3772	Q6IQ32	Q6IQ32	2	2	2	ADNP homeobox protein 2	ADNP2	sp|Q6IQ32|ADNP2_HUMAN Activity-dependent neuroprotector homeobox protein 2 OS=Homo sapiens OX=9606 GN=ADNP2 PE=1 SV=1	1	2	2	2	1	1	1	2	2	2	1	1	1	2	2	2	1	1	1	2	2	2	6.9	6.9	6.9	122.83	1131	1131	0.00019701	3.2523	By matching	By matching	By matching	By MS/MS	By MS/MS	By MS/MS	1.7	1.7	1.7	6.9	6.9
4679	Q96SZ5	Q96SZ5	3	3	3	2-aminoethanethiol dioxygenase	ADO	sp|Q96SZ5|AEDO_HUMAN 2-aminoethanethiol dioxygenase OS=Homo sapiens OX=9606 GN=ADO PE=1 SV=2	1	3	3	3	1	1	3	0	0	0	1	1	3	0	0	0	1	1	3	0	0	0	18.1	18.1	18.1	29.751	270	270	0.00019924	3.4144	By MS/MS	By matching	By MS/MS				6.7	6.7	18.1	0	0
4772	Q9BRR6;Q9BRR6-2;H3BRS6;Q9BRR6-3;Q9BRR6-4;Q9BRR6-5;H3BU35;H3BTH4;H3BN66;Q9BRR6-6	Q9BRR6;Q9BRR6-2	13;13;6;6;5;4;3;2;2;2	13;13;6;6;5;4;3;2;2;2	13;13;6;6;5;4;3;2;2;2	ADP-dependent glucokinase	ADPGK	sp|Q9BRR6|ADPGK_HUMAN ADP-dependent glucokinase OS=Homo sapiens OX=9606 GN=ADPGK PE=1 SV=1;sp|Q9BRR6-2|ADPGK_HUMAN Isoform 2 of ADP-dependent glucokinase OS=Homo sapiens OX=9606 GN=ADPGK	10	13	13	13	11	10	10	11	12	11	11	10	10	11	12	11	11	10	10	11	12	11	51.9	51.9	51.9	54.088	497	497;496;204;258;222;347;154;57;113;78	0	87.627	By MS/MS	By MS/MS	By MS/MS	By MS/MS	By MS/MS	By MS/MS	43.3	34.6	36.2	38.2	44.3
5287	Q9NX46	Q9NX46	7	7	7	Poly(ADP-ribose) glycohydrolase ARH3	ADPRHL2	sp|Q9NX46|ADPRS_HUMAN ADP-ribose glycohydrolase ARH3 OS=Homo sapiens OX=9606 GN=ADPRS PE=1 SV=1	1	7	7	7	4	5	5	3	3	2	4	5	5	3	3	2	4	5	5	3	3	2	36.6	36.6	36.6	38.946	363	363	0	13.688	By MS/MS	By MS/MS	By MS/MS	By MS/MS	By MS/MS	By MS/MS	23.7	26.7	20.7	11.6	12.1
2391	P25098;E9PRV7;P35626;Q8N433	P25098;E9PRV7	9;6;1;1	9;6;1;1	9;6;1;1	Beta-adrenergic receptor kinase 1	ADRBK1	sp|P25098|ARBK1_HUMAN Beta-adrenergic receptor kinase 1 OS=Homo sapiens OX=9606 GN=GRK2 PE=1 SV=2;tr|E9PRV7|E9PRV7_HUMAN G protein-coupled receptor kinase OS=Homo sapiens OX=9606 GN=GRK2 PE=1 SV=1	4	9	9	9	7	6	6	3	3	4	7	6	6	3	3	4	7	6	6	3	3	4	18.1	18.1	18.1	79.573	689	689;408;688;387	0	22.092	By MS/MS	By MS/MS	By MS/MS	By MS/MS	By MS/MS	By MS/MS	14.2	10.6	11.9	5.7	5.7
3528	Q16186;A0A087WX59;A0A087WUX6	Q16186	7;3;1	7;3;1	7;3;1	Proteasomal ubiquitin receptor ADRM1	ADRM1	sp|Q16186|ADRM1_HUMAN Proteasomal ubiquitin receptor ADRM1 OS=Homo sapiens OX=9606 GN=ADRM1 PE=1 SV=2	3	7	7	7	7	6	7	7	7	6	7	6	7	7	7	6	7	6	7	7	7	6	17.9	17.9	17.9	42.153	407	407;368;141	0	91.655	By MS/MS	By MS/MS	By MS/MS	By MS/MS	By MS/MS	By MS/MS	17.9	17.7	17.9	17.9	17.9
327	P30566;A0A1B0GTJ7;A0A1B0GWJ0;A0A0A6YY92;P30566-2;A0A1B0GWF8;A0A096LNY6;A0A1B0GTG9;A0A096LNY5;A0A096LPA2;A0A096LNY4;A0A096LP92;A0A096LP72;B4DEP1;A0A1W2PRX2;A0A096LP76;A0A096LNT0;V9GY96	P30566;A0A1B0GTJ7;A0A1B0GWJ0;A0A0A6YY92;P30566-2;A0A1B0GWF8;A0A096LNY6;A0A1B0GTG9;A0A096LNY5	16;16;16;15;14;13;12;12;9;5;4;4;3;3;2;2;1;1	16;16;16;15;14;13;12;12;9;5;4;4;3;3;2;2;1;1	16;16;16;15;14;13;12;12;9;5;4;4;3;3;2;2;1;1	Adenylosuccinate lyase	ADSL	sp|P30566|PUR8_HUMAN Adenylosuccinate lyase OS=Homo sapiens OX=9606 GN=ADSL PE=1 SV=2;tr|A0A1B0GTJ7|A0A1B0GTJ7_HUMAN Adenylosuccinate lyase OS=Homo sapiens OX=9606 GN=ADSL PE=1 SV=1;tr|A0A1B0GWJ0|A0A1B0GWJ0_HUMAN Adenylosuccinate lyase OS=Homo sapiens OX=9	18	16	16	16	14	15	14	12	10	13	14	15	14	12	10	13	14	15	14	12	10	13	51.2	51.2	51.2	54.889	484	484;480;480;498;425;403;360;377;262;133;164;78;149;127;142;102;81;57	0	132.61	By MS/MS	By MS/MS	By MS/MS	By MS/MS	By MS/MS	By MS/MS	43.4	47.5	44.8	37.8	35.5
2472	P30520;Q8N142;Q8N142-2;G3V2N1	P30520	16;1;1;1	16;1;1;1	16;1;1;1	Adenylosuccinate synthetase isozyme 2	ADSS	sp|P30520|PURA2_HUMAN Adenylosuccinate synthetase isozyme 2 OS=Homo sapiens OX=9606 GN=ADSS2 PE=1 SV=3	4	16	16	16	15	13	13	13	13	11	15	13	13	13	13	11	15	13	13	13	13	11	46.5	46.5	46.5	50.097	456	456;457;500;226	0	72.584	By MS/MS	By MS/MS	By MS/MS	By MS/MS	By MS/MS	By MS/MS	45	34.9	34.9	39.3	36.8
3864	Q6ZN18;Q6ZN18-2;A0A669KBL4;G5EA50;Q6ZN18-3;H0YH08;H7BYT4;A0A669KBC9	Q6ZN18;Q6ZN18-2;A0A669KBL4;G5EA50;Q6ZN18-3	3;3;2;2;2;1;1;1	3;3;2;2;2;1;1;1	3;3;2;2;2;1;1;1	Zinc finger protein AEBP2	AEBP2	sp|Q6ZN18|AEBP2_HUMAN Zinc finger protein AEBP2 OS=Homo sapiens OX=9606 GN=AEBP2 PE=1 SV=2;sp|Q6ZN18-2|AEBP2_HUMAN Isoform 2 of Zinc finger protein AEBP2 OS=Homo sapiens OX=9606 GN=AEBP2;tr|A0A669KBL4|A0A669KBL4_HUMAN Zinc finger protein AEBP2 OS=Homo sapi	8	3	3	3	2	1	2	3	1	1	2	1	2	3	1	1	2	1	2	3	1	1	9.5	9.5	9.5	54.466	517	517;503;268;274;301;130;140;257	0.00022645	6.0959	By matching	By MS/MS	By MS/MS	By MS/MS	By matching	By MS/MS	6.6	4.1	6.6	9.5	4.1
5713	Q9Y4W6;K7EP56;B7Z651;A0A0U1RQN6;A0A5F9ZI45;E9PHW9	Q9Y4W6	32;7;1;1;1;1	32;7;1;1;1;1	31;7;0;0;0;0	AFG3-like protein 2	AFG3L2	sp|Q9Y4W6|AFG32_HUMAN AFG3-like protein 2 OS=Homo sapiens OX=9606 GN=AFG3L2 PE=1 SV=2	6	32	32	31	22	20	22	29	28	29	22	20	22	29	28	29	21	19	21	28	27	28	52.7	52.7	52.7	88.583	797	797;209;1114;1194;1440;1730	0	198.55	By MS/MS	By MS/MS	By MS/MS	By MS/MS	By MS/MS	By MS/MS	40	39.8	42.3	49.4	43.7
693	Q6ULP2;B8ZZI9;Q6ULP2-8;Q6ULP2-6;Q6ULP2-9;Q6ULP2-7;A0A0A0MSN6	Q6ULP2;B8ZZI9;Q6ULP2-8;Q6ULP2-6;Q6ULP2-9;Q6ULP2-7	3;3;3;3;3;2;1	3;3;3;3;3;2;1	3;3;3;3;3;2;1	Aftiphilin	AFTPH	sp|Q6ULP2|AFTIN_HUMAN Aftiphilin OS=Homo sapiens OX=9606 GN=AFTPH PE=1 SV=3;tr|B8ZZI9|B8ZZI9_HUMAN Aftiphilin (Fragment) OS=Homo sapiens OX=9606 GN=AFTPH PE=1 SV=2;sp|Q6ULP2-8|AFTIN_HUMAN Isoform 4 of Aftiphilin OS=Homo sapiens OX=9606 GN=AFTPH;sp|Q6ULP2-6	7	3	3	3	1	2	2	1	0	0	1	2	2	1	0	0	1	2	2	1	0	0	5.4	5.4	5.4	102.11	936	936;592;908;909;937;820;138	0.00020572	3.9235	By matching	By MS/MS	By MS/MS	By matching			1.5	2.7	4.3	1.5	0
1214	P20933;H0Y9C7	P20933;H0Y9C7	1;1	1;1	1;1	N(4)-(beta-N-acetylglucosaminyl)-L-asparaginase;Glycosylasparaginase alpha chain;Glycosylasparaginase beta chain	AGA	sp|P20933|ASPG_HUMAN N(4)-(beta-N-acetylglucosaminyl)-L-asparaginase OS=Homo sapiens OX=9606 GN=AGA PE=1 SV=2;tr|H0Y9C7|H0Y9C7_HUMAN N(4)-(beta-N-acetylglucosaminyl)-L-asparaginase (Fragment) OS=Homo sapiens OX=9606 GN=AGA PE=1 SV=8	2	1	1	1	0	0	0	1	1	1	0	0	0	1	1	1	0	0	0	1	1	1	3.5	3.5	3.5	37.208	346	346;154	0.007539	1.8586				By MS/MS	By MS/MS	By MS/MS	0	0	0	3.5	3.5
4636	Q96P47;Q96P47-2;Q96P47-4;Q96P47-5;Q96P47-3;H0Y873;Q96P47-6;H7C5G0;H7C4U6;C9J975;E7ESL9	Q96P47;Q96P47-2;Q96P47-4;Q96P47-5	5;5;5;3;2;2;2;1;1;1;1	5;5;5;3;2;2;2;1;1;1;1	5;5;5;3;2;2;2;1;1;1;1	Arf-GAP with GTPase, ANK repeat and PH domain-containing protein 3	AGAP3	sp|Q96P47|AGAP3_HUMAN Arf-GAP with GTPase, ANK repeat and PH domain-containing protein 3 OS=Homo sapiens OX=9606 GN=AGAP3 PE=1 SV=2;sp|Q96P47-2|AGAP3_HUMAN Isoform 2 of Arf-GAP with GTPase, ANK repeat and PH domain-containing protein 3 OS=Homo sapiens OX=9	11	5	5	5	3	4	2	2	2	2	3	4	2	2	2	2	3	4	2	2	2	2	15.3	15.3	15.3	95.043	875	875;876;911;580;360;404;396;170;177;343;576	0	10.142	By MS/MS	By MS/MS	By MS/MS	By MS/MS	By MS/MS	By MS/MS	8.9	10.5	4.1	4.1	4.1
2790	P52594;P52594-2;P52594-3;P52594-4;C9J2I0;B8ZZY2;O95081;A0A0C4DG34;O95081-2	P52594;P52594-2;P52594-3;P52594-4;C9J2I0;B8ZZY2	8;8;8;8;5;5;1;1;1	8;8;8;8;5;5;1;1;1	8;8;8;8;5;5;1;1;1	Arf-GAP domain and FG repeat-containing protein 1	AGFG1	sp|P52594|AGFG1_HUMAN Arf-GAP domain and FG repeat-containing protein 1 OS=Homo sapiens OX=9606 GN=AGFG1 PE=1 SV=2;sp|P52594-2|AGFG1_HUMAN Isoform 2 of Arf-GAP domain and FG repeat-containing protein 1 OS=Homo sapiens OX=9606 GN=AGFG1;sp|P52594-3|AGFG1_HUM	9	8	8	8	6	8	8	5	5	5	6	8	8	5	5	5	6	8	8	5	5	5	21.2	21.2	21.2	58.259	562	562;522;560;584;237;541;481;155;156	0	43.109	By MS/MS	By MS/MS	By MS/MS	By MS/MS	By MS/MS	By MS/MS	18.3	21.2	21.2	16.4	12.8
434	Q53H12;E9PC15;A0A3B3ITD0;A0A3B3ISZ0;A0A3B3ISY9;E9PG39;A0A0G2JLG5;A0A3B3ITV0;A0A3B3ITX7;A0A3B3IUC9;A0A0G2JLD0;A0A3B3IS09	Q53H12;E9PC15;A0A3B3ITD0;A0A3B3ISZ0;A0A3B3ISY9;E9PG39;A0A0G2JLG5	18;18;18;16;15;12;9;8;8;5;3;3	18;18;18;16;15;12;9;8;8;5;3;3	18;18;18;16;15;12;9;8;8;5;3;3	Acylglycerol kinase, mitochondrial	AGK	sp|Q53H12|AGK_HUMAN Acylglycerol kinase, mitochondrial OS=Homo sapiens OX=9606 GN=AGK PE=1 SV=2;tr|E9PC15|E9PC15_HUMAN Acylglycerol kinase, mitochondrial OS=Homo sapiens OX=9606 GN=AGK PE=1 SV=1;tr|A0A3B3ITD0|A0A3B3ITD0_HUMAN Acylglycerol kinase, mitochond	12	18	18	18	15	14	12	16	17	15	15	14	12	16	17	15	15	14	12	16	17	15	49.8	49.8	49.8	47.137	422	422;394;418;350;330;244;226;138;214;134;51;146	0	91.778	By MS/MS	By MS/MS	By MS/MS	By MS/MS	By MS/MS	By MS/MS	49.5	49.5	45	49.8	49.5
2531	P35573;P35573-2;P35573-3;A0A1C7CYW1	P35573;P35573-2;P35573-3	18;17;17;1	18;17;17;1	18;17;17;1	Glycogen debranching enzyme;4-alpha-glucanotransferase;Amylo-alpha-1,6-glucosidase	AGL	sp|P35573|GDE_HUMAN Glycogen debranching enzyme OS=Homo sapiens OX=9606 GN=AGL PE=1 SV=3;sp|P35573-2|GDE_HUMAN Isoform 5 of Glycogen debranching enzyme OS=Homo sapiens OX=9606 GN=AGL;sp|P35573-3|GDE_HUMAN Isoform 6 of Glycogen debranching enzyme OS=Homo sa	4	18	18	18	15	16	17	9	6	11	15	16	17	9	6	11	15	16	17	9	6	11	19.4	19.4	19.4	174.76	1532	1532;1515;1516;68	0	47.472	By MS/MS	By MS/MS	By MS/MS	By MS/MS	By MS/MS	By MS/MS	16.3	16.9	18.5	9	5.8
534	Q9UL18;A0A6I8PTZ8;Q5TA58;A0A0U1RQZ8	Q9UL18;A0A6I8PTZ8;Q5TA58	6;6;5;1	3;3;2;1	3;3;2;1	Protein argonaute-1;Protein argonaute	AGO1	sp|Q9UL18|AGO1_HUMAN Protein argonaute-1 OS=Homo sapiens OX=9606 GN=AGO1 PE=1 SV=3;tr|A0A6I8PTZ8|A0A6I8PTZ8_HUMAN Protein argonaute-1 OS=Homo sapiens OX=9606 GN=AGO1 PE=4 SV=1;tr|Q5TA58|Q5TA58_HUMAN Protein argonaute-1 OS=Homo sapiens OX=9606 GN=AGO1 PE=1	4	6	3	3	3	6	5	4	2	3	1	3	3	2	1	1	1	3	3	2	1	1	9.9	5.8	5.8	97.213	857	857;891;782;133	0.0071942	1.8949	By MS/MS	By MS/MS	By MS/MS	By MS/MS	By matching	By MS/MS	3.9	9.9	8.3	5.3	2.3
5535	Q9UKV8;Q9UKV8-2;Q9H9G7;Q9H9G7-2;Q9HCK5	Q9UKV8;Q9UKV8-2	14;14;3;3;2	14;14;3;3;2	11;11;0;0;0	Protein argonaute-2	AGO2	sp|Q9UKV8|AGO2_HUMAN Protein argonaute-2 OS=Homo sapiens OX=9606 GN=AGO2 PE=1 SV=3;sp|Q9UKV8-2|AGO2_HUMAN Isoform 2 of Protein argonaute-2 OS=Homo sapiens OX=9606 GN=AGO2	5	14	14	11	11	10	10	8	5	7	11	10	10	8	5	7	9	7	8	6	4	5	25.8	25.8	21.8	97.207	859	859;825;860;626;861	0	30.619	By MS/MS	By MS/MS	By MS/MS	By MS/MS	By MS/MS	By MS/MS	19.7	15	16.6	11.5	10
4732	Q99943	Q99943	1	1	1	1-acyl-sn-glycerol-3-phosphate acyltransferase alpha	AGPAT1	sp|Q99943|PLCA_HUMAN 1-acyl-sn-glycerol-3-phosphate acyltransferase alpha OS=Homo sapiens OX=9606 GN=AGPAT1 PE=1 SV=2	1	1	1	1	1	1	0	1	1	1	1	1	0	1	1	1	1	1	0	1	1	1	7.4	7.4	7.4	31.716	283	283	0	30.177	By MS/MS	By MS/MS		By MS/MS	By matching	By MS/MS	7.4	7.4	0	7.4	7.4
1597	O15120;O15120-2	O15120;O15120-2	3;2	3;2	3;2	1-acyl-sn-glycerol-3-phosphate acyltransferase beta	AGPAT2	sp|O15120|PLCB_HUMAN 1-acyl-sn-glycerol-3-phosphate acyltransferase beta OS=Homo sapiens OX=9606 GN=AGPAT2 PE=1 SV=1;sp|O15120-2|PLCB_HUMAN Isoform 2 of 1-acyl-sn-glycerol-3-phosphate acyltransferase beta OS=Homo sapiens OX=9606 GN=AGPAT2	2	3	3	3	2	2	1	2	1	3	2	2	1	2	1	3	2	2	1	2	1	3	10.8	10.8	10.8	30.914	278	278;246	0	7.4792	By MS/MS	By MS/MS	By matching	By matching	By MS/MS	By MS/MS	7.9	7.9	4.7	7.6	4.7
5226	Q9NUQ2;H0YC22;E5RH21	Q9NUQ2	15;7;2	15;7;2	15;7;2	1-acyl-sn-glycerol-3-phosphate acyltransferase epsilon	AGPAT5	sp|Q9NUQ2|PLCE_HUMAN 1-acyl-sn-glycerol-3-phosphate acyltransferase epsilon OS=Homo sapiens OX=9606 GN=AGPAT5 PE=1 SV=3	3	15	15	15	11	11	10	12	15	13	11	11	10	12	15	13	11	11	10	12	15	13	42	42	42	42.072	364	364;181;88	0	65.299	By MS/MS	By MS/MS	By MS/MS	By MS/MS	By MS/MS	By MS/MS	38.7	30.8	30.5	41.2	42
3975	Q86UL3;E5RIA1;E5RHA6	Q86UL3	3;1;1	2;1;1	2;1;1	Glycerol-3-phosphate acyltransferase 4	AGPAT6	sp|Q86UL3|GPAT4_HUMAN Glycerol-3-phosphate acyltransferase 4 OS=Homo sapiens OX=9606 GN=GPAT4 PE=1 SV=1	3	3	2	2	1	1	2	3	1	2	1	1	1	2	1	2	1	1	1	2	1	2	8.1	6.1	6.1	52.07	456	456;158;179	0.00020833	4.1309	By MS/MS	By MS/MS	By matching	By MS/MS	By MS/MS	By MS/MS	3.3	3.3	5.3	8.1	3.3
3608	Q53EU6	Q53EU6	12	12	11	Glycerol-3-phosphate acyltransferase 3	AGPAT9	sp|Q53EU6|GPAT3_HUMAN Glycerol-3-phosphate acyltransferase 3 OS=Homo sapiens OX=9606 GN=GPAT3 PE=1 SV=2	1	12	12	11	5	5	10	10	9	9	5	5	10	10	9	9	5	5	9	9	9	9	37.1	37.1	35	48.705	434	434	0	23.912	By MS/MS	By MS/MS	By MS/MS	By MS/MS	By MS/MS	By MS/MS	16.4	13.8	32	32.5	27.4
1479	O00116;A0A1B0GWA2;A0A2R8YEL0;B8ZZ81	O00116;A0A1B0GWA2;A0A2R8YEL0	31;26;24;7	31;26;24;7	31;26;24;7	Alkyldihydroxyacetonephosphate synthase, peroxisomal	AGPS	sp|O00116|ADAS_HUMAN Alkyldihydroxyacetonephosphate synthase, peroxisomal OS=Homo sapiens OX=9606 GN=AGPS PE=1 SV=1;tr|A0A1B0GWA2|A0A1B0GWA2_HUMAN Alkylglycerone-phosphate synthase (Fragment) OS=Homo sapiens OX=9606 GN=AGPS PE=1 SV=1;tr|A0A2R8YEL0|A0A2R8YE	4	31	31	31	24	24	22	27	28	25	24	24	22	27	28	25	24	24	22	27	28	25	68.4	68.4	68.4	72.911	658	658;543;560;189	0	259.5	By MS/MS	By MS/MS	By MS/MS	By MS/MS	By MS/MS	By MS/MS	51.2	54.6	45.3	58.4	58.2
4276	Q8TD06	Q8TD06	1	1	1	Anterior gradient protein 3 homolog	AGR3	sp|Q8TD06|AGR3_HUMAN Anterior gradient protein 3 OS=Homo sapiens OX=9606 GN=AGR3 PE=1 SV=1	1	1	1	1	1	0	0	0	0	1	1	0	0	0	0	1	1	0	0	0	0	1	6.6	6.6	6.6	19.171	166	166	1	-2	By MS/MS					By MS/MS	6.6	0	0	0	0
3836	Q6RW13;Q6RW13-2	Q6RW13;Q6RW13-2	2;1	2;1	2;1	Type-1 angiotensin II receptor-associated protein	AGTRAP	sp|Q6RW13|ATRAP_HUMAN Type-1 angiotensin II receptor-associated protein OS=Homo sapiens OX=9606 GN=AGTRAP PE=1 SV=1;sp|Q6RW13-2|ATRAP_HUMAN Isoform 2 of Type-1 angiotensin II receptor-associated protein OS=Homo sapiens OX=9606 GN=AGTRAP	2	2	2	2	1	2	2	2	2	1	1	2	2	2	2	1	1	2	2	2	2	1	24.5	24.5	24.5	17.419	159	159;152	0	18.136	By MS/MS	By MS/MS	By MS/MS	By MS/MS	By MS/MS	By MS/MS	13.8	24.5	24.5	24.5	24.5
4355	Q8WYP5;Q8WYP5-2;Q8WYP5-3;H7C4S1	Q8WYP5;Q8WYP5-2;Q8WYP5-3	44;44;44;3	44;44;44;3	44;44;44;3	Protein ELYS	AHCTF1	sp|Q8WYP5|ELYS_HUMAN Protein ELYS OS=Homo sapiens OX=9606 GN=AHCTF1 PE=1 SV=3;sp|Q8WYP5-2|ELYS_HUMAN Isoform 2 of Protein ELYS OS=Homo sapiens OX=9606 GN=AHCTF1;sp|Q8WYP5-3|ELYS_HUMAN Isoform 3 of Protein ELYS OS=Homo sapiens OX=9606 GN=AHCTF1	4	44	44	44	28	27	24	35	35	35	28	27	24	35	35	35	28	27	24	35	35	35	33.3	33.3	33.3	252.5	2266	2266;2301;2275;80	0	132.11	By MS/MS	By MS/MS	By MS/MS	By MS/MS	By MS/MS	By MS/MS	21.8	19.2	17.6	27.1	26.5
2374	P23526;P23526-2	P23526;P23526-2	32;28	32;28	32;28	Adenosylhomocysteinase	AHCY	sp|P23526|SAHH_HUMAN Adenosylhomocysteinase OS=Homo sapiens OX=9606 GN=AHCY PE=1 SV=4;sp|P23526-2|SAHH_HUMAN Isoform 2 of Adenosylhomocysteinase OS=Homo sapiens OX=9606 GN=AHCY	2	32	32	32	30	30	31	28	26	26	30	30	31	28	26	26	30	30	31	28	26	26	65	65	65	47.716	432	432;404	0	273.71	By MS/MS	By MS/MS	By MS/MS	By MS/MS	By MS/MS	By MS/MS	64.4	56.9	56.9	56.7	56
1714	O43865;O43865-2	O43865;O43865-2	7;5	7;5	3;1	Putative adenosylhomocysteinase 2	AHCYL1	sp|O43865|SAHH2_HUMAN S-adenosylhomocysteine hydrolase-like protein 1 OS=Homo sapiens OX=9606 GN=AHCYL1 PE=1 SV=2;sp|O43865-2|SAHH2_HUMAN Isoform 2 of S-adenosylhomocysteine hydrolase-like protein 1 OS=Homo sapiens OX=9606 GN=AHCYL1	2	7	7	3	6	5	7	6	4	5	6	5	7	6	4	5	3	3	3	3	1	2	16.6	16.6	8.5	58.951	530	530;483	0	20.388	By MS/MS	By MS/MS	By MS/MS	By MS/MS	By MS/MS	By MS/MS	14.2	12.6	16.6	15.1	9.2
4575	Q96HN2;Q96HN2-2;H0Y8B3;Q96HN2-4;Q96HN2-3	Q96HN2;Q96HN2-2;H0Y8B3;Q96HN2-4;Q96HN2-3	6;6;5;5;5	2;2;1;1;1	2;2;1;1;1	Putative adenosylhomocysteinase 3;Adenosylhomocysteinase	AHCYL2	sp|Q96HN2|SAHH3_HUMAN Adenosylhomocysteinase 3 OS=Homo sapiens OX=9606 GN=AHCYL2 PE=1 SV=1;sp|Q96HN2-2|SAHH3_HUMAN Isoform 2 of Adenosylhomocysteinase 3 OS=Homo sapiens OX=9606 GN=AHCYL2;tr|H0Y8B3|H0Y8B3_HUMAN Adenosylhomocysteinase 3 (Fragment) OS=Homo sa	5	6	2	2	5	4	6	3	4	4	2	2	2	0	1	1	2	2	2	0	1	1	10.3	3.3	3.3	66.72	611	611;610;518;508;508	0.00019732	3.278	By MS/MS	By MS/MS	By MS/MS	By matching	By MS/MS	By matching	8.2	6.9	10.3	5.7	7.7
3186	Q09666;E9PJZ0;E9PKR9;E9PJC6;E9PLK4;Q09666-2;E9PQE3	Q09666	198;4;4;4;4;4;3	198;4;4;4;4;4;3	198;4;4;4;4;4;3	Neuroblast differentiation-associated protein AHNAK	AHNAK	sp|Q09666|AHNK_HUMAN Neuroblast differentiation-associated protein AHNAK OS=Homo sapiens OX=9606 GN=AHNAK PE=1 SV=2	7	198	198	198	168	163	170	170	172	150	168	163	170	170	172	150	168	163	170	170	172	150	64.8	64.8	64.8	629.09	5890	5890;121;123;131;144;149;85	0	323.31	By MS/MS	By MS/MS	By MS/MS	By MS/MS	By MS/MS	By MS/MS	58.3	55.2	57.3	57	58.6
1941	O95433;O95433-2;G3V438;H0YJG7;H0YJU2;G3V3W9;H0YJ63	O95433;O95433-2;G3V438;H0YJG7	24;17;14;13;10;6;5	24;17;14;13;10;6;5	24;17;14;13;10;6;5	Activator of 90 kDa heat shock protein ATPase homolog 1	AHSA1	sp|O95433|AHSA1_HUMAN Activator of 90 kDa heat shock protein ATPase homolog 1 OS=Homo sapiens OX=9606 GN=AHSA1 PE=1 SV=1;sp|O95433-2|AHSA1_HUMAN Isoform 2 of Activator of 90 kDa heat shock protein ATPase homolog 1 OS=Homo sapiens OX=9606 GN=AHSA1;tr|G3V438	7	24	24	24	22	19	20	18	17	15	22	19	20	18	17	15	22	19	20	18	17	15	77.8	77.8	77.8	38.274	338	338;288;203;216;133;100;90	0	323.31	By MS/MS	By MS/MS	By MS/MS	By MS/MS	By MS/MS	By MS/MS	74.3	69.5	71.9	61.2	60.1
4480	Q96BJ3;Q96BJ3-3	Q96BJ3;Q96BJ3-3	4;2	4;2	4;2	Axin interactor, dorsalization-associated protein	AIDA	sp|Q96BJ3|AIDA_HUMAN Axin interactor, dorsalization-associated protein OS=Homo sapiens OX=9606 GN=AIDA PE=1 SV=1;sp|Q96BJ3-3|AIDA_HUMAN Isoform 3 of Axin interactor, dorsalization-associated protein OS=Homo sapiens OX=9606 GN=AIDA	2	4	4	4	2	4	3	1	3	4	2	4	3	1	3	4	2	4	3	1	3	4	15	15	15	35.023	306	306;224	0	6.2864	By MS/MS	By MS/MS	By MS/MS	By MS/MS	By MS/MS	By MS/MS	6.9	15	9.5	2.6	10.8
1976	O95831;O95831-3;O95831-2;E9PMA0;O95831-6;O95831-4;O95831-5	O95831;O95831-3;O95831-2	28;28;15;13;13;13;12	28;28;15;13;13;13;12	28;28;15;13;13;13;12	Apoptosis-inducing factor 1, mitochondrial	AIFM1	sp|O95831|AIFM1_HUMAN Apoptosis-inducing factor 1, mitochondrial OS=Homo sapiens OX=9606 GN=AIFM1 PE=1 SV=1;sp|O95831-3|AIFM1_HUMAN Isoform 3 of Apoptosis-inducing factor 1, mitochondrial OS=Homo sapiens OX=9606 GN=AIFM1;sp|O95831-2|AIFM1_HUMAN Isoform 2 o	7	28	28	28	24	22	24	26	26	24	24	22	24	26	26	24	24	22	24	26	26	24	56.1	56.1	56.1	66.9	613	613;609;326;274;237;324;261	0	206.77	By MS/MS	By MS/MS	By MS/MS	By MS/MS	By MS/MS	By MS/MS	48.9	49.6	50.6	53.7	50.4
4771	Q9BRQ8;Q9BRQ8-2	Q9BRQ8;Q9BRQ8-2	11;8	11;8	11;8	Apoptosis-inducing factor 2	AIFM2	sp|Q9BRQ8|FSP1_HUMAN Ferroptosis suppressor protein 1 OS=Homo sapiens OX=9606 GN=AIFM2 PE=1 SV=1;sp|Q9BRQ8-2|FSP1_HUMAN Isoform 2 of Ferroptosis suppressor protein 1 OS=Homo sapiens OX=9606 GN=AIFM2	2	11	11	11	11	8	10	10	9	10	11	8	10	10	9	10	11	8	10	10	9	10	41.3	41.3	41.3	40.526	373	373;336	0	55.935	By MS/MS	By MS/MS	By MS/MS	By MS/MS	By MS/MS	By MS/MS	41.3	34	39.7	39.7	34
298	A0A0J9YWL0;Q9Y4K1;A0A494C1M5	A0A0J9YWL0;Q9Y4K1;A0A494C1M5	2;1;1	2;1;1	2;1;1	Absent in melanoma 1 protein	AIM1	tr|A0A0J9YWL0|A0A0J9YWL0_HUMAN Beta/gamma crystallin domain-containing protein 1 OS=Homo sapiens OX=9606 GN=CRYBG1 PE=1 SV=1;sp|Q9Y4K1|CRBG1_HUMAN Beta/gamma crystallin domain-containing protein 1 OS=Homo sapiens OX=9606 GN=CRYBG1 PE=1 SV=3;tr|A0A494C1M5|A	3	2	2	2	1	1	0	1	1	2	1	1	0	1	1	2	1	1	0	1	1	2	1.3	1.3	1.3	231.71	2131	2131;1723;587	0.00021538	4.8355	By MS/MS	By matching		By MS/MS	By MS/MS	By MS/MS	0.6	0.6	0	0.6	0.6
3213	Q12904;Q12904-2;A0A5F9ZHC5;D6R937	Q12904;Q12904-2;A0A5F9ZHC5	16;16;13;5	16;16;13;5	16;16;13;5	Aminoacyl tRNA synthase complex-interacting multifunctional protein 1;Endothelial monocyte-activating polypeptide 2	AIMP1	sp|Q12904|AIMP1_HUMAN Aminoacyl tRNA synthase complex-interacting multifunctional protein 1 OS=Homo sapiens OX=9606 GN=AIMP1 PE=1 SV=2;sp|Q12904-2|AIMP1_HUMAN Isoform 2 of Aminoacyl tRNA synthase complex-interacting multifunctional protein 1 OS=Homo sapien	4	16	16	16	15	15	16	12	12	12	15	15	16	12	12	12	15	15	16	12	12	12	73.4	73.4	73.4	34.352	312	312;336;273;150	0	173.03	By MS/MS	By MS/MS	By MS/MS	By MS/MS	By MS/MS	By MS/MS	68.3	67	73.4	52.2	56.1
3249	Q13155;A8MU58;Q13155-2;F8WCL2	Q13155;A8MU58;Q13155-2	13;10;10;2	13;10;10;2	13;10;10;2	Aminoacyl tRNA synthase complex-interacting multifunctional protein 2	AIMP2	sp|Q13155|AIMP2_HUMAN Aminoacyl tRNA synthase complex-interacting multifunctional protein 2 OS=Homo sapiens OX=9606 GN=AIMP2 PE=1 SV=2;tr|A8MU58|A8MU58_HUMAN Aminoacyl tRNA synthase complex-interacting multifunctional protein 2 OS=Homo sapiens OX=9606 GN=A	4	13	13	13	13	12	12	11	10	10	13	12	12	11	10	10	13	12	12	11	10	10	63.4	63.4	63.4	35.348	320	320;242;251;48	0	118.59	By MS/MS	By MS/MS	By MS/MS	By MS/MS	By MS/MS	By MS/MS	63.4	59.7	59.7	54.7	54.7
1487	O00170;E9PMH2;V9GYQ3	O00170;E9PMH2	9;5;3	9;5;3	9;5;3	AH receptor-interacting protein	AIP	sp|O00170|AIP_HUMAN AH receptor-interacting protein OS=Homo sapiens OX=9606 GN=AIP PE=1 SV=2;tr|E9PMH2|E9PMH2_HUMAN Peptidylprolyl isomerase (Fragment) OS=Homo sapiens OX=9606 GN=AIP PE=1 SV=2	3	9	9	9	8	8	8	2	3	4	8	8	8	2	3	4	8	8	8	2	3	4	35.8	35.8	35.8	37.636	330	330;232;188	0	42.1	By MS/MS	By MS/MS	By MS/MS	By MS/MS	By MS/MS	By MS/MS	35.2	27.3	27.3	7.6	11.5
2007	P00568;Q5T9B7;H0YID2	P00568;Q5T9B7	7;7;1	7;7;1	7;7;1	Adenylate kinase isoenzyme 1	AK1	sp|P00568|KAD1_HUMAN Adenylate kinase isoenzyme 1 OS=Homo sapiens OX=9606 GN=AK1 PE=1 SV=3;tr|Q5T9B7|Q5T9B7_HUMAN Adenylate kinase isoenzyme 1 OS=Homo sapiens OX=9606 GN=AK1 PE=1 SV=1	3	7	7	7	5	7	6	4	5	3	5	7	6	4	5	3	5	7	6	4	5	3	51.5	51.5	51.5	21.635	194	194;210;51	0	16.346	By MS/MS	By MS/MS	By MS/MS	By MS/MS	By MS/MS	By MS/MS	36.1	51.5	41.2	30.4	34.5
1125	P54819;F8W1A4;P54819-2;P54819-5;P54819-6;P54819-3;F8VZG5;A0A5F9ZHP2;F8VY04;A0A5K1VW67;P54819-4;G3V213;F8VPP1	P54819;F8W1A4;P54819-2;P54819-5;P54819-6;P54819-3;F8VZG5;A0A5F9ZHP2;F8VY04;A0A5K1VW67;P54819-4;G3V213	16;16;16;14;13;13;12;12;11;11;10;9;2	16;16;16;14;13;13;12;12;11;11;10;9;2	16;16;16;14;13;13;12;12;11;11;10;9;2	Adenylate kinase 2, mitochondrial;Adenylate kinase 2, mitochondrial, N-terminally processed;Adenylate kinase 2, mitochondrial	AK2	sp|P54819|KAD2_HUMAN Adenylate kinase 2, mitochondrial OS=Homo sapiens OX=9606 GN=AK2 PE=1 SV=2;tr|F8W1A4|F8W1A4_HUMAN Adenylate kinase 2, mitochondrial OS=Homo sapiens OX=9606 GN=AK2 PE=1 SV=1;sp|P54819-2|KAD2_HUMAN Isoform 2 of Adenylate kinase 2, mitoch	13	16	16	16	13	14	15	16	16	16	13	14	15	16	16	16	13	14	15	16	16	16	78.7	78.7	78.7	26.477	239	239;232;232;224;191;202;162;162;190;197;130;133;42	0	323.31	By MS/MS	By MS/MS	By MS/MS	By MS/MS	By MS/MS	By MS/MS	74.9	74.9	74.9	78.7	78.7
5487	Q9UIJ7;Q9UIJ7-3;Q9UIJ7-2	Q9UIJ7;Q9UIJ7-3;Q9UIJ7-2	17;12;11	17;12;11	17;12;11	GTP:AMP phosphotransferase AK3, mitochondrial	AK3	sp|Q9UIJ7|KAD3_HUMAN GTP:AMP phosphotransferase AK3, mitochondrial OS=Homo sapiens OX=9606 GN=AK3 PE=1 SV=4;sp|Q9UIJ7-3|KAD3_HUMAN Isoform 3 of GTP:AMP phosphotransferase AK3, mitochondrial OS=Homo sapiens OX=9606 GN=AK3;sp|Q9UIJ7-2|KAD3_HUMAN Isoform 2 of	3	17	17	17	14	15	16	15	16	16	14	15	16	15	16	16	14	15	16	15	16	16	74	74	74	25.565	227	227;187;157	0	80.032	By MS/MS	By MS/MS	By MS/MS	By MS/MS	By MS/MS	By MS/MS	66.5	70.5	74	70	70
2418	P27144;F8VS11	P27144;F8VS11	14;12	14;12	14;12	Adenylate kinase 4, mitochondrial	AK4	sp|P27144|KAD4_HUMAN Adenylate kinase 4, mitochondrial OS=Homo sapiens OX=9606 GN=AK4 PE=1 SV=1;tr|F8VS11|F8VS11_HUMAN Nucleoside-diphosphate kinase OS=Homo sapiens OX=9606 GN=AK4 PE=1 SV=1	2	14	14	14	12	11	11	12	13	13	12	11	11	12	13	13	12	11	11	12	13	13	79.4	79.4	79.4	25.268	223	223;171	0	213.85	By MS/MS	By MS/MS	By MS/MS	By MS/MS	By MS/MS	By MS/MS	70	62.3	65.9	65.9	75.8
5683	Q9Y3D8;A0A087WVD7;Q9Y3D8-2;D6RDH4;A0A087WY94	Q9Y3D8;A0A087WVD7;Q9Y3D8-2;D6RDH4	6;5;5;3;2	6;5;5;3;2	6;5;5;3;2	Adenylate kinase isoenzyme 6	AK6;TAF9	sp|Q9Y3D8|KAD6_HUMAN Adenylate kinase isoenzyme 6 OS=Homo sapiens OX=9606 GN=AK6 PE=1 SV=1;tr|A0A087WVD7|A0A087WVD7_HUMAN Adenylate kinase isoenzyme 6 OS=Homo sapiens OX=9606 GN=AK6 PE=1 SV=1;sp|Q9Y3D8-2|KAD6_HUMAN Isoform 2 of Adenylate kinase isoenzyme 6	5	6	6	6	5	4	5	4	4	4	5	4	5	4	4	4	5	4	5	4	4	4	47.1	47.1	47.1	20.061	172	172;109;169;141;47	0	20.081	By MS/MS	By MS/MS	By MS/MS	By MS/MS	By MS/MS	By MS/MS	29.1	23.8	41.9	23.8	23.8
4392	Q92667;Q92667-2;I3L0W0	Q92667;Q92667-2;I3L0W0	4;4;3	4;4;3	4;4;3	A-kinase anchor protein 1, mitochondrial	AKAP1	sp|Q92667|AKAP1_HUMAN A-kinase anchor protein 1, mitochondrial OS=Homo sapiens OX=9606 GN=AKAP1 PE=1 SV=1;sp|Q92667-2|AKAP1_HUMAN Isoform 2 of A-kinase anchor protein 1, mitochondrial OS=Homo sapiens OX=9606 GN=AKAP1;tr|I3L0W0|I3L0W0_HUMAN A-kinase anchor	3	4	4	4	3	2	2	3	3	4	3	2	2	3	3	4	3	2	2	3	3	4	8.9	8.9	8.9	97.34	903	903;593;204	0	18.102	By MS/MS	By MS/MS	By MS/MS	By MS/MS	By MS/MS	By MS/MS	6.3	5.3	5.3	6.3	6.3
5521	Q9UKA4	Q9UKA4	2	2	2	A-kinase anchor protein 11	AKAP11	sp|Q9UKA4|AKA11_HUMAN A-kinase anchor protein 11 OS=Homo sapiens OX=9606 GN=AKAP11 PE=1 SV=1	1	2	2	2	2	2	1	1	1	1	2	2	1	1	1	1	2	2	1	1	1	1	2.4	2.4	2.4	210.51	1901	1901	0.00021286	4.6188	By MS/MS	By MS/MS	By MS/MS	By MS/MS	By MS/MS	By MS/MS	2.4	2.4	1	1	1
3119	Q02952;Q02952-3	Q02952;Q02952-3	96;94	96;94	2;0	A-kinase anchor protein 12	AKAP12	sp|Q02952|AKA12_HUMAN A-kinase anchor protein 12 OS=Homo sapiens OX=9606 GN=AKAP12 PE=1 SV=4;sp|Q02952-3|AKA12_HUMAN Isoform 3 of A-kinase anchor protein 12 OS=Homo sapiens OX=9606 GN=AKAP12	2	96	96	2	87	85	88	82	78	79	87	85	88	82	78	79	2	1	1	2	2	2	71	71	3.9	191.48	1782	1782;1677	0	323.31	By MS/MS	By MS/MS	By MS/MS	By MS/MS	By MS/MS	By MS/MS	66	69.5	68.4	66	65.7
3120	Q02952-2	Q02952-2	95	1	1	A-kinase anchor protein 12	AKAP12	sp|Q02952-2|AKA12_HUMAN Isoform 2 of A-kinase anchor protein 12 OS=Homo sapiens OX=9606 GN=AKAP12	1	95	1	1	86	84	87	80	76	77	1	0	0	0	0	0	1	0	0	0	0	0	71.7	0.7	0.7	181.69	1684	1684	0.00020161	3.5968	By MS/MS	By matching	By matching	By matching	By matching	By matching	66.4	70.9	69.8	65.8	65.4
1252	Q12802;Q12802-2;Q12802-4;H0YMW2	Q12802;Q12802-2;Q12802-4;H0YMW2	1;1;1;1	1;1;1;1	1;1;1;1	A-kinase anchor protein 13	AKAP13	sp|Q12802|AKP13_HUMAN A-kinase anchor protein 13 OS=Homo sapiens OX=9606 GN=AKAP13 PE=1 SV=2;sp|Q12802-2|AKP13_HUMAN Isoform 2 of A-kinase anchor protein 13 OS=Homo sapiens OX=9606 GN=AKAP13;sp|Q12802-4|AKP13_HUMAN Isoform 3 of A-kinase anchor protein 13 O	4	1	1	1	1	0	0	0	0	0	1	0	0	0	0	0	1	0	0	0	0	0	0.8	0.8	0.8	307.55	2813	2813;2817;2793;1745	0.0036576	2.1138	By MS/MS						0.8	0	0	0	0
3106	Q02040;X6RAJ1;Q02040-2;Q02040-3	Q02040;X6RAJ1;Q02040-2;Q02040-3	4;3;3;3	4;3;3;3	4;3;3;3	A-kinase anchor protein 17A	AKAP17A	sp|Q02040|AK17A_HUMAN A-kinase anchor protein 17A OS=Homo sapiens OX=9606 GN=AKAP17A PE=1 SV=2;tr|X6RAJ1|X6RAJ1_HUMAN A-kinase anchor protein 17A OS=Homo sapiens OX=9606 GN=AKAP17A PE=1 SV=1;sp|Q02040-2|AK17A_HUMAN Isoform 2 of A-kinase anchor protein 17A	4	4	4	4	3	3	3	3	3	4	3	3	3	3	3	4	3	3	3	3	3	4	10.2	10.2	10.2	80.735	695	695;446;385;445	0	18.746	By MS/MS	By MS/MS	By MS/MS	By MS/MS	By MS/MS	By MS/MS	7.1	7.1	7.1	7.1	7.1
779	Q9Y2D5;Q9Y2D5-4;C9JVY5;Q9Y2D5-5;Q9Y2D5-7;Q9Y2D5-6	Q9Y2D5;Q9Y2D5-4;C9JVY5;Q9Y2D5-5;Q9Y2D5-7;Q9Y2D5-6	4;4;4;4;4;4	4;4;4;4;4;4	4;4;4;4;4;4	A-kinase anchor protein 2	AKAP2	sp|Q9Y2D5|AKAP2_HUMAN A-kinase anchor protein 2 OS=Homo sapiens OX=9606 GN=AKAP2 PE=1 SV=3;sp|Q9Y2D5-4|AKAP2_HUMAN Isoform 3 of A-kinase anchor protein 2 OS=Homo sapiens OX=9606 GN=AKAP2;tr|C9JVY5|C9JVY5_HUMAN PALM2 and AKAP2 fusion (Fragment) OS=Homo sapi	6	4	4	4	4	3	2	3	4	2	4	3	2	3	4	2	4	3	2	3	4	2	8.8	8.8	8.8	94.659	859	859;1103;778;948;961;1090	0	10.927	By MS/MS	By MS/MS	By MS/MS	By MS/MS	By MS/MS	By MS/MS	8.8	7.5	4.1	7.5	8.8
1708	O43823;M0QYL4	O43823	11;4	11;4	11;4	A-kinase anchor protein 8	AKAP8	sp|O43823|AKAP8_HUMAN A-kinase anchor protein 8 OS=Homo sapiens OX=9606 GN=AKAP8 PE=1 SV=1	2	11	11	11	7	7	7	10	10	10	7	7	7	10	10	10	7	7	7	10	10	10	25.6	25.6	25.6	76.107	692	692;178	0	59.877	By MS/MS	By MS/MS	By MS/MS	By MS/MS	By MS/MS	By MS/MS	19.7	16	13.3	22.7	24.3
5561	Q9ULX6;Q9ULX6-2;V9GZ50;M0R1Y5;M0QYT7;M0R010	Q9ULX6;Q9ULX6-2	9;8;3;2;2;1	9;8;3;2;2;1	9;8;3;2;2;1	A-kinase anchor protein 8-like	AKAP8L	sp|Q9ULX6|AKP8L_HUMAN A-kinase anchor protein 8-like OS=Homo sapiens OX=9606 GN=AKAP8L PE=1 SV=4;sp|Q9ULX6-2|AKP8L_HUMAN Isoform 2 of A-kinase anchor protein 8-like OS=Homo sapiens OX=9606 GN=AKAP8L	6	9	9	9	7	6	7	8	7	6	7	6	7	8	7	6	7	6	7	8	7	6	21.4	21.4	21.4	71.639	646	646;585;431;109;162;161	0	67.739	By MS/MS	By MS/MS	By MS/MS	By MS/MS	By MS/MS	By MS/MS	15.8	16.6	16.6	20.1	13.5
2227	P14550;Q5T621;V9GYG2;V9GYP9	P14550;Q5T621	18;9;8;8	18;9;8;8	18;9;8;8	Alcohol dehydrogenase [NADP(+)]	AKR1A1	sp|P14550|AK1A1_HUMAN Aldo-keto reductase family 1 member A1 OS=Homo sapiens OX=9606 GN=AKR1A1 PE=1 SV=3;tr|Q5T621|Q5T621_HUMAN Aldo-keto reductase family 1 member A1 (Fragment) OS=Homo sapiens OX=9606 GN=AKR1A1 PE=1 SV=1	4	18	18	18	18	17	16	14	13	11	18	17	16	14	13	11	18	17	16	14	13	11	56.6	56.6	56.6	36.573	325	325;147;119;140	0	72.853	By MS/MS	By MS/MS	By MS/MS	By MS/MS	By MS/MS	By MS/MS	56.6	56.6	52.6	52.6	52
2240	P15121;E9PCX2;E9PEF9	P15121;E9PCX2;E9PEF9	8;7;4	8;7;4	8;7;4	Aldose reductase	AKR1B1	sp|P15121|ALDR_HUMAN Aldo-keto reductase family 1 member B1 OS=Homo sapiens OX=9606 GN=AKR1B1 PE=1 SV=3;tr|E9PCX2|E9PCX2_HUMAN Aldo-keto reductase family 1 member B1 OS=Homo sapiens OX=9606 GN=AKR1B1 PE=1 SV=1;tr|E9PEF9|E9PEF9_HUMAN Aldo-keto reductase fam	3	8	8	8	8	5	5	5	5	3	8	5	5	5	5	3	8	5	5	5	5	3	31.3	31.3	31.3	35.853	316	316;263;102	0	35.074	By MS/MS	By MS/MS	By MS/MS	By MS/MS	By matching	By MS/MS	31.3	25	22.8	19.9	19.3
1677	O43488;H3BLU7;Q8NHP1;A0A499FJT0;H7C5H7;O95154;Q8NHP1-3	O43488;H3BLU7	10;9;3;3;2;1;1	10;9;3;3;2;1;1	10;9;3;3;2;1;1	Aflatoxin B1 aldehyde reductase member 2	AKR7A2	sp|O43488|ARK72_HUMAN Aflatoxin B1 aldehyde reductase member 2 OS=Homo sapiens OX=9606 GN=AKR7A2 PE=1 SV=3;tr|H3BLU7|H3BLU7_HUMAN Aflatoxin B1 aldehyde reductase member 2 (Fragment) OS=Homo sapiens OX=9606 GN=AKR7A2 PE=1 SV=1	7	10	10	10	8	10	10	7	8	9	8	10	10	7	8	9	8	10	10	7	8	9	41.5	41.5	41.5	39.589	359	359;314;331;330;205;331;249	0	38.763	By MS/MS	By MS/MS	By MS/MS	By MS/MS	By MS/MS	By MS/MS	35.1	41.5	41.5	27.3	35.4
2487	P31749;P31749-2;A0A087WY56;G3V3X1;G3V2I6;Q9Y243;A0A5F9ZGY0;A0A5F9ZHU3;A0A5K1VW74;Q9Y243-2;G3V4I6	P31749;P31749-2	10;10;3;3;3;2;2;2;2;2;1	10;10;3;3;3;2;2;2;2;2;1	8;8;2;2;3;1;1;1;1;1;1	RAC-alpha serine/threonine-protein kinase	AKT1	sp|P31749|AKT1_HUMAN RAC-alpha serine/threonine-protein kinase OS=Homo sapiens OX=9606 GN=AKT1 PE=1 SV=2;sp|P31749-2|AKT1_HUMAN Isoform 2 of RAC-alpha serine/threonine-protein kinase OS=Homo sapiens OX=9606 GN=AKT1	11	10	10	8	8	6	7	4	5	6	8	6	7	4	5	6	7	6	6	3	4	5	30.6	30.6	24.6	55.686	480	480;418;146;170;184;479;398;418;456;465;91	0	27.051	By MS/MS	By MS/MS	By MS/MS	By MS/MS	By MS/MS	By MS/MS	24.2	16.9	21.7	12.1	12.9
4476	Q96B36;Q96B36-3;H9KV91;M0R2V8;Q96B36-2	Q96B36;Q96B36-3;H9KV91	6;5;4;2;2	6;5;4;2;2	6;5;4;2;2	Proline-rich AKT1 substrate 1	AKT1S1	sp|Q96B36|AKTS1_HUMAN Proline-rich AKT1 substrate 1 OS=Homo sapiens OX=9606 GN=AKT1S1 PE=1 SV=1;sp|Q96B36-3|AKTS1_HUMAN Isoform 3 of Proline-rich AKT1 substrate 1 OS=Homo sapiens OX=9606 GN=AKT1S1;tr|H9KV91|H9KV91_HUMAN Proline-rich AKT1 substrate 1 (Fragm	5	6	6	6	5	5	5	5	4	3	5	5	5	5	4	3	5	5	5	5	4	3	36.3	36.3	36.3	27.383	256	256;276;108;33;126	0	16.682	By MS/MS	By MS/MS	By MS/MS	By MS/MS	By MS/MS	By MS/MS	28.9	28.9	28.9	35.9	28.5
1466	P31751;M0R0P9;P31751-2;J3QKW1;A8MX96;C9JHS6;J3QLS6;M0QZK3;E7EVP8;M0QZW8;J3QL45;J3KRI8;M0R275;A0A5F9ZHJ8;A0A0A0MRF1;C9JIJ1;M0R283;A0A1B0GXA2	P31751;M0R0P9;P31751-2;J3QKW1	6;6;5;4;1;1;1;1;1;1;1;1;1;1;1;1;1;1	4;4;4;3;1;1;1;1;1;1;1;1;1;1;1;1;1;1	4;4;4;3;1;1;1;1;1;1;1;1;1;1;1;1;1;1	RAC-beta serine/threonine-protein kinase	AKT2	sp|P31751|AKT2_HUMAN RAC-beta serine/threonine-protein kinase OS=Homo sapiens OX=9606 GN=AKT2 PE=1 SV=2;tr|M0R0P9|M0R0P9_HUMAN Non-specific serine/threonine protein kinase OS=Homo sapiens OX=9606 GN=AKT2 PE=1 SV=1;sp|P31751-2|AKT2_HUMAN Isoform 2 of RAC-be	18	6	4	4	4	4	4	1	1	2	3	4	3	0	0	1	3	4	3	0	0	1	16.6	10.6	10.6	55.768	481	481;450;438;396;133;184;157;151;134;56;106;130;129;128;125;119;117;132	0.00021556	4.849	By MS/MS	By MS/MS	By MS/MS	By matching	By matching	By matching	10.2	10.6	12.9	1.7	1.7
5049	Q9H8T0;Q9H8T0-2;H3BM79	Q9H8T0;Q9H8T0-2;H3BM79	3;3;2	3;3;2	3;3;2	AKT-interacting protein	AKTIP	sp|Q9H8T0|AKTIP_HUMAN AKT-interacting protein OS=Homo sapiens OX=9606 GN=AKTIP PE=1 SV=1;sp|Q9H8T0-2|AKTIP_HUMAN Isoform 2 of AKT-interacting protein OS=Homo sapiens OX=9606 GN=AKTIP;tr|H3BM79|H3BM79_HUMAN AKT-interacting protein (Fragment) OS=Homo sapiens	3	3	3	3	1	2	2	2	0	1	1	2	2	2	0	1	1	2	2	2	0	1	15.1	15.1	15.1	33.128	292	292;293;249	0.0001965	3.2157	By MS/MS	By MS/MS	By MS/MS	By MS/MS		By MS/MS	7.9	14.7	14.7	14.7	0
2208	P13196;H7C5B0;H7C4H7	P13196	3;1;1	3;1;1	3;1;1	5-aminolevulinate synthase, nonspecific, mitochondrial	ALAS1	sp|P13196|HEM1_HUMAN 5-aminolevulinate synthase, nonspecific, mitochondrial OS=Homo sapiens OX=9606 GN=ALAS1 PE=1 SV=2	3	3	3	3	2	2	1	1	3	2	2	2	1	1	3	2	2	2	1	1	3	2	8.9	8.9	8.9	70.58	640	640;117;237	0	17.869	By MS/MS	By MS/MS	By MS/MS	By MS/MS	By MS/MS	By MS/MS	6.6	6.6	5.2	5.2	8.9
1055	Q13740;Q13740-2;F5GXJ9;H7C543;Q13740-4;Q13740-3	Q13740;Q13740-2;F5GXJ9	14;14;14;6;3;2	14;14;14;6;3;2	14;14;14;6;3;2	CD166 antigen	ALCAM	sp|Q13740|CD166_HUMAN CD166 antigen OS=Homo sapiens OX=9606 GN=ALCAM PE=1 SV=2;sp|Q13740-2|CD166_HUMAN Isoform 2 of CD166 antigen OS=Homo sapiens OX=9606 GN=ALCAM;tr|F5GXJ9|F5GXJ9_HUMAN Activated leukocyte cell adhesion molecule OS=Homo sapiens OX=9606 GN=	6	14	14	14	11	10	12	14	14	13	11	10	12	14	14	13	11	10	12	14	14	13	37.4	37.4	37.4	65.102	583	583;570;532;344;305;133	0	52.293	By MS/MS	By MS/MS	By MS/MS	By MS/MS	By MS/MS	By MS/MS	27.4	28.5	34.6	37.4	37.4
4088	Q8IZ83;Q8IZ83-3;F5H4B6;M0QY06;Q8IZ83-2	Q8IZ83;Q8IZ83-3;F5H4B6	10;10;8;2;2	10;10;8;2;2	10;10;8;2;2	Aldehyde dehydrogenase family 16 member A1	ALDH16A1	sp|Q8IZ83|A16A1_HUMAN Aldehyde dehydrogenase family 16 member A1 OS=Homo sapiens OX=9606 GN=ALDH16A1 PE=1 SV=2;sp|Q8IZ83-3|A16A1_HUMAN Isoform 3 of Aldehyde dehydrogenase family 16 member A1 OS=Homo sapiens OX=9606 GN=ALDH16A1;tr|F5H4B6|F5H4B6_HUMAN Aldehy	5	10	10	10	8	7	7	5	5	5	8	7	7	5	5	5	8	7	7	5	5	5	22.9	22.9	22.9	85.126	802	802;751;639;163;308	0	28.248	By MS/MS	By MS/MS	By MS/MS	By MS/MS	By MS/MS	By MS/MS	20.2	15.6	17.8	12	8.5
2838	P54886	P54886	40	40	1	Delta-1-pyrroline-5-carboxylate synthase;Glutamate 5-kinase;Gamma-glutamyl phosphate reductase	ALDH18A1	sp|P54886|P5CS_HUMAN Delta-1-pyrroline-5-carboxylate synthase OS=Homo sapiens OX=9606 GN=ALDH18A1 PE=1 SV=2	1	40	40	1	36	37	37	40	39	40	36	37	37	40	39	40	1	1	1	1	1	1	60.8	60.8	4	87.301	795	795	0	323.31	By MS/MS	By MS/MS	By MS/MS	By MS/MS	By MS/MS	By MS/MS	51.6	55.1	54.6	60.8	57.7
2839	P54886-2	P54886-2	40	1	1	Delta-1-pyrroline-5-carboxylate synthase;Glutamate 5-kinase;Gamma-glutamyl phosphate reductase	ALDH18A1	sp|P54886-2|P5CS_HUMAN Isoform Short of Delta-1-pyrroline-5-carboxylate synthase OS=Homo sapiens OX=9606 GN=ALDH18A1	1	40	1	1	35	37	37	40	39	40	0	1	1	1	1	1	0	1	1	1	1	1	60.7	3.8	3.8	87.088	793	793	1	-2	By matching	By MS/MS	By MS/MS	By MS/MS	By MS/MS	By MS/MS	47.7	55	54.5	60.7	57.6
2661	P47895;H0Y2X5;H0YNQ3;H0YKF9;H0YLT1;O94788;H0YMG7;O94788-4;O94788-2;O94788-3	P47895;H0Y2X5	25;21;8;7;2;1;1;1;1;1	23;20;8;6;2;0;0;0;0;0	23;20;8;6;2;0;0;0;0;0	Aldehyde dehydrogenase family 1 member A3	ALDH1A3	sp|P47895|AL1A3_HUMAN Aldehyde dehydrogenase family 1 member A3 OS=Homo sapiens OX=9606 GN=ALDH1A3 PE=1 SV=2;tr|H0Y2X5|H0Y2X5_HUMAN Aldehyde dehydrogenase 1 family, member A3, isoform CRA_b OS=Homo sapiens OX=9606 GN=ALDH1A3 PE=1 SV=1	10	25	23	23	21	23	22	21	15	14	20	22	21	19	13	12	20	22	21	19	13	12	60	56.8	56.8	56.108	512	512;405;141;144;102;518;489;422;480;497	0	108.67	By MS/MS	By MS/MS	By MS/MS	By MS/MS	By MS/MS	By MS/MS	52.9	58.4	58.4	58	35.9
2477	P30837;A0A0U1RQK9	P30837	25;4	25;4	23;4	Aldehyde dehydrogenase X, mitochondrial	ALDH1B1	sp|P30837|AL1B1_HUMAN Aldehyde dehydrogenase X, mitochondrial OS=Homo sapiens OX=9606 GN=ALDH1B1 PE=1 SV=3	2	25	25	23	22	22	21	24	23	23	22	22	21	24	23	23	21	21	20	22	21	21	61.1	61.1	58	57.206	517	517;130	0	190.18	By MS/MS	By MS/MS	By MS/MS	By MS/MS	By MS/MS	By MS/MS	52.8	53.6	46.8	55.1	48.4
2050	P05091;P05091-2;F8VP50;S4R3S4;Q5SYQ7;Q5SYQ9;Q5SYQ8	P05091;P05091-2	22;18;8;5;1;1;1	21;17;8;5;1;1;1	20;17;7;5;0;0;0	Aldehyde dehydrogenase, mitochondrial	ALDH2	sp|P05091|ALDH2_HUMAN Aldehyde dehydrogenase, mitochondrial OS=Homo sapiens OX=9606 GN=ALDH2 PE=1 SV=2;sp|P05091-2|ALDH2_HUMAN Isoform 2 of Aldehyde dehydrogenase, mitochondrial OS=Homo sapiens OX=9606 GN=ALDH2	7	22	21	20	19	18	18	19	21	21	19	18	18	18	20	20	18	17	17	17	19	19	60.2	58.6	57.3	56.381	517	517;470;261;117;203;230;238	0	77.582	By MS/MS	By MS/MS	By MS/MS	By MS/MS	By MS/MS	By MS/MS	50.5	51.8	43.7	50.5	60.2
503	P51648;P51648-2;A0A5F9ZHN9;A0A5F9ZHI5;J3QRD1;A0A5F9ZGX4;A0A5F9ZI12;A0A5K1VW72;I3L1M4;A0A5F9ZHZ9;A0A5F9ZHP6;J3QS00;J3QKK9;I3L0X1;J3KTG1;I3L2W1;A0A0D9SGC3;C9JKT2;C9JMC5;I3L3I9;A8MYB8;E9PJV0;E9PNN6;K7EN73;P30838	P51648;P51648-2;A0A5F9ZHN9;A0A5F9ZHI5;J3QRD1;A0A5F9ZGX4;A0A5F9ZI12;A0A5K1VW72	17;17;17;16;16;14;13;12;8;7;5;5;3;3;3;2;2;1;1;1;1;1;1;1;1	17;17;17;16;16;14;13;12;8;7;5;5;3;3;3;2;2;1;1;1;1;1;1;1;1	16;16;16;15;15;13;12;12;7;6;5;4;3;3;3;2;2;0;0;0;0;0;0;1;0	Fatty aldehyde dehydrogenase	ALDH3A2	sp|P51648|AL3A2_HUMAN Aldehyde dehydrogenase family 3 member A2 OS=Homo sapiens OX=9606 GN=ALDH3A2 PE=1 SV=1;sp|P51648-2|AL3A2_HUMAN Isoform 2 of Aldehyde dehydrogenase family 3 member A2 OS=Homo sapiens OX=9606 GN=ALDH3A2;tr|A0A5F9ZHN9|A0A5F9ZHN9_HUMAN Al	25	17	17	16	10	10	12	15	16	16	10	10	12	15	16	16	9	9	11	14	15	15	40	40	37.5	54.847	485	485;508;521;403;393;460;393;376;162;233;195;134;54;182;146;76;97;259;372;380;389;147;396;126;453	0	50.497	By MS/MS	By MS/MS	By MS/MS	By MS/MS	By MS/MS	By MS/MS	22.1	30.9	33	28.7	31.8
2453	P30038;P30038-3;P30038-2;Q5TF55	P30038;P30038-3;P30038-2	8;8;7;3	8;8;7;3	8;8;7;3	Delta-1-pyrroline-5-carboxylate dehydrogenase, mitochondrial	ALDH4A1	sp|P30038|AL4A1_HUMAN Delta-1-pyrroline-5-carboxylate dehydrogenase, mitochondrial OS=Homo sapiens OX=9606 GN=ALDH4A1 PE=1 SV=3;sp|P30038-3|AL4A1_HUMAN Isoform 3 of Delta-1-pyrroline-5-carboxylate dehydrogenase, mitochondrial OS=Homo sapiens OX=9606 GN=ALD	4	8	8	8	5	5	6	7	7	7	5	5	6	7	7	7	5	5	6	7	7	7	18.1	18.1	18.1	61.719	563	563;512;503;214	0	37.894	By MS/MS	By MS/MS	By MS/MS	By MS/MS	By MS/MS	By MS/MS	12.6	11.4	14.6	16.2	16.2
745	P51649;C9J8Q5;P51649-2;A0A5F9ZI23	P51649;C9J8Q5;P51649-2;A0A5F9ZI23	2;2;2;1	2;2;2;1	2;2;2;1	Succinate-semialdehyde dehydrogenase, mitochondrial	ALDH5A1	sp|P51649|SSDH_HUMAN Succinate-semialdehyde dehydrogenase, mitochondrial OS=Homo sapiens OX=9606 GN=ALDH5A1 PE=1 SV=2;tr|C9J8Q5|C9J8Q5_HUMAN Succinate-semialdehyde dehydrogenase OS=Homo sapiens OX=9606 GN=ALDH5A1 PE=1 SV=1;sp|P51649-2|SSDH_HUMAN Isoform 2	4	2	2	2	0	1	0	1	2	0	0	1	0	1	2	0	0	1	0	1	2	0	5.6	5.6	5.6	57.214	535	535;507;548;408	0.0020626	2.4903		By matching		By MS/MS	By MS/MS		0	2.6	0	2.6	5.6
3111	Q02252;Q02252-2;G3V4Z4	Q02252;Q02252-2;G3V4Z4	8;8;5	8;8;5	8;8;5	Methylmalonate-semialdehyde dehydrogenase [acylating], mitochondrial	ALDH6A1	sp|Q02252|MMSA_HUMAN Methylmalonate-semialdehyde dehydrogenase [acylating], mitochondrial OS=Homo sapiens OX=9606 GN=ALDH6A1 PE=1 SV=2;sp|Q02252-2|MMSA_HUMAN Isoform 2 of Methylmalonate-semialdehyde dehydrogenase [acylating], mitochondrial OS=Homo sapiens	3	8	8	8	6	6	4	8	7	7	6	6	4	8	7	7	6	6	4	8	7	7	23.2	23.2	23.2	57.839	535	535;522;252	0	15.57	By MS/MS	By MS/MS	By MS/MS	By MS/MS	By MS/MS	By MS/MS	17.6	17.6	11	23.2	21.3
2703	P49419-2;P49419;A0A1B0GW77;A0A1B0GTG2;A0A1B0GW82;A0A1B0GUA1;A0A1B0GTY9;A0A1B0GTJ4;P49419-4;A0A1B0GV49;A0A0J9YWF7;A0A1B0GUY0;H0YHM6;F8WDY6;F8VVF2;A0A1B0GVU0;A0A0J9YWM6;F8WD33;A0A1B0GW65;A0A0J9YWK1	P49419-2;P49419;A0A1B0GW77;A0A1B0GTG2;A0A1B0GW82;A0A1B0GUA1;A0A1B0GTY9;A0A1B0GTJ4;P49419-4;A0A1B0GV49;A0A0J9YWF7	23;21;21;21;20;20;18;17;16;15;12;11;7;6;4;2;1;1;1;1	23;21;21;21;20;20;18;17;16;15;12;11;7;6;4;2;1;1;1;1	23;21;21;21;20;20;18;17;16;15;12;11;7;6;4;2;1;1;1;1	Alpha-aminoadipic semialdehyde dehydrogenase	ALDH7A1	sp|P49419-2|AL7A1_HUMAN Isoform 2 of Alpha-aminoadipic semialdehyde dehydrogenase OS=Homo sapiens OX=9606 GN=ALDH7A1;sp|P49419|AL7A1_HUMAN Alpha-aminoadipic semialdehyde dehydrogenase OS=Homo sapiens OX=9606 GN=ALDH7A1 PE=1 SV=5;tr|A0A1B0GW77|A0A1B0GW77_HU	20	23	23	23	19	21	19	22	21	22	19	21	19	22	21	22	19	21	19	22	21	22	58.7	58.7	58.7	55.366	511	511;539;554;536;545;521;479;499;475;472;294;348;239;136;193;164;41;97;77;27	0	231.02	By MS/MS	By MS/MS	By MS/MS	By MS/MS	By MS/MS	By MS/MS	54	53.4	51.5	58.7	54.2
2691	P49189;P49189-3;P49189-2	P49189;P49189-3;P49189-2	17;15;13	17;15;13	17;15;13	4-trimethylaminobutyraldehyde dehydrogenase	ALDH9A1	sp|P49189|AL9A1_HUMAN 4-trimethylaminobutyraldehyde dehydrogenase OS=Homo sapiens OX=9606 GN=ALDH9A1 PE=1 SV=3;sp|P49189-3|AL9A1_HUMAN Isoform 3 of 4-trimethylaminobutyraldehyde dehydrogenase OS=Homo sapiens OX=9606 GN=ALDH9A1;sp|P49189-2|AL9A1_HUMAN Isofo	3	17	17	17	14	14	14	13	12	13	14	14	14	13	12	13	14	14	14	13	12	13	42.7	42.7	42.7	53.801	494	494;518;424	0	69.652	By MS/MS	By MS/MS	By MS/MS	By MS/MS	By MS/MS	By MS/MS	38.1	36.4	35.4	26.7	24.3
2032	P04075;J3KPS3;P04075-2;H3BQN4;H3BPS8;H3BUH7;H3BR04;H3BMQ8;H3BR68;H3BU78	P04075;J3KPS3;P04075-2;H3BQN4;H3BPS8;H3BUH7	36;34;34;33;20;18;17;16;13;12	36;34;34;33;20;18;17;16;13;12	32;32;30;29;17;18;17;16;12;12	Fructose-bisphosphate aldolase A;Fructose-bisphosphate aldolase	ALDOA	sp|P04075|ALDOA_HUMAN Fructose-bisphosphate aldolase A OS=Homo sapiens OX=9606 GN=ALDOA PE=1 SV=2;tr|J3KPS3|J3KPS3_HUMAN Fructose-bisphosphate aldolase OS=Homo sapiens OX=9606 GN=ALDOA PE=1 SV=1;sp|P04075-2|ALDOA_HUMAN Isoform 2 of Fructose-bisphosphate al	10	36	36	32	34	34	35	32	34	32	34	34	35	32	34	32	30	30	31	29	30	29	87.4	87.4	77.7	39.42	364	364;368;418;361;278;155;162;140;130;204	0	323.31	By MS/MS	By MS/MS	By MS/MS	By MS/MS	By MS/MS	By MS/MS	87.4	87.4	87.4	87.4	87.4
2137	P09972;A8MVZ9;J3KSV6;J3QKP5;C9J8F3;J3QKK1;K7EKH5;P05062;A0A087WXX2;A0A3B3IS80	P09972;A8MVZ9	17;14;7;7;6;5;4;1;1;1	13;13;7;7;6;5;4;1;1;1	13;13;7;7;6;5;4;1;1;1	Fructose-bisphosphate aldolase C;Fructose-bisphosphate aldolase	ALDOC	sp|P09972|ALDOC_HUMAN Fructose-bisphosphate aldolase C OS=Homo sapiens OX=9606 GN=ALDOC PE=1 SV=2;tr|A8MVZ9|A8MVZ9_HUMAN Fructose-bisphosphate aldolase OS=Homo sapiens OX=9606 GN=ALDOC PE=1 SV=1	10	17	13	13	15	16	14	9	12	8	11	12	10	6	8	5	11	12	10	6	8	5	61.8	49.5	49.5	39.455	364	364;336;175;180;149;122;135;364;316;342	0	109.01	By MS/MS	By MS/MS	By MS/MS	By MS/MS	By MS/MS	By MS/MS	48.1	61.5	47.8	31.9	41.8
4794	Q9BT22;K7EID2;Q9BT22-2;K7EPU3;K7EQK1	Q9BT22;K7EID2;Q9BT22-2	5;3;3;2;1	5;3;3;2;1	5;3;3;2;1	Chitobiosyldiphosphodolichol beta-mannosyltransferase	ALG1	sp|Q9BT22|ALG1_HUMAN Chitobiosyldiphosphodolichol beta-mannosyltransferase OS=Homo sapiens OX=9606 GN=ALG1 PE=1 SV=2;tr|K7EID2|K7EID2_HUMAN Chitobiosyldiphosphodolichol beta-mannosyltransferase (Fragment) OS=Homo sapiens OX=9606 GN=ALG1 PE=1 SV=8;sp|Q9BT22	5	5	5	5	5	4	4	5	5	5	5	4	4	5	5	5	5	4	4	5	5	5	13.1	13.1	13.1	52.518	464	464;167;353;184;84	0	22.552	By MS/MS	By MS/MS	By MS/MS	By MS/MS	By MS/MS	By MS/MS	13.1	10.6	10.6	13.1	13.1
430	Q2TAA5;A0A3B3ISU2	Q2TAA5;A0A3B3ISU2	2;2	2;2	2;2	GDP-Man:Man(3)GlcNAc(2)-PP-Dol alpha-1,2-mannosyltransferase	ALG11	sp|Q2TAA5|ALG11_HUMAN GDP-Man:Man(3)GlcNAc(2)-PP-Dol alpha-1,2-mannosyltransferase OS=Homo sapiens OX=9606 GN=ALG11 PE=1 SV=2;tr|A0A3B3ISU2|A0A3B3ISU2_HUMAN GDP-Man:Man(3)GlcNAc(2)-PP-Dol alpha-1,2-mannosyltransferase (Fragment) OS=Homo sapiens OX=9606 GN=	2	2	2	2	2	0	1	2	2	1	2	0	1	2	2	1	2	0	1	2	2	1	5.1	5.1	5.1	55.65	492	492;232	0	7.7591	By MS/MS		By MS/MS	By MS/MS	By MS/MS	By MS/MS	5.1	0	2.2	5.1	5.1
24	Q9NP73;A0A096LNJ4;A0A087WX43;A0A096LNL2;D6RE84;A0A096LP10;A0A087WTT9;A0A1B0GVW6;Q9NP73-2	Q9NP73;A0A096LNJ4;A0A087WX43;A0A096LNL2;D6RE84;A0A096LP10;A0A087WTT9;A0A1B0GVW6;Q9NP73-2	2;2;2;2;2;2;2;2;2	2;2;2;2;2;2;2;2;2	2;2;2;2;2;2;2;2;2	Putative bifunctional UDP-N-acetylglucosamine transferase and deubiquitinase ALG13	ALG13	sp|Q9NP73|ALG13_HUMAN Putative bifunctional UDP-N-acetylglucosamine transferase and deubiquitinase ALG13 OS=Homo sapiens OX=9606 GN=ALG13 PE=1 SV=2;tr|A0A096LNJ4|A0A096LNJ4_HUMAN N-acetylglucosaminyldiphosphodolichol N-acetylglucosaminyltransferase OS=Homo	9	2	2	2	2	2	2	2	2	2	2	2	2	2	2	2	2	2	2	2	2	2	2.3	2.3	2.3	126.05	1137	1137;132;133;150;159;162;171;296;165	0	23.753	By MS/MS	By MS/MS	By MS/MS	By MS/MS	By MS/MS	By MS/MS	2.3	2.3	2.3	2.3	2.3
5010	Q9H553;Q9H553-2;A0A0A0MTE0	Q9H553;Q9H553-2	7;6;1	7;6;1	7;6;1	Alpha-1,3/1,6-mannosyltransferase ALG2	ALG2	sp|Q9H553|ALG2_HUMAN Alpha-1,3/1,6-mannosyltransferase ALG2 OS=Homo sapiens OX=9606 GN=ALG2 PE=1 SV=1;sp|Q9H553-2|ALG2_HUMAN Isoform 2 of Alpha-1,3/1,6-mannosyltransferase ALG2 OS=Homo sapiens OX=9606 GN=ALG2	3	7	7	7	4	6	4	5	4	7	4	6	4	5	4	7	4	6	4	5	4	7	22.8	22.8	22.8	47.091	416	416;323;138	0	23.547	By MS/MS	By MS/MS	By MS/MS	By MS/MS	By MS/MS	By MS/MS	16.1	20	19.2	17.5	17.5
743	Q92685;H7C0X4;C9J7S5;Q92685-2	Q92685;H7C0X4;C9J7S5;Q92685-2	2;2;2;2	2;2;2;2	2;2;2;2	Dol-P-Man:Man(5)GlcNAc(2)-PP-Dol alpha-1,3-mannosyltransferase	ALG3	sp|Q92685|ALG3_HUMAN Dol-P-Man:Man(5)GlcNAc(2)-PP-Dol alpha-1,3-mannosyltransferase OS=Homo sapiens OX=9606 GN=ALG3 PE=1 SV=1;tr|H7C0X4|H7C0X4_HUMAN Dol-P-Man:Man(5)GlcNAc(2)-PP-Dol alpha-1,3-mannosyltransferase (Fragment) OS=Homo sapiens OX=9606 GN=ALG3 P	4	2	2	2	0	1	0	2	2	2	0	1	0	2	2	2	0	1	0	2	2	2	4.6	4.6	4.6	50.126	438	438;323;398;390	0.00021151	4.4835		By MS/MS		By MS/MS	By matching	By MS/MS	0	2.3	0	4.6	4.6
5764	Q9Y673;Q9Y673-2	Q9Y673;Q9Y673-2	11;10	11;10	11;10	Dolichyl-phosphate beta-glucosyltransferase	ALG5	sp|Q9Y673|ALG5_HUMAN Dolichyl-phosphate beta-glucosyltransferase OS=Homo sapiens OX=9606 GN=ALG5 PE=1 SV=1;sp|Q9Y673-2|ALG5_HUMAN Isoform 2 of Dolichyl-phosphate beta-glucosyltransferase OS=Homo sapiens OX=9606 GN=ALG5	2	11	11	11	8	9	10	10	10	9	8	9	10	10	10	9	8	9	10	10	10	9	40.7	40.7	40.7	36.946	324	324;294	0	41.019	By MS/MS	By MS/MS	By MS/MS	By MS/MS	By MS/MS	By MS/MS	30.9	39.8	40.4	34.9	36.7
5763	Q9Y672;S4R350;A0A3B3IS62;A0A3B3ITD6;A0A3B3ITI5	Q9Y672;S4R350;A0A3B3IS62;A0A3B3ITD6;A0A3B3ITI5	2;2;1;1;1	2;2;1;1;1	2;2;1;1;1	Dolichyl pyrophosphate Man9GlcNAc2 alpha-1,3-glucosyltransferase	ALG6	sp|Q9Y672|ALG6_HUMAN Dolichyl pyrophosphate Man9GlcNAc2 alpha-1,3-glucosyltransferase OS=Homo sapiens OX=9606 GN=ALG6 PE=1 SV=2;tr|S4R350|S4R350_HUMAN Alpha-1,3-glucosyltransferase OS=Homo sapiens OX=9606 GN=ALG6 PE=1 SV=2;tr|A0A3B3IS62|A0A3B3IS62_HUMAN Al	5	2	2	2	2	0	1	2	2	2	2	0	1	2	2	2	2	0	1	2	2	2	3.9	3.9	3.9	58.12	507	507;301;173;194;230	0.00021725	5.0241	By matching		By matching	By MS/MS	By MS/MS	By MS/MS	3.9	0	2.4	3.9	3.9
101	Q9H6U8;A0A087WZ62;Q9H6U8-3;A0A087WTZ3;A0A087WV58;A0A087WVC0;A0A087WZY8;H0YCW6;Q9H6U8-2;Q9H6U8-4	Q9H6U8;A0A087WZ62;Q9H6U8-3;A0A087WTZ3;A0A087WV58;A0A087WVC0;A0A087WZY8;H0YCW6;Q9H6U8-2;Q9H6U8-4	2;2;2;1;1;1;1;1;1;1	2;2;2;1;1;1;1;1;1;1	2;2;2;1;1;1;1;1;1;1	Alpha-1,2-mannosyltransferase ALG9	ALG9	sp|Q9H6U8|ALG9_HUMAN Alpha-1,2-mannosyltransferase ALG9 OS=Homo sapiens OX=9606 GN=ALG9 PE=1 SV=2;tr|A0A087WZ62|A0A087WZ62_HUMAN Mannosyltransferase OS=Homo sapiens OX=9606 PE=3 SV=1;sp|Q9H6U8-3|ALG9_HUMAN Isoform 3 of Alpha-1,2-mannosyltransferase ALG9 OS	10	2	2	2	1	0	0	1	0	2	1	0	0	1	0	2	1	0	0	1	0	2	5.7	5.7	5.7	69.863	611	611;844;618;134;144;168;198;207;440;447	0.00022252	5.663	By MS/MS			By matching		By MS/MS	3.4	0	0	3.4	0
1238	H0YJF3;G3V4M4	H0YJF3;G3V4M4	2;1	1;0	1;0		ALKBH1	tr|H0YJF3|H0YJF3_HUMAN Nucleic acid dioxygenase ALKBH1 (Fragment) OS=Homo sapiens OX=9606 GN=ALKBH1 PE=1 SV=1;tr|G3V4M4|G3V4M4_HUMAN Nucleic acid dioxygenase ALKBH1 OS=Homo sapiens OX=9606 GN=ALKBH1 PE=1 SV=1	2	2	1	1	1	1	0	1	1	2	1	1	0	0	1	1	1	1	0	0	1	1	32.1	18.8	18.8	12.055	112	112;116	0.00057993	2.9573	By MS/MS	By MS/MS		By matching	By matching	By matching	18.8	18.8	0	13.4	18.8
3316	Q13686	Q13686	3	3	2	Alkylated DNA repair protein alkB homolog 1	ALKBH1	sp|Q13686|ALKB1_HUMAN Nucleic acid dioxygenase ALKBH1 OS=Homo sapiens OX=9606 GN=ALKBH1 PE=1 SV=2	1	3	3	2	2	2	2	3	2	3	2	2	2	3	2	3	2	2	2	2	2	2	18	18	14.1	43.831	389	389	0	7.7145	By MS/MS	By MS/MS	By MS/MS	By MS/MS	By MS/MS	By MS/MS	14.1	14.1	14.1	18	14.1
3779	Q6NS38;S4R3T5;F5H5X2	Q6NS38;S4R3T5;F5H5X2	3;2;2	3;2;2	3;2;2	Alpha-ketoglutarate-dependent dioxygenase alkB homolog 2	ALKBH2	sp|Q6NS38|ALKB2_HUMAN DNA oxidative demethylase ALKBH2 OS=Homo sapiens OX=9606 GN=ALKBH2 PE=1 SV=1;tr|S4R3T5|S4R3T5_HUMAN DNA oxidative demethylase ALKBH2 (Fragment) OS=Homo sapiens OX=9606 GN=ALKBH2 PE=1 SV=1;tr|F5H5X2|F5H5X2_HUMAN DNA oxidative demethyla	3	3	3	3	2	3	1	2	2	2	2	3	1	2	2	2	2	3	1	2	2	2	21.1	21.1	21.1	29.322	261	261;149;150	0	8.3282	By MS/MS	By matching	By matching	By MS/MS	By MS/MS	By MS/MS	13	21.1	3.1	13	11.1
3810	Q6P6C2;Q6P6C2-1;Q6P6C2-3;K7ER58	Q6P6C2;Q6P6C2-1;Q6P6C2-3	7;7;6;1	7;7;6;1	7;7;6;1	RNA demethylase ALKBH5	ALKBH5	sp|Q6P6C2|ALKB5_HUMAN RNA demethylase ALKBH5 OS=Homo sapiens OX=9606 GN=ALKBH5 PE=1 SV=2;sp|Q6P6C2-1|ALKB5_HUMAN Isoform 1 of RNA demethylase ALKBH5 OS=Homo sapiens OX=9606 GN=ALKBH5;sp|Q6P6C2-3|ALKB5_HUMAN Isoform 3 of RNA demethylase ALKBH5 OS=Homo sapie	4	7	7	7	5	6	6	5	5	7	5	6	6	5	5	7	5	6	6	5	5	7	30.2	30.2	30.2	44.255	394	394;467;383;53	0	33.985	By MS/MS	By MS/MS	By MS/MS	By MS/MS	By MS/MS	By MS/MS	22.1	24.9	27.4	21.3	22.1
4796	Q9BT30;M0QZI0	Q9BT30	3;1	3;1	3;1	Alpha-ketoglutarate-dependent dioxygenase alkB homolog 7, mitochondrial	ALKBH7	sp|Q9BT30|ALKB7_HUMAN Alpha-ketoglutarate-dependent dioxygenase alkB homolog 7, mitochondrial OS=Homo sapiens OX=9606 GN=ALKBH7 PE=1 SV=1	2	3	3	3	3	1	1	1	3	2	3	1	1	1	3	2	3	1	1	1	3	2	24.9	24.9	24.9	24.516	221	221;160	0	9.7371	By MS/MS	By matching	By MS/MS	By MS/MS	By MS/MS	By MS/MS	24.9	10.9	10.9	10.9	24.9
4488	Q96BT7;Q96BT7-3;Q96BT7-2;Q96BT7-4	Q96BT7;Q96BT7-3;Q96BT7-2;Q96BT7-4	1;1;1;1	1;1;1;1	1;1;1;1	Alkylated DNA repair protein alkB homolog 8	ALKBH8	sp|Q96BT7|ALKB8_HUMAN Alkylated DNA repair protein alkB homolog 8 OS=Homo sapiens OX=9606 GN=ALKBH8 PE=1 SV=2;sp|Q96BT7-3|ALKB8_HUMAN Isoform 3 of Alkylated DNA repair protein alkB homolog 8 OS=Homo sapiens OX=9606 GN=ALKBH8;sp|Q96BT7-2|ALKB8_HUMAN Isoform	4	1	1	1	1	1	1	1	0	1	1	1	1	1	0	1	1	1	1	1	0	1	3.6	3.6	3.6	75.208	664	664;224;238;667	0.00019631	3.2066	By MS/MS	By MS/MS	By MS/MS	By MS/MS		By MS/MS	3.6	3.6	3.6	3.6	0
967	E9PB61	E9PB61	11	1	1		ALYREF	tr|E9PB61|E9PB61_HUMAN THO complex subunit 4 OS=Homo sapiens OX=9606 GN=ALYREF PE=1 SV=1	1	11	1	1	11	11	10	11	11	11	1	1	1	1	1	1	1	1	1	1	1	1	51.9	7.6	7.6	27.557	264	264	0.00021142	4.4801	By MS/MS	By matching	By MS/MS	By MS/MS	By MS/MS	By MS/MS	51.9	51.9	51.9	51.9	51.9
3981	Q86V81	Q86V81	11	11	1	THO complex subunit 4	ALYREF	sp|Q86V81|THOC4_HUMAN THO complex subunit 4 OS=Homo sapiens OX=9606 GN=ALYREF PE=1 SV=3	1	11	11	1	11	11	10	11	11	11	11	11	10	11	11	11	1	1	1	1	1	1	50.6	50.6	5.1	26.888	257	257	0	323.31	By MS/MS	By MS/MS	By MS/MS	By MS/MS	By MS/MS	By MS/MS	50.6	50.6	50.6	50.6	50.6
11	Q9C0C7;A0A075B6T1;Q9C0C7-6;Q9C0C7-4;Q9C0C7-2;Q9C0C7-3;Q9C0C7-5	Q9C0C7;A0A075B6T1;Q9C0C7-6;Q9C0C7-4;Q9C0C7-2;Q9C0C7-3;Q9C0C7-5	2;2;2;2;2;2;2	2;2;2;2;2;2;2	2;2;2;2;2;2;2	Activating molecule in BECN1-regulated autophagy protein 1	AMBRA1	sp|Q9C0C7|AMRA1_HUMAN Activating molecule in BECN1-regulated autophagy protein 1 OS=Homo sapiens OX=9606 GN=AMBRA1 PE=1 SV=2;tr|A0A075B6T1|A0A075B6T1_HUMAN Activating molecule in BECN1-regulated autophagy protein 1 OS=Homo sapiens OX=9606 GN=AMBRA1 PE=1 SV	7	2	2	2	1	2	1	2	2	2	1	2	1	2	2	2	1	2	1	2	2	2	3.1	3.1	3.1	142.51	1298	1298;1179;761;1208;1238;1269;1301	0.00019897	3.3915	By MS/MS	By MS/MS	By MS/MS	By MS/MS	By MS/MS	By MS/MS	1.2	3.1	1.2	3.1	3.1
443	Q9Y303;A0A3B3IU33;Q9Y303-2;Q9Y303-3;H3BQ15;H3BTE3;H3BTZ6;H3BSV9	Q9Y303;A0A3B3IU33;Q9Y303-2;Q9Y303-3;H3BQ15;H3BTE3;H3BTZ6;H3BSV9	2;2;2;2;1;1;1;1	2;2;2;2;1;1;1;1	2;2;2;2;1;1;1;1	Putative N-acetylglucosamine-6-phosphate deacetylase	AMDHD2	sp|Q9Y303|NAGA_HUMAN N-acetylglucosamine-6-phosphate deacetylase OS=Homo sapiens OX=9606 GN=AMDHD2 PE=1 SV=2;tr|A0A3B3IU33|A0A3B3IU33_HUMAN N-acetylglucosamine-6-phosphate deacetylase OS=Homo sapiens OX=9606 GN=AMDHD2 PE=1 SV=1;sp|Q9Y303-2|NAGA_HUMAN Isofo	8	2	2	2	1	1	1	0	0	0	1	1	1	0	0	0	1	1	1	0	0	0	10.5	10.5	10.5	43.747	409	409;386;439;594;152;269;296;300	0.0073662	1.8743	By MS/MS	By MS/MS	By MS/MS				5.4	5.1	5.1	0	0
5534	Q9UKV5;H3BRK9;R4GNG2;H3BQM3;H3BSK3	Q9UKV5	7;3;3;1;1	7;3;3;1;1	7;3;3;1;1	E3 ubiquitin-protein ligase AMFR	AMFR	sp|Q9UKV5|AMFR_HUMAN E3 ubiquitin-protein ligase AMFR OS=Homo sapiens OX=9606 GN=AMFR PE=1 SV=2	5	7	7	7	3	2	2	6	4	5	3	2	2	6	4	5	3	2	2	6	4	5	25.2	25.2	25.2	72.995	643	643;288;299;165;229	0	38.11	By MS/MS	By MS/MS	By MS/MS	By MS/MS	By MS/MS	By MS/MS	14	7.5	9.3	23.5	16
493	Q01433;Q01433-2;A0A5F9UK94;H0Y360;Q01433-3;Q01433-5;Q01433-4;A0A590UK85;A0A590UJY6;H0YF16;E9PIJ1;E9PJF6;A0A590UJX5	Q01433;Q01433-2;A0A5F9UK94;H0Y360;Q01433-3;Q01433-5;Q01433-4;A0A590UK85;A0A590UJY6	7;7;7;7;7;7;7;4;4;2;1;1;1	7;7;7;7;7;7;7;4;4;2;1;1;1	7;7;7;7;7;7;7;4;4;2;1;1;1	AMP deaminase 2	AMPD2	sp|Q01433|AMPD2_HUMAN AMP deaminase 2 OS=Homo sapiens OX=9606 GN=AMPD2 PE=1 SV=2;sp|Q01433-2|AMPD2_HUMAN Isoform Ex1A-2-3 of AMP deaminase 2 OS=Homo sapiens OX=9606 GN=AMPD2;tr|A0A5F9UK94|A0A5F9UK94_HUMAN AMP deaminase OS=Homo sapiens OX=9606 GN=AMPD2 PE=1	13	7	7	7	4	5	7	3	3	5	4	5	7	3	3	5	4	5	7	3	3	5	10.8	10.8	10.8	100.69	879	879;798;825;836;760;761;804;564;660;231;87;103;183	0	11.684	By MS/MS	By MS/MS	By MS/MS	By MS/MS	By MS/MS	By MS/MS	5.2	7.5	10.8	4.4	4.4
4953	Q9H1A4;H0Y564;A0A2R8YF63	Q9H1A4;H0Y564	12;6;1	12;6;1	12;6;1	Anaphase-promoting complex subunit 1	ANAPC1	sp|Q9H1A4|APC1_HUMAN Anaphase-promoting complex subunit 1 OS=Homo sapiens OX=9606 GN=ANAPC1 PE=1 SV=1;tr|H0Y564|H0Y564_HUMAN Anaphase-promoting complex subunit 1 (Fragment) OS=Homo sapiens OX=9606 GN=ANAPC1 PE=1 SV=1	3	12	12	12	8	9	8	7	8	6	8	9	8	7	8	6	8	9	8	7	8	6	9.3	9.3	9.3	216.5	1944	1944;1452;259	0	31.6	By MS/MS	By MS/MS	By MS/MS	By MS/MS	By MS/MS	By MS/MS	7.3	7.6	7.3	6.3	6.9
870	Q9UM13;D6RA92;D6R9Q5;A0A3B3ISY7;A0A286YEY6;D6RD74	Q9UM13;D6RA92;D6R9Q5;A0A3B3ISY7;A0A286YEY6;D6RD74	2;2;1;1;1;1	2;2;1;1;1;1	2;2;1;1;1;1	Anaphase-promoting complex subunit 10	ANAPC10	sp|Q9UM13|APC10_HUMAN Anaphase-promoting complex subunit 10 OS=Homo sapiens OX=9606 GN=ANAPC10 PE=1 SV=1;tr|D6RA92|D6RA92_HUMAN Anaphase-promoting complex subunit 10 (Fragment) OS=Homo sapiens OX=9606 GN=ANAPC10 PE=1 SV=1;tr|D6R9Q5|D6R9Q5_HUMAN Anaphase-pr	6	2	2	2	1	1	2	1	1	2	1	1	2	1	1	2	1	1	2	1	1	2	17.3	17.3	17.3	21.252	185	185;158;109;119;121;126	0.00021377	4.685	By MS/MS	By matching	By MS/MS	By MS/MS	By matching	By MS/MS	6.5	10.8	17.3	10.8	6.5
5508	Q9UJX6;Q9UJX6-2	Q9UJX6;Q9UJX6-2	6;6	6;6	6;6	Anaphase-promoting complex subunit 2	ANAPC2	sp|Q9UJX6|ANC2_HUMAN Anaphase-promoting complex subunit 2 OS=Homo sapiens OX=9606 GN=ANAPC2 PE=1 SV=1;sp|Q9UJX6-2|ANC2_HUMAN Isoform 2 of Anaphase-promoting complex subunit 2 OS=Homo sapiens OX=9606 GN=ANAPC2	2	6	6	6	3	2	4	3	4	6	3	2	4	3	4	6	3	2	4	3	4	6	9.2	9.2	9.2	93.827	822	822;819	0	9.476	By MS/MS	By MS/MS	By MS/MS	By MS/MS	By MS/MS	By MS/MS	5	4	6.8	5.8	6.8
5507	Q9UJX5;Q9UJX5-3;Q9UJX5-2;D6RAP6;D6RFM7	Q9UJX5;Q9UJX5-3;Q9UJX5-2	10;10;7;4;2	10;10;7;4;2	10;10;7;4;2	Anaphase-promoting complex subunit 4	ANAPC4	sp|Q9UJX5|APC4_HUMAN Anaphase-promoting complex subunit 4 OS=Homo sapiens OX=9606 GN=ANAPC4 PE=1 SV=2;sp|Q9UJX5-3|APC4_HUMAN Isoform 3 of Anaphase-promoting complex subunit 4 OS=Homo sapiens OX=9606 GN=ANAPC4;sp|Q9UJX5-2|APC4_HUMAN Isoform 2 of Anaphase-pr	5	10	10	10	8	7	7	7	7	8	8	7	7	7	7	8	8	7	7	7	7	8	17.2	17.2	17.2	92.115	808	808;809;551;162;83	0	40.918	By MS/MS	By MS/MS	By MS/MS	By MS/MS	By MS/MS	By MS/MS	14.9	11.8	12.3	11.9	13
5506	Q9UJX4;F5H0F9;H0YFB5;Q9UJX4-3;F5H3S5;F5GY68;F5H0N1;Q9UJX4-2;F5GZ05	Q9UJX4;F5H0F9;H0YFB5;Q9UJX4-3	10;9;5;5;3;3;2;2;1	10;9;5;5;3;3;2;2;1	10;9;5;5;3;3;2;2;1	Anaphase-promoting complex subunit 5	ANAPC5	sp|Q9UJX4|APC5_HUMAN Anaphase-promoting complex subunit 5 OS=Homo sapiens OX=9606 GN=ANAPC5 PE=1 SV=2;tr|F5H0F9|F5H0F9_HUMAN Anaphase-promoting complex subunit 5 OS=Homo sapiens OX=9606 GN=ANAPC5 PE=1 SV=1;tr|H0YFB5|H0YFB5_HUMAN Anaphase-promoting complex	9	10	10	10	8	8	7	8	9	9	8	8	7	8	9	9	8	8	7	8	9	9	21.7	21.7	21.7	85.076	755	755;742;396;643;216;217;421;219;44	0	32.692	By MS/MS	By MS/MS	By MS/MS	By MS/MS	By MS/MS	By MS/MS	15.5	17.4	13.4	14.8	19.5
5505	Q9UJX3;Q9UJX3-2;H0YIW2;H0YIX7	Q9UJX3;Q9UJX3-2	15;15;3;1	15;15;3;1	15;15;3;1	Anaphase-promoting complex subunit 7	ANAPC7	sp|Q9UJX3|APC7_HUMAN Anaphase-promoting complex subunit 7 OS=Homo sapiens OX=9606 GN=ANAPC7 PE=1 SV=4;sp|Q9UJX3-2|APC7_HUMAN Isoform 2 of Anaphase-promoting complex subunit 7 OS=Homo sapiens OX=9606 GN=ANAPC7	4	15	15	15	12	12	12	13	13	13	12	12	12	13	13	13	12	12	12	13	13	13	31.9	31.9	31.9	66.855	599	599;537;149;54	0	74.223	By MS/MS	By MS/MS	By MS/MS	By MS/MS	By MS/MS	By MS/MS	26.9	26.9	26.9	26	28
3716	Q5VTE6;Q5VTE6-2	Q5VTE6;Q5VTE6-2	2;2	2;2	2;2	Protein angel homolog 2	ANGEL2	sp|Q5VTE6|ANGE2_HUMAN Protein angel homolog 2 OS=Homo sapiens OX=9606 GN=ANGEL2 PE=1 SV=1;sp|Q5VTE6-2|ANGE2_HUMAN Isoform 2 of Protein angel homolog 2 OS=Homo sapiens OX=9606 GN=ANGEL2	2	2	2	2	1	2	1	1	2	1	1	2	1	1	2	1	1	2	1	1	2	1	8.1	8.1	8.1	62.338	544	544;375	0.00019814	3.3433	By MS/MS	By MS/MS	By MS/MS	By matching	By MS/MS	By MS/MS	3.3	8.1	3.3	3.3	8.1
5396	Q9P2R3;Q9P2R3-2;Q9P2R3-4;I3L1Z9;K7EPT2	Q9P2R3;Q9P2R3-2;Q9P2R3-4	10;10;10;1;1	10;10;10;1;1	10;10;10;1;1	Rabankyrin-5	ANKFY1	sp|Q9P2R3|ANFY1_HUMAN Rabankyrin-5 OS=Homo sapiens OX=9606 GN=ANKFY1 PE=1 SV=2;sp|Q9P2R3-2|ANFY1_HUMAN Isoform 2 of Rabankyrin-5 OS=Homo sapiens OX=9606 GN=ANKFY1;sp|Q9P2R3-4|ANFY1_HUMAN Isoform 4 of Rabankyrin-5 OS=Homo sapiens OX=9606 GN=ANKFY1	5	10	10	10	7	6	7	4	3	4	7	6	7	4	3	4	7	6	7	4	3	4	18.4	18.4	18.4	128.4	1169	1169;1170;1211;60;80	0	30.021	By MS/MS	By MS/MS	By MS/MS	By MS/MS	By MS/MS	By MS/MS	12.5	11.4	13.4	7.1	4.5
4056	Q8IWZ3;Q8IWZ3-6;Q8IWZ3-4;E9PDP5;H7C2F5;H3BLS9;Q8IWZ3-5;Q8IWZ3-2;Q8IWZ3-3;D6RHC4;A0A0A0MQZ8;H0Y7Y3;H0Y4P6;H7C2E1;H0Y785;H0Y472	Q8IWZ3;Q8IWZ3-6;Q8IWZ3-4;E9PDP5	17;17;17;15;8;8;7;7;6;5;2;2;2;1;1;1	9;9;9;7;3;3;4;4;4;3;2;2;2;1;1;1	9;9;9;7;3;3;4;4;4;3;2;2;2;1;1;1	Ankyrin repeat and KH domain-containing protein 1	ANKHD1	sp|Q8IWZ3|ANKH1_HUMAN Ankyrin repeat and KH domain-containing protein 1 OS=Homo sapiens OX=9606 GN=ANKHD1 PE=1 SV=1;sp|Q8IWZ3-6|ANKH1_HUMAN Isoform 6 of Ankyrin repeat and KH domain-containing protein 1 OS=Homo sapiens OX=9606 GN=ANKHD1;sp|Q8IWZ3-4|ANKH1_H	16	17	9	9	15	12	16	11	6	6	7	7	8	5	2	4	7	7	8	5	2	4	11.1	6.6	6.6	269.45	2542	2542;2617;2544;1565;608;687;581;627;616;368;866;934;1215;185;1024;1072	0	24.735	By MS/MS	By MS/MS	By MS/MS	By MS/MS	By MS/MS	By MS/MS	10.1	8.7	10.4	6.9	4.2
4006	Q86XL3;Q86XL3-2;F5H6J0	Q86XL3;Q86XL3-2	4;4;1	4;4;1	4;4;1	Ankyrin repeat and LEM domain-containing protein 2	ANKLE2	sp|Q86XL3|ANKL2_HUMAN Ankyrin repeat and LEM domain-containing protein 2 OS=Homo sapiens OX=9606 GN=ANKLE2 PE=1 SV=4;sp|Q86XL3-2|ANKL2_HUMAN Isoform 2 of Ankyrin repeat and LEM domain-containing protein 2 OS=Homo sapiens OX=9606 GN=ANKLE2	3	4	4	4	2	2	2	4	3	2	2	2	2	4	3	2	2	2	2	4	3	2	11.6	11.6	11.6	104.11	938	938;648;118	0	9.048	By MS/MS	By matching	By MS/MS	By MS/MS	By MS/MS	By MS/MS	4.8	4.8	4.8	11.6	9.7
3839	Q6UB99	Q6UB99	3	3	3	Ankyrin repeat domain-containing protein 11	ANKRD11	sp|Q6UB99|ANR11_HUMAN Ankyrin repeat domain-containing protein 11 OS=Homo sapiens OX=9606 GN=ANKRD11 PE=1 SV=3	1	3	3	3	2	2	1	1	1	2	2	2	1	1	1	2	2	2	1	1	1	2	2.8	2.8	2.8	297.91	2663	2663	0.0027594	2.2072	By MS/MS	By MS/MS	By matching	By matching	By matching	By MS/MS	1.8	1.8	0.8	0.8	0.8
1124	Q8IZ07;Q6ZTN6;F8W150;S4R3U2;H0YIN8;Q6ZTN6-2;Q6ZTN6-3	Q8IZ07;Q6ZTN6;F8W150;S4R3U2;H0YIN8;Q6ZTN6-2;Q6ZTN6-3	1;1;1;1;1;1;1	1;1;1;1;1;1;1	1;1;1;1;1;1;1	Ankyrin repeat domain-containing protein 13A;Ankyrin repeat domain-containing protein 13D	ANKRD13A;ANKRD13D	sp|Q8IZ07|AN13A_HUMAN Ankyrin repeat domain-containing protein 13A OS=Homo sapiens OX=9606 GN=ANKRD13A PE=1 SV=3;sp|Q6ZTN6|AN13D_HUMAN Ankyrin repeat domain-containing protein 13D OS=Homo sapiens OX=9606 GN=ANKRD13D PE=1 SV=2;tr|F8W150|F8W150_HUMAN Ankyrin	7	1	1	1	1	1	0	0	0	0	1	1	0	0	0	0	1	1	0	0	0	0	2	2	2	67.618	590	590;518;83;173;301;255;605	0.0078867	1.844	By MS/MS	By MS/MS					2	2	0	0	0
1245	O75179;H0YM23;O75179-7;O75179-2;O75179-6;H0YLQ3;O75179-4;O75179-3;A0A1W2PQ15;O75179-5	O75179;H0YM23;O75179-7;O75179-2;O75179-6;H0YLQ3;O75179-4;O75179-3	20;20;20;20;18;11;11;10;9;6	20;20;20;20;18;11;11;10;9;6	12;12;12;12;10;7;7;6;5;2	Ankyrin repeat domain-containing protein 17	ANKRD17	sp|O75179|ANR17_HUMAN Ankyrin repeat domain-containing protein 17 OS=Homo sapiens OX=9606 GN=ANKRD17 PE=1 SV=3;tr|H0YM23|H0YM23_HUMAN Ankyrin repeat domain-containing protein 17 (Fragment) OS=Homo sapiens OX=9606 GN=ANKRD17 PE=1 SV=1;sp|O75179-7|ANR17_HUMA	10	20	20	12	17	15	16	15	9	10	17	15	16	15	9	10	9	10	8	9	5	8	12.2	12.2	7.8	274.25	2603	2603;2487;2490;2602;2352;862;2010;1187;1123;751	0	58.394	By MS/MS	By MS/MS	By MS/MS	By MS/MS	By MS/MS	By MS/MS	10.2	8.8	10	9.5	6
548	A2A2Z9;Q8IVF6	A2A2Z9;Q8IVF6	1;1	1;1	1;1	Ankyrin repeat domain-containing protein 18B;Ankyrin repeat domain-containing protein 18A	ANKRD18B;ANKRD18A	sp|A2A2Z9|AN18B_HUMAN Ankyrin repeat domain-containing protein 18B OS=Homo sapiens OX=9606 GN=ANKRD18B PE=1 SV=1;sp|Q8IVF6|AN18A_HUMAN Ankyrin repeat domain-containing protein 18A OS=Homo sapiens OX=9606 GN=ANKRD18A PE=2 SV=3	2	1	1	1	1	1	1	1	1	1	1	1	1	1	1	1	1	1	1	1	1	1	1.3	1.3	1.3	118.23	1011	1011;992	1	-2	By MS/MS	By MS/MS	By MS/MS	By MS/MS	By MS/MS	By MS/MS	1.3	1.3	1.3	1.3	1.3
1592	O15084;O15084-1;O15084-4;O15084-2;B4DIW9	O15084;O15084-1;O15084-4;O15084-2	5;5;5;4;1	5;5;5;4;1	5;5;5;4;1	Serine/threonine-protein phosphatase 6 regulatory ankyrin repeat subunit A	ANKRD28	sp|O15084|ANR28_HUMAN Serine/threonine-protein phosphatase 6 regulatory ankyrin repeat subunit A OS=Homo sapiens OX=9606 GN=ANKRD28 PE=1 SV=5;sp|O15084-1|ANR28_HUMAN Isoform 3 of Serine/threonine-protein phosphatase 6 regulatory ankyrin repeat subunit A OS	5	5	5	5	4	4	3	3	2	4	4	4	3	3	2	4	4	4	3	3	2	4	7.1	7.1	7.1	112.96	1053	1053;1086;1083;899;722	0	9.9715	By MS/MS	By MS/MS	By MS/MS	By MS/MS	By matching	By MS/MS	6	4.8	3.7	4	2.7
3752	Q6AI12;K7ERW4	Q6AI12	5;1	5;1	5;1	Ankyrin repeat domain-containing protein 40	ANKRD40	sp|Q6AI12|ANR40_HUMAN Ankyrin repeat domain-containing protein 40 OS=Homo sapiens OX=9606 GN=ANKRD40 PE=1 SV=2	2	5	5	5	4	4	3	2	3	3	4	4	3	2	3	3	4	4	3	2	3	3	23.1	23.1	23.1	41.088	368	368;122	0.00021829	5.1786	By MS/MS	By MS/MS	By MS/MS	By MS/MS	By MS/MS	By matching	16.8	16.8	11.1	11.4	13.3
427	Q92625;A0A3B3ISP1;A0A3B3ITU5;Q92625-2	Q92625;A0A3B3ISP1	5;5;1;1	5;5;1;1	5;5;1;1	Ankyrin repeat and SAM domain-containing protein 1A	ANKS1A	sp|Q92625|ANS1A_HUMAN Ankyrin repeat and SAM domain-containing protein 1A OS=Homo sapiens OX=9606 GN=ANKS1A PE=1 SV=4;tr|A0A3B3ISP1|A0A3B3ISP1_HUMAN Ankyrin repeat and SAM domain-containing protein 1A OS=Homo sapiens OX=9606 GN=ANKS1A PE=1 SV=1	4	5	5	5	4	4	4	3	2	2	4	4	4	3	2	2	4	4	4	3	2	2	9.9	9.9	9.9	123.11	1134	1134;1194;455;320	0	14.282	By MS/MS	By MS/MS	By MS/MS	By MS/MS	By MS/MS	By MS/MS	8.8	6.2	6.2	4.9	2.9
697	Q9H8Y5;B8ZZS4	Q9H8Y5;B8ZZS4	3;3	3;3	3;3	Ankyrin repeat and zinc finger domain-containing protein 1	ANKZF1	sp|Q9H8Y5|ANKZ1_HUMAN Ankyrin repeat and zinc finger domain-containing protein 1 OS=Homo sapiens OX=9606 GN=ANKZF1 PE=1 SV=1;tr|B8ZZS4|B8ZZS4_HUMAN Ankyrin repeat and zinc finger domain-containing protein 1 OS=Homo sapiens OX=9606 GN=ANKZF1 PE=1 SV=1	2	3	3	3	3	3	3	2	2	2	3	3	3	2	2	2	3	3	3	2	2	2	6.2	6.2	6.2	80.926	726	726;516	0	7.2421	By MS/MS	By MS/MS	By MS/MS	By MS/MS	By matching	By MS/MS	6.2	6.2	6.2	4.7	4.7
5161	Q9NQW6;Q9NQW6-2;H7C3S1;H7C1C2;H7C1K5;H7C167	Q9NQW6;Q9NQW6-2	16;16;4;3;3;1	16;16;4;3;3;1	16;16;4;3;3;1	Actin-binding protein anillin	ANLN	sp|Q9NQW6|ANLN_HUMAN Anillin OS=Homo sapiens OX=9606 GN=ANLN PE=1 SV=2;sp|Q9NQW6-2|ANLN_HUMAN Isoform 2 of Anillin OS=Homo sapiens OX=9606 GN=ANLN	6	16	16	16	9	9	10	12	7	13	9	9	10	12	7	13	9	9	10	12	7	13	19.7	19.7	19.7	124.2	1124	1124;1087;236;252;276;73	0	41.019	By MS/MS	By MS/MS	By MS/MS	By MS/MS	By MS/MS	By MS/MS	11	11.6	12.8	14.3	8.9
3736	Q5XXA6;E9PNA7;Q5XXA6-2;E9PS90;E9PP68;H0YDD9;Q5XXA6-3	Q5XXA6;E9PNA7;Q5XXA6-2	3;2;2;1;1;1;1	3;2;2;1;1;1;1	3;2;2;1;1;1;1	Anoctamin-1;Anoctamin	ANO1	sp|Q5XXA6|ANO1_HUMAN Anoctamin-1 OS=Homo sapiens OX=9606 GN=ANO1 PE=1 SV=1;tr|E9PNA7|E9PNA7_HUMAN Anoctamin OS=Homo sapiens OX=9606 GN=ANO1 PE=1 SV=1;sp|Q5XXA6-2|ANO1_HUMAN Isoform 2 of Anoctamin-1 OS=Homo sapiens OX=9606 GN=ANO1	7	3	3	3	0	1	1	1	3	2	0	1	1	1	3	2	0	1	1	1	3	2	3.8	3.8	3.8	114.08	986	986;695;840;151;251;269;642	0.00022568	6.0219		By matching	By matching	By MS/MS	By MS/MS	By MS/MS	0	1	1.8	1.8	3.8
1056	Q9NQ90;F5GXT3;Q9NQ90-2	Q9NQ90;F5GXT3;Q9NQ90-2	1;1;1	1;1;1	1;1;1	Anoctamin-2;Anoctamin	ANO2	sp|Q9NQ90|ANO2_HUMAN Anoctamin-2 OS=Homo sapiens OX=9606 GN=ANO2 PE=1 SV=2;tr|F5GXT3|F5GXT3_HUMAN Anoctamin OS=Homo sapiens OX=9606 GN=ANO2 PE=1 SV=2;sp|Q9NQ90-2|ANO2_HUMAN Isoform 2 of Anoctamin-2 OS=Homo sapiens OX=9606 GN=ANO2	3	1	1	1	0	1	1	1	0	1	0	1	1	1	0	1	0	1	1	1	0	1	1.2	1.2	1.2	113.97	1003	1003;1003;999	0.0078811	1.8317		By MS/MS	By MS/MS	By MS/MS		By MS/MS	0	1.2	1.2	1.2	0
3601	Q4KMQ2;Q4KMQ2-3;Q4KMQ2-4;Q4KMQ2-2	Q4KMQ2;Q4KMQ2-3;Q4KMQ2-4;Q4KMQ2-2	3;3;3;3	3;3;3;3	3;3;3;3	Anoctamin-6	ANO6	sp|Q4KMQ2|ANO6_HUMAN Anoctamin-6 OS=Homo sapiens OX=9606 GN=ANO6 PE=1 SV=2;sp|Q4KMQ2-3|ANO6_HUMAN Isoform 3 of Anoctamin-6 OS=Homo sapiens OX=9606 GN=ANO6;sp|Q4KMQ2-4|ANO6_HUMAN Isoform 4 of Anoctamin-6 OS=Homo sapiens OX=9606 GN=ANO6;sp|Q4KMQ2-2|ANO6_HUMA	4	3	3	3	3	2	2	3	3	3	3	2	2	3	3	3	3	2	2	3	3	3	4.3	4.3	4.3	106.16	910	910;892;929;931	0.00022492	5.9464	By matching	By matching	By MS/MS	By MS/MS	By MS/MS	By MS/MS	4.3	3.3	3.3	4.3	4.3
2577	P39687;H0YN26;H7BZ09;O95626;O43423	P39687;H0YN26	14;13;4;1;1	14;13;4;1;1	11;10;3;1;1	Acidic leucine-rich nuclear phosphoprotein 32 family member A	ANP32A	sp|P39687|AN32A_HUMAN Acidic leucine-rich nuclear phosphoprotein 32 family member A OS=Homo sapiens OX=9606 GN=ANP32A PE=1 SV=1;tr|H0YN26|H0YN26_HUMAN Acidic leucine-rich nuclear phosphoprotein 32 family member A OS=Homo sapiens OX=9606 GN=ANP32A PE=1 SV=1	5	14	14	11	12	13	14	13	13	12	12	13	14	13	13	12	9	10	11	10	10	9	56.2	56.2	53.4	28.585	249	249;177;79;131;234	0	256.4	By MS/MS	By MS/MS	By MS/MS	By MS/MS	By MS/MS	By MS/MS	51.4	56.2	56.2	55.8	56.2
4394	Q92688;Q92688-2	Q92688;Q92688-2	13;13	10;10	10;10	Acidic leucine-rich nuclear phosphoprotein 32 family member B	ANP32B	sp|Q92688|AN32B_HUMAN Acidic leucine-rich nuclear phosphoprotein 32 family member B OS=Homo sapiens OX=9606 GN=ANP32B PE=1 SV=1;sp|Q92688-2|AN32B_HUMAN Isoform 2 of Acidic leucine-rich nuclear phosphoprotein 32 family member B OS=Homo sapiens OX=9606 GN=AN	2	13	10	10	12	12	11	12	13	13	9	9	8	9	10	10	9	9	8	9	10	10	50.6	42.6	42.6	28.787	251	251;195	0	82.336	By MS/MS	By MS/MS	By MS/MS	By MS/MS	By MS/MS	By MS/MS	37.1	37.1	37.1	37.1	50.6
4805	Q9BTT0;Q9BTT0-3;E9PPH5;Q5TB19;E9PLC4;Q9BTT0-2;Q5TB25	Q9BTT0;Q9BTT0-3;E9PPH5;Q5TB19;E9PLC4	8;7;4;4;4;3;1	8;7;4;4;4;3;1	8;7;4;4;4;3;1	Acidic leucine-rich nuclear phosphoprotein 32 family member E	ANP32E	sp|Q9BTT0|AN32E_HUMAN Acidic leucine-rich nuclear phosphoprotein 32 family member E OS=Homo sapiens OX=9606 GN=ANP32E PE=1 SV=1;sp|Q9BTT0-3|AN32E_HUMAN Isoform 3 of Acidic leucine-rich nuclear phosphoprotein 32 family member E OS=Homo sapiens OX=9606 GN=AN	7	8	8	8	8	8	8	8	8	8	8	8	8	8	8	8	8	8	8	8	8	8	41	41	41	30.692	268	268;220;114;149;165;227;136	0	109.45	By MS/MS	By MS/MS	By MS/MS	By MS/MS	By MS/MS	By MS/MS	41	41	41	41	41
2034	P04083;Q5T3N1;Q5T3N0	P04083	32;15;10	32;15;10	32;15;10	Annexin A1	ANXA1	sp|P04083|ANXA1_HUMAN Annexin A1 OS=Homo sapiens OX=9606 GN=ANXA1 PE=1 SV=2	3	32	32	32	32	31	31	29	31	31	32	31	31	29	31	31	32	31	31	29	31	31	76.9	76.9	76.9	38.714	346	346;204;115	0	323.31	By MS/MS	By MS/MS	By MS/MS	By MS/MS	By MS/MS	By MS/MS	76.9	76.6	76.6	74.6	76.6
2753	P50995;P50995-2;H0Y6E1	P50995;P50995-2	17;17;4	17;17;4	17;17;4	Annexin A11	ANXA11	sp|P50995|ANX11_HUMAN Annexin A11 OS=Homo sapiens OX=9606 GN=ANXA11 PE=1 SV=1;sp|P50995-2|ANX11_HUMAN Isoform 2 of Annexin A11 OS=Homo sapiens OX=9606 GN=ANXA11	3	17	17	17	14	14	15	14	11	14	14	14	15	14	11	14	14	14	15	14	11	14	35.6	35.6	35.6	54.389	505	505;472;148	0	51.45	By MS/MS	By MS/MS	By MS/MS	By MS/MS	By MS/MS	By MS/MS	28.1	30.9	35.4	26.5	22
2082	P07355;P07355-2;H0YN42;H0YMU9;H0YMD0;H0YM50;A6NMY6;H0YKS4;H0YNP5;H0YL33;H0YN28;H0YMM1;H0YMT9;H0YKX9;H0YLV6;H0YKZ7;H0YMW4;H0YKL9;H0YNA0;H0YN52;H0YKV8;H0YMD9;H0YKN4;H0YNB8;H0YLE2	P07355;P07355-2;H0YN42;H0YMU9;H0YMD0;H0YM50;A6NMY6;H0YKS4;H0YNP5;H0YL33;H0YN28	39;38;33;31;31;28;27;22;22;20;20;15;13;13;13;13;12;11;11;9;8;7;5;5;2	39;38;33;31;31;28;27;22;22;20;20;15;13;13;13;13;12;11;11;9;8;7;5;5;2	39;38;33;31;31;28;27;22;22;20;20;15;13;13;13;13;12;11;11;9;8;7;5;5;2	Annexin A2;Annexin;Putative annexin A2-like protein	ANXA2;ANXA2P2	sp|P07355|ANXA2_HUMAN Annexin A2 OS=Homo sapiens OX=9606 GN=ANXA2 PE=1 SV=2;sp|P07355-2|ANXA2_HUMAN Isoform 2 of Annexin A2 OS=Homo sapiens OX=9606 GN=ANXA2;tr|H0YN42|H0YN42_HUMAN Annexin (Fragment) OS=Homo sapiens OX=9606 GN=ANXA2 PE=1 SV=1;tr|H0YMU9|H0YM	25	39	39	39	39	39	39	38	37	35	39	39	39	38	37	35	39	39	39	38	37	35	81.1	81.1	81.1	38.604	339	339;357;256;230;227;248;339;176;175;142;139;149;133;134;132;119;146;110;79;59;81;65;69;47;45	0	323.31	By MS/MS	By MS/MS	By MS/MS	By MS/MS	By MS/MS	By MS/MS	81.1	81.1	81.1	81.1	81.1
2198	P12429;D6RA82;D6RFG5;D6RCA8;D6RAZ8;D6RFJ9	P12429;D6RA82	27;25;12;8;7;5	27;25;12;8;7;5	27;25;12;8;7;5	Annexin A3;Annexin	ANXA3	sp|P12429|ANXA3_HUMAN Annexin A3 OS=Homo sapiens OX=9606 GN=ANXA3 PE=1 SV=3;tr|D6RA82|D6RA82_HUMAN Annexin OS=Homo sapiens OX=9606 GN=ANXA3 PE=1 SV=1	6	27	27	27	25	25	27	24	22	24	25	25	27	24	22	24	25	25	27	24	22	24	71.8	71.8	71.8	36.375	323	323;284;154;134;104;55	0	307.8	By MS/MS	By MS/MS	By MS/MS	By MS/MS	By MS/MS	By MS/MS	69	71.8	71.8	64.4	64.4
2127	P09525;Q6P452;P09525-2;B4E1S2	P09525;Q6P452;P09525-2	16;15;13;6	16;15;13;6	16;15;13;6	Annexin A4;Annexin	ANXA4	sp|P09525|ANXA4_HUMAN Annexin A4 OS=Homo sapiens OX=9606 GN=ANXA4 PE=1 SV=4;tr|Q6P452|Q6P452_HUMAN Annexin OS=Homo sapiens OX=9606 GN=ANXA4 PE=1 SV=1;sp|P09525-2|ANXA4_HUMAN Isoform 2 of Annexin A4 OS=Homo sapiens OX=9606 GN=ANXA4	4	16	16	16	14	15	14	10	10	10	14	15	14	10	10	10	14	15	14	10	10	10	53.6	53.6	53.6	35.882	319	319;299;237;142	0	65.985	By MS/MS	By MS/MS	By MS/MS	By MS/MS	By MS/MS	By MS/MS	49.2	53.6	50.2	35.1	38.2
2116	P08758;D6RBL5;D6RBE9;E9PHT9;D6RCN3	P08758;D6RBL5;D6RBE9	24;18;15;11;2	24;18;15;11;2	24;18;15;11;2	Annexin A5;Annexin	ANXA5	sp|P08758|ANXA5_HUMAN Annexin A5 OS=Homo sapiens OX=9606 GN=ANXA5 PE=1 SV=2;tr|D6RBL5|D6RBL5_HUMAN Annexin OS=Homo sapiens OX=9606 GN=ANXA5 PE=1 SV=1;tr|D6RBE9|D6RBE9_HUMAN Annexin OS=Homo sapiens OX=9606 GN=ANXA5 PE=1 SV=1	5	24	24	24	23	24	24	22	22	21	23	24	24	22	22	21	23	24	24	22	22	21	78.1	78.1	78.1	35.936	320	320;260;220;163;35	0	323.31	By MS/MS	By MS/MS	By MS/MS	By MS/MS	By MS/MS	By MS/MS	78.1	78.1	78.1	77.8	73.1
916	E5RK69;H0YC77	E5RK69	25;3	2;0	2;0	Annexin	ANXA6	tr|E5RK69|E5RK69_HUMAN Annexin OS=Homo sapiens OX=9606 GN=ANXA6 PE=1 SV=1	2	25	2	2	22	24	21	17	17	20	1	2	1	1	1	2	1	2	1	1	1	2	55.9	4.3	4.3	51.776	460	460;91	0	13.655	By MS/MS	By MS/MS	By MS/MS	By matching	By matching	By matching	55.9	55.7	50.2	51.1	47.8
2100	P08133;P08133-2;E7EMC6;E5RK63;E5RJF5;E5RFF0;E5RI05;E5RJR0;E5RIU8	P08133;P08133-2;E7EMC6	42;41;21;12;11;10;9;7;6	42;41;21;12;11;10;9;7;6	19;19;1;10;9;4;6;4;3	Annexin A6;Annexin	ANXA6	sp|P08133|ANXA6_HUMAN Annexin A6 OS=Homo sapiens OX=9606 GN=ANXA6 PE=1 SV=3;sp|P08133-2|ANXA6_HUMAN Isoform 2 of Annexin A6 OS=Homo sapiens OX=9606 GN=ANXA6;tr|E7EMC6|E7EMC6_HUMAN Annexin OS=Homo sapiens OX=9606 GN=ANXA6 PE=1 SV=1	9	42	42	19	39	40	36	32	28	31	39	40	36	32	28	31	18	18	16	16	12	13	67.5	67.5	32.2	75.872	673	673;641;330;150;129;156;129;110;95	0	233.19	By MS/MS	By MS/MS	By MS/MS	By MS/MS	By MS/MS	By MS/MS	67.5	67.3	57.5	56.9	47.8
2316	P20073;P20073-2	P20073;P20073-2	15;15	15;15	15;15	Annexin A7	ANXA7	sp|P20073|ANXA7_HUMAN Annexin A7 OS=Homo sapiens OX=9606 GN=ANXA7 PE=1 SV=3;sp|P20073-2|ANXA7_HUMAN Isoform 2 of Annexin A7 OS=Homo sapiens OX=9606 GN=ANXA7	2	15	15	15	14	15	13	9	8	11	14	15	13	9	8	11	14	15	13	9	8	11	35	35	35	52.739	488	488;466	0	59.639	By MS/MS	By MS/MS	By MS/MS	By MS/MS	By MS/MS	By MS/MS	33.2	35	30.3	20.7	19.1
3192	Q10567-3;Q10567;Q10567-2;Q10567-4;C9J1E7	Q10567-3;Q10567;Q10567-2;Q10567-4;C9J1E7	35;34;34;33;23	18;17;17;16;8	18;17;17;16;8	AP-1 complex subunit beta-1	AP1B1	sp|Q10567-3|AP1B1_HUMAN Isoform C of AP-1 complex subunit beta-1 OS=Homo sapiens OX=9606 GN=AP1B1;sp|Q10567|AP1B1_HUMAN AP-1 complex subunit beta-1 OS=Homo sapiens OX=9606 GN=AP1B1 PE=1 SV=2;sp|Q10567-2|AP1B1_HUMAN Isoform B of AP-1 complex subunit beta-1	5	35	18	18	29	23	27	25	28	26	15	15	15	14	14	15	15	15	15	14	14	15	41.5	25.8	25.8	103.56	939	939;949;942;919;578	0	87.478	By MS/MS	By MS/MS	By MS/MS	By MS/MS	By MS/MS	By MS/MS	34.7	29.9	34.4	28.1	35.3
1698	O43747;O43747-2;H3BNR4;H3BR36;H3BUN9;H3BRM7;H3BN71;B4DGE1;B3KNW1;H3BN75;H3BS13;H3BV30	O43747;O43747-2	16;15;4;3;3;2;2;2;2;1;1;1	16;15;4;3;3;2;2;2;2;1;1;1	16;15;4;3;3;2;2;2;2;1;1;1	AP-1 complex subunit gamma-1	AP1G1	sp|O43747|AP1G1_HUMAN AP-1 complex subunit gamma-1 OS=Homo sapiens OX=9606 GN=AP1G1 PE=1 SV=5;sp|O43747-2|AP1G1_HUMAN Isoform 2 of AP-1 complex subunit gamma-1 OS=Homo sapiens OX=9606 GN=AP1G1	12	16	16	16	14	15	13	13	13	12	14	15	13	13	13	12	14	15	13	13	13	12	26.9	26.9	26.9	91.35	822	822;825;236;187;208;139;144;176;247;53;85;91	0	68.321	By MS/MS	By MS/MS	By MS/MS	By MS/MS	By MS/MS	By MS/MS	21.4	24.7	19.2	19.2	19.2
1845	O75843;H0YJ47;G3V532	O75843	4;1;1	4;1;1	4;1;1	AP-1 complex subunit gamma-like 2	AP1G2	sp|O75843|AP1G2_HUMAN AP-1 complex subunit gamma-like 2 OS=Homo sapiens OX=9606 GN=AP1G2 PE=1 SV=1	3	4	4	4	3	3	4	2	2	3	3	3	4	2	2	3	3	3	4	2	2	3	6.6	6.6	6.6	87.116	785	785;197;200	0	6.3399	By MS/MS	By MS/MS	By MS/MS	By MS/MS	By MS/MS	By MS/MS	3.7	5.4	6.6	2.4	2.4
4873	Q9BXS5;Q9BXS5-2;E7ENJ6;K7EJL1;K7EQX3;K7EPJ8;K7ENA7;K7EQ90;K7ER75;A0A087WZX7	Q9BXS5;Q9BXS5-2;E7ENJ6;K7EJL1	13;13;12;11;4;2;2;1;1;1	10;10;9;8;4;2;2;1;1;1	10;10;9;8;4;2;2;1;1;1	AP-1 complex subunit mu-1	AP1M1	sp|Q9BXS5|AP1M1_HUMAN AP-1 complex subunit mu-1 OS=Homo sapiens OX=9606 GN=AP1M1 PE=1 SV=3;sp|Q9BXS5-2|AP1M1_HUMAN Isoform 2 of AP-1 complex subunit mu-1 OS=Homo sapiens OX=9606 GN=AP1M1;tr|E7ENJ6|E7ENJ6_HUMAN AP-1 complex subunit mu-1 OS=Homo sapiens OX=9	10	13	10	10	11	12	9	10	7	10	9	9	6	7	4	7	9	9	6	7	4	7	45.9	39.2	39.2	48.586	423	423;435;370;351;176;125;136;64;105;128	0	27.824	By MS/MS	By MS/MS	By MS/MS	By MS/MS	By MS/MS	By MS/MS	35.5	43.3	27.2	35.9	19.9
5787	Q9Y6Q5;Q9Y6Q5-2;K7EPR4;K7EJJ1;K7EMG5;K7ERH5;K7EL08;K7EK69	Q9Y6Q5;Q9Y6Q5-2;K7EPR4;K7EJJ1	14;13;8;8;6;3;3;2	14;13;8;8;6;3;3;2	11;10;6;6;5;2;2;1	AP-1 complex subunit mu-2	AP1M2	sp|Q9Y6Q5|AP1M2_HUMAN AP-1 complex subunit mu-2 OS=Homo sapiens OX=9606 GN=AP1M2 PE=1 SV=4;sp|Q9Y6Q5-2|AP1M2_HUMAN Isoform 2 of AP-1 complex subunit mu-2 OS=Homo sapiens OX=9606 GN=AP1M2;tr|K7EPR4|K7EPR4_HUMAN AP-1 complex subunit mu-2 (Fragment) OS=Homo s	8	14	14	11	11	13	13	10	11	12	11	13	13	10	11	12	9	10	10	7	8	9	42.1	42.1	35.5	48.108	423	423;425;239;245;299;103;128;44	0	44.178	By MS/MS	By MS/MS	By MS/MS	By MS/MS	By MS/MS	By MS/MS	35.7	40.9	39.2	33.6	35.5
407	P61966;A0A2R8YGH5;H7C1E4;P61966-2;P56377;F6SFB5;A0A5F9ZI43;H7BZG6;H0Y673;A0A5F9ZHX2;A6NH01;A0A5F9ZHW1;P56377-2	P61966;A0A2R8YGH5;H7C1E4;P61966-2	4;4;4;3;1;1;1;1;1;1;1;1;1	4;4;4;3;1;1;1;1;1;1;1;1;1	4;4;4;3;1;1;1;1;1;1;1;1;1	AP-1 complex subunit sigma-1A	AP1S1	sp|P61966|AP1S1_HUMAN AP-1 complex subunit sigma-1A OS=Homo sapiens OX=9606 GN=AP1S1 PE=1 SV=1;tr|A0A2R8YGH5|A0A2R8YGH5_HUMAN AP complex subunit sigma OS=Homo sapiens OX=9606 GN=AP1S1 PE=1 SV=1;tr|H7C1E4|H7C1E4_HUMAN AP-1 complex subunit sigma-1A (Fragment	13	4	4	4	4	2	2	2	2	2	4	2	2	2	2	2	4	2	2	2	2	2	25.9	25.9	25.9	18.733	158	158;157;191;133;157;116;147;153;153;156;160;160;202	0	34.211	By MS/MS	By MS/MS	By MS/MS	By MS/MS	By MS/MS	By MS/MS	25.9	14.6	14.6	14.6	14.6
4639	Q96PC3;Q96PC3-4;Q96PC3-2;F8W8K9;G5E966;B8ZZZ1;Q96PC3-3	Q96PC3;Q96PC3-4;Q96PC3-2;F8W8K9;G5E966;B8ZZZ1;Q96PC3-3	5;5;5;4;4;4;4	5;5;5;4;4;4;4	5;5;5;4;4;4;4	AP-1 complex subunit sigma-3	AP1S3	sp|Q96PC3|AP1S3_HUMAN AP-1 complex subunit sigma-3 OS=Homo sapiens OX=9606 GN=AP1S3 PE=1 SV=1;sp|Q96PC3-4|AP1S3_HUMAN Isoform 4 of AP-1 complex subunit sigma-3 OS=Homo sapiens OX=9606 GN=AP1S3;sp|Q96PC3-2|AP1S3_HUMAN Isoform 2 of AP-1 complex subunit sigma	7	5	5	5	3	3	2	2	3	2	3	3	2	2	3	2	3	3	2	2	3	2	39	39	39	18.28	154	154;154;164;63;81;137;104	0	11.019	By MS/MS	By MS/MS	By MS/MS	By MS/MS	By MS/MS	By MS/MS	27.3	17.5	11	11	26
1969	O95782-2;O95782;M0R2D9;A0A0G2JS17;H0YDE9	O95782-2;O95782	29;28;1;1;1	29;28;1;1;1	22;21;0;0;0	AP-2 complex subunit alpha-1	AP2A1	sp|O95782-2|AP2A1_HUMAN Isoform B of AP-2 complex subunit alpha-1 OS=Homo sapiens OX=9606 GN=AP2A1;sp|O95782|AP2A1_HUMAN AP-2 complex subunit alpha-1 OS=Homo sapiens OX=9606 GN=AP2A1 PE=1 SV=3	5	29	29	22	27	26	25	24	24	23	27	26	25	24	24	23	21	20	19	18	17	17	49.4	49.4	39.8	105.36	955	955;977;57;156;184	0	91.915	By MS/MS	By MS/MS	By MS/MS	By MS/MS	By MS/MS	By MS/MS	46.9	46.1	39.8	38.6	35.9
1895	O94973;O94973-2;A0A0G2JS82;O94973-3;A0A0G2JQM1;E9PR62;A0A0G2JRF9;A0A0G2JQA4;E9PNC4;A0A0G2JRS3;A0A0G2JQT9;H0YEG0	O94973;O94973-2;A0A0G2JS82;O94973-3;A0A0G2JQM1	25;25;24;18;17;6;5;5;4;4;2;2	18;18;18;11;11;4;4;4;3;3;1;1	18;18;18;11;11;4;4;4;3;3;1;1	AP-2 complex subunit alpha-2	AP2A2	sp|O94973|AP2A2_HUMAN AP-2 complex subunit alpha-2 OS=Homo sapiens OX=9606 GN=AP2A2 PE=1 SV=2;sp|O94973-2|AP2A2_HUMAN Isoform 2 of AP-2 complex subunit alpha-2 OS=Homo sapiens OX=9606 GN=AP2A2;tr|A0A0G2JS82|A0A0G2JS82_HUMAN AP-2 complex subunit alpha-2 (Fr	12	25	18	18	19	20	18	17	19	17	13	14	12	11	12	11	13	14	12	11	12	11	45.9	36.1	36.1	103.96	939	939;940;917;656;634;378;356;356;125;140;173;185	0	85.14	By MS/MS	By MS/MS	By MS/MS	By MS/MS	By MS/MS	By MS/MS	31.8	40.7	38.4	30.2	32.7
2996	P63010;P63010-2;A0A087X253;P63010-3;A0A087WU93;A0A087WZQ6;A0A087WYD1;K7ERB2;K7EN71;K7EJX1;K7EJ01;A0A087WXS3;K7EKZ5;H7C034	P63010;P63010-2;A0A087X253;P63010-3;A0A087WU93;A0A087WZQ6;A0A087WYD1	45;45;42;41;31;31;28;9;7;5;5;3;3;3	45;45;42;41;31;31;28;9;7;5;5;3;3;3	28;28;28;26;16;16;16;3;3;2;2;1;1;0	AP-2 complex subunit beta	AP2B1	sp|P63010|AP2B1_HUMAN AP-2 complex subunit beta OS=Homo sapiens OX=9606 GN=AP2B1 PE=1 SV=1;sp|P63010-2|AP2B1_HUMAN Isoform 2 of AP-2 complex subunit beta OS=Homo sapiens OX=9606 GN=AP2B1;tr|A0A087X253|A0A087X253_HUMAN AP complex subunit beta OS=Homo sapien	14	45	45	28	40	33	36	37	39	35	40	33	36	37	39	35	26	25	24	26	25	24	61.7	61.7	45.9	104.55	937	937;951;913;880;663;677;639;151;132;80;164;49;63;173	0	286.42	By MS/MS	By MS/MS	By MS/MS	By MS/MS	By MS/MS	By MS/MS	58.1	49.6	47.1	50.7	54.7
86	Q96CW1;Q96CW1-2;A0A087WY71;E9PFW3;C9JJ47;C9JTK4;C9JGT8;C9JJD3;C9JPV8;H7C4C3	Q96CW1;Q96CW1-2;A0A087WY71;E9PFW3;C9JJ47	17;17;17;17;12;8;8;7;7;2	17;17;17;17;12;8;8;7;7;2	17;17;17;17;12;8;8;7;7;2	AP-2 complex subunit mu	AP2M1	sp|Q96CW1|AP2M1_HUMAN AP-2 complex subunit mu OS=Homo sapiens OX=9606 GN=AP2M1 PE=1 SV=2;sp|Q96CW1-2|AP2M1_HUMAN Isoform 2 of AP-2 complex subunit mu OS=Homo sapiens OX=9606 GN=AP2M1;tr|A0A087WY71|A0A087WY71_HUMAN AP-2 complex subunit mu OS=Homo sapiens OX	10	17	17	17	14	16	13	13	14	14	14	16	13	13	14	14	14	16	13	13	14	14	52.6	52.6	52.6	49.654	435	435;433;434;460;252;160;195;113;136;122	0	78.459	By MS/MS	By MS/MS	By MS/MS	By MS/MS	By MS/MS	By MS/MS	41.1	50.3	34.5	39.8	42.8
1456	P53680;M0R0N4;M0QYZ2;X6R390;P53680-2;M0QZ21;M0R1S0	P53680;M0R0N4;M0QYZ2;X6R390;P53680-2;M0QZ21	6;6;6;5;5;4;2	6;6;6;5;5;4;2	6;6;6;5;5;4;2	AP-2 complex subunit sigma	AP2S1	sp|P53680|AP2S1_HUMAN AP-2 complex subunit sigma OS=Homo sapiens OX=9606 GN=AP2S1 PE=1 SV=2;tr|M0R0N4|M0R0N4_HUMAN AP complex subunit sigma OS=Homo sapiens OX=9606 GN=AP2S1 PE=1 SV=1;tr|M0QYZ2|M0QYZ2_HUMAN AP complex subunit sigma OS=Homo sapiens OX=9606 G	7	6	6	6	6	5	4	4	5	5	6	5	4	4	5	5	6	5	4	4	5	5	44.4	44.4	44.4	17.018	142	142;144;158;156;104;122;92	0	11.937	By MS/MS	By MS/MS	By MS/MS	By MS/MS	By MS/MS	By MS/MS	44.4	33.8	30.3	31	35.9
1490	O00203;O00203-3;Q13367;A0A2R8Y2A8;A0A5F9UJV3;A0A590UJ60;Q13367-4;A0A590UKC4;A0A590UJW5;A0A590UJU0;Q13367-3;A0A590UK04;H0YBD0;A0A590UKD3;A0A590UJE5;A0A590UJU7;F5GWU4;A0A590UJ44;A0A590UK69;F5GYB0;A0A590UK30;A0A590UK64	O00203;O00203-3	35;33;6;6;6;6;6;6;4;4;4;4;3;3;3;3;3;2;2;2;1;1	35;33;6;6;6;6;6;6;4;4;4;4;3;3;3;3;3;2;2;2;1;1	35;33;6;6;6;6;6;6;4;4;4;4;3;3;3;3;3;2;2;2;1;1	AP-3 complex subunit beta-1	AP3B1	sp|O00203|AP3B1_HUMAN AP-3 complex subunit beta-1 OS=Homo sapiens OX=9606 GN=AP3B1 PE=1 SV=3;sp|O00203-3|AP3B1_HUMAN Isoform 2 of AP-3 complex subunit beta-1 OS=Homo sapiens OX=9606 GN=AP3B1	22	35	35	35	31	29	27	23	25	27	31	29	27	23	25	27	31	29	27	23	25	27	42.1	42.1	42.1	121.32	1094	1094;1045;1082;1125;1088;992;1101;1130;508;578;1050;1025;154;528;718;570;193;146;150;141;144;77	0	129.63	By MS/MS	By MS/MS	By MS/MS	By MS/MS	By MS/MS	By MS/MS	37.6	38.6	33.5	26.6	26.2
1541	O14617;O14617-5;O14617-4;O14617-2;O14617-3;A0A2R8Y611;A0A2R8Y4J3;K7ELX8;A0A087WYN6;K7ERW8;A0A2R8YCY8	O14617;O14617-5;O14617-4;O14617-2;O14617-3;A0A2R8Y611	35;35;33;29;27;26;17;4;4;3;1	35;35;33;29;27;26;17;4;4;3;1	35;35;33;29;27;26;17;4;4;3;1	AP-3 complex subunit delta-1	AP3D1	sp|O14617|AP3D1_HUMAN AP-3 complex subunit delta-1 OS=Homo sapiens OX=9606 GN=AP3D1 PE=1 SV=1;sp|O14617-5|AP3D1_HUMAN Isoform 5 of AP-3 complex subunit delta-1 OS=Homo sapiens OX=9606 GN=AP3D1;sp|O14617-4|AP3D1_HUMAN Isoform 4 of AP-3 complex subunit delta	11	35	35	35	27	32	29	27	28	27	27	32	29	27	28	27	27	32	29	27	28	27	42.8	42.8	42.8	130.16	1153	1153;1215;1021;1112;984;945;431;193;203;174;61	0	135.54	By MS/MS	By MS/MS	By MS/MS	By MS/MS	By MS/MS	By MS/MS	37.6	39.8	35.9	36.4	37.2
5639	Q9Y2T2	Q9Y2T2	13	13	11	AP-3 complex subunit mu-1	AP3M1	sp|Q9Y2T2|AP3M1_HUMAN AP-3 complex subunit mu-1 OS=Homo sapiens OX=9606 GN=AP3M1 PE=1 SV=1	1	13	13	11	12	13	13	10	9	11	12	13	13	10	9	11	10	11	11	8	7	9	45.7	45.7	40.9	46.939	418	418	0	62.4	By MS/MS	By MS/MS	By MS/MS	By MS/MS	By MS/MS	By MS/MS	45.7	45.7	45.7	34	31.1
913	P53677;E5RJ52;E7ER80;P53677-2;H0YBM0;H0YBA0	P53677;E5RJ52;E7ER80;P53677-2	3;3;2;2;1;1	1;1;1;1;0;0	1;1;1;1;0;0	AP-3 complex subunit mu-2	AP3M2	sp|P53677|AP3M2_HUMAN AP-3 complex subunit mu-2 OS=Homo sapiens OX=9606 GN=AP3M2 PE=1 SV=1;tr|E5RJ52|E5RJ52_HUMAN AP-3 complex subunit mu-2 (Fragment) OS=Homo sapiens OX=9606 GN=AP3M2 PE=1 SV=1;tr|E7ER80|E7ER80_HUMAN AP-3 complex subunit mu-2 OS=Homo sapie	6	3	1	1	3	3	3	3	3	3	1	1	1	1	1	1	1	1	1	1	1	1	11.2	6.5	6.5	46.977	418	418;287;268;273;48;131	0.0066715	1.9366	By MS/MS	By MS/MS	By matching	By matching	By MS/MS	By matching	11.2	11.2	11.2	11.2	11.2
4376	Q92572;F5H459	Q92572	8;3	8;3	8;3	AP-3 complex subunit sigma-1	AP3S1	sp|Q92572|AP3S1_HUMAN AP-3 complex subunit sigma-1 OS=Homo sapiens OX=9606 GN=AP3S1 PE=1 SV=1	2	8	8	8	8	6	7	6	7	6	8	6	7	6	7	6	8	6	7	6	7	6	44.6	44.6	44.6	21.732	193	193;162	0	28.366	By MS/MS	By MS/MS	By MS/MS	By MS/MS	By MS/MS	By MS/MS	44.6	44.6	33.7	29	33.7
727	O00189;H0Y6K1;F8WCR6;C9JMG3;C9JWL4;C9IZL5;C9JC87	O00189;H0Y6K1;F8WCR6;C9JMG3;C9JWL4;C9IZL5;C9JC87	1;1;1;1;1;1;1	1;1;1;1;1;1;1	1;1;1;1;1;1;1	AP-4 complex subunit mu-1	AP4M1	sp|O00189|AP4M1_HUMAN AP-4 complex subunit mu-1 OS=Homo sapiens OX=9606 GN=AP4M1 PE=1 SV=2;tr|H0Y6K1|H0Y6K1_HUMAN AP-4 complex subunit mu-1 (Fragment) OS=Homo sapiens OX=9606 GN=AP4M1 PE=1 SV=1;tr|F8WCR6|F8WCR6_HUMAN AP-4 complex subunit mu-1 OS=Homo sapie	7	1	1	1	0	1	1	0	0	1	0	1	1	0	0	1	0	1	1	0	0	1	7.1	7.1	7.1	49.976	453	453;193;218;265;311;325;460	0.00019889	3.3833		By MS/MS	By MS/MS			By matching	0	7.1	7.1	0	0
5724	Q9Y587	Q9Y587	1	1	1	AP-4 complex subunit sigma-1	AP4S1	sp|Q9Y587|AP4S1_HUMAN AP-4 complex subunit sigma-1 OS=Homo sapiens OX=9606 GN=AP4S1 PE=1 SV=1	1	1	1	1	1	1	1	0	0	1	1	1	1	0	0	1	1	1	1	0	0	1	6.9	6.9	6.9	17.005	144	144	0.0024164	2.3415	By MS/MS	By MS/MS	By MS/MS			By matching	6.9	6.9	6.9	0	0
760	P13798;C9JIF9;H7C393;H7C1U0;C9JLK2;F8WEH5	P13798;C9JIF9	23;23;10;9;7;2	23;23;10;9;7;2	23;23;10;9;7;2	Acylamino-acid-releasing enzyme	APEH	sp|P13798|ACPH_HUMAN Acylamino-acid-releasing enzyme OS=Homo sapiens OX=9606 GN=APEH PE=1 SV=4;tr|C9JIF9|C9JIF9_HUMAN Acyl-peptide hydrolase OS=Homo sapiens OX=9606 GN=APEH PE=1 SV=1	6	23	23	23	22	19	20	14	15	11	22	19	20	14	15	11	22	19	20	14	15	11	52.2	52.2	52.2	81.224	732	732;737;284;308;232;50	0	133.9	By MS/MS	By MS/MS	By MS/MS	By MS/MS	By MS/MS	By MS/MS	50.7	40.4	39.5	23.9	28.4
2425	P27695;G3V3M6;G3V5Q1;A0A0C4DGK8;G3V3C7;G3V5M0;G3V359;H7C4A8;G3V5D9;G3V3Y6	P27695;G3V3M6;G3V5Q1;A0A0C4DGK8;G3V3C7;G3V5M0;G3V359	23;20;19;14;14;12;12;11;9;2	23;20;19;14;14;12;12;11;9;2	23;20;19;14;14;12;12;11;9;2	DNA-(apurinic or apyrimidinic site) lyase;DNA-(apurinic or apyrimidinic site) lyase, mitochondrial	APEX1	sp|P27695|APEX1_HUMAN DNA-(apurinic or apyrimidinic site) endonuclease OS=Homo sapiens OX=9606 GN=APEX1 PE=1 SV=2;tr|G3V3M6|G3V3M6_HUMAN DNA-(apurinic or apyrimidinic site) endonuclease (Fragment) OS=Homo sapiens OX=9606 GN=APEX1 PE=1 SV=1;tr|G3V5Q1|G3V5Q1	10	23	23	23	21	22	21	20	20	22	21	22	21	20	20	22	21	22	21	20	20	22	78.6	78.6	78.6	35.554	318	318;263;242;146;174;162;172;150;107;41	0	320.15	By MS/MS	By MS/MS	By MS/MS	By MS/MS	By MS/MS	By MS/MS	71.7	72	71.7	72	71.7
4908	Q9BZZ5-2;Q9BZZ5;G3V1C3;Q9BZZ5-3;Q9BZZ5-5;Q9BZZ5-6;Q9BZZ5-1;H0YER7;E9PQK6	Q9BZZ5-2;Q9BZZ5;G3V1C3;Q9BZZ5-3;Q9BZZ5-5;Q9BZZ5-6;Q9BZZ5-1;H0YER7	24;23;23;21;21;21;20;15;3	24;23;23;21;21;21;20;15;3	24;23;23;21;21;21;20;15;3	Apoptosis inhibitor 5	API5	sp|Q9BZZ5-2|API5_HUMAN Isoform 2 of Apoptosis inhibitor 5 OS=Homo sapiens OX=9606 GN=API5;sp|Q9BZZ5|API5_HUMAN Apoptosis inhibitor 5 OS=Homo sapiens OX=9606 GN=API5 PE=1 SV=3;tr|G3V1C3|G3V1C3_HUMAN Apoptosis inhibitor 5 OS=Homo sapiens OX=9606 GN=API5 PE=1	9	24	24	24	17	17	21	20	20	16	17	17	21	20	20	16	17	17	21	20	20	16	52.2	52.2	52.2	56.769	504	504;524;510;445;450;513;438;294;123	0	157.35	By MS/MS	By MS/MS	By MS/MS	By MS/MS	By MS/MS	By MS/MS	36.7	38.7	49	43.7	47
4566	Q96GX9;S4R3D6;Q96GX9-3	Q96GX9;S4R3D6;Q96GX9-3	3;2;2	3;2;2	3;2;2	Methylthioribulose-1-phosphate dehydratase	APIP	sp|Q96GX9|MTNB_HUMAN Methylthioribulose-1-phosphate dehydratase OS=Homo sapiens OX=9606 GN=APIP PE=1 SV=1;tr|S4R3D6|S4R3D6_HUMAN Methylthioribulose-1-phosphate dehydratase OS=Homo sapiens OX=9606 GN=APIP PE=1 SV=1;sp|Q96GX9-3|MTNB_HUMAN Isoform 2 of Methyl	3	3	3	3	2	3	2	1	2	1	2	3	2	1	2	1	2	3	2	1	2	1	16.5	16.5	16.5	27.125	242	242;195;204	0.00022202	5.5937	By MS/MS	By MS/MS	By MS/MS	By MS/MS	By MS/MS	By MS/MS	10.7	16.5	10.7	5	10.7
3152	Q06481;Q06481-5;Q06481-4;Q06481-2;Q06481-3;Q06481-6	Q06481;Q06481-5;Q06481-4;Q06481-2;Q06481-3;Q06481-6	3;3;3;3;3;3	2;2;2;2;2;2	2;2;2;2;2;2	Amyloid-like protein 2	APLP2	sp|Q06481|APLP2_HUMAN Amyloid-like protein 2 OS=Homo sapiens OX=9606 GN=APLP2 PE=1 SV=2;sp|Q06481-5|APLP2_HUMAN Isoform 5 of Amyloid-like protein 2 OS=Homo sapiens OX=9606 GN=APLP2;sp|Q06481-4|APLP2_HUMAN Isoform 4 of Amyloid-like protein 2 OS=Homo sapiens	6	3	2	2	1	1	2	2	3	2	0	0	1	1	2	1	0	0	1	1	2	1	5.1	4.1	4.1	86.955	763	763;522;695;707;751;761	0.0083989	1.8019	By matching	By matching	By matching	By MS/MS	By MS/MS	By MS/MS	1	1	2.8	2.8	5.1
5123	Q9HDC9;H0Y512;Q9HDC9-2	Q9HDC9;H0Y512;Q9HDC9-2	20;18;14	20;18;14	20;18;14	Adipocyte plasma membrane-associated protein	APMAP	sp|Q9HDC9|APMAP_HUMAN Adipocyte plasma membrane-associated protein OS=Homo sapiens OX=9606 GN=APMAP PE=1 SV=2;tr|H0Y512|H0Y512_HUMAN Adipocyte plasma membrane-associated protein (Fragment) OS=Homo sapiens OX=9606 GN=APMAP PE=1 SV=1;sp|Q9HDC9-2|APMAP_HUMAN	3	20	20	20	16	17	16	17	18	18	16	17	16	17	18	18	16	17	16	17	18	18	64.2	64.2	64.2	46.48	416	416;409;289	0	177.35	By MS/MS	By MS/MS	By MS/MS	By MS/MS	By MS/MS	By MS/MS	57.9	57.9	50.7	57.2	59.9
4204	Q8NCW5;Q8NCW5-2;Q5T3I4;Q5T3I3	Q8NCW5;Q8NCW5-2;Q5T3I4	11;11;6;3	11;11;6;3	11;11;6;3	NAD(P)H-hydrate epimerase	APOA1BP	sp|Q8NCW5|NNRE_HUMAN NAD(P)H-hydrate epimerase OS=Homo sapiens OX=9606 GN=NAXE PE=1 SV=2;sp|Q8NCW5-2|NNRE_HUMAN Isoform 2 of NAD(P)H-hydrate epimerase OS=Homo sapiens OX=9606 GN=NAXE;tr|Q5T3I4|Q5T3I4_HUMAN NAD(P)H-hydrate epimerase OS=Homo sapiens OX=9606	4	11	11	11	8	8	8	7	8	6	8	8	8	7	8	6	8	8	8	7	8	6	55.2	55.2	55.2	31.674	288	288;185;245;260	0	51.28	By MS/MS	By MS/MS	By MS/MS	By MS/MS	By MS/MS	By MS/MS	45.8	36.8	30.2	31.2	36.8
2035	P04114	P04114	3	3	3	Apolipoprotein B-100;Apolipoprotein B-48	APOB	sp|P04114|APOB_HUMAN Apolipoprotein B-100 OS=Homo sapiens OX=9606 GN=APOB PE=1 SV=2	1	3	3	3	0	0	0	3	3	1	0	0	0	3	3	1	0	0	0	3	3	1	1.3	1.3	1.3	515.6	4563	4563	0.00020048	3.5005				By MS/MS	By MS/MS	By MS/MS	0	0	0	1.3	1.3
604	Q9UH17;B0QYD3;Q9UH17-3;Q9UH17-2;P31941;P31941-2	Q9UH17;B0QYD3;Q9UH17-3;Q9UH17-2	6;6;5;3;1;1	6;6;5;3;1;1	4;4;3;1;1;1	DNA dC->dU-editing enzyme APOBEC-3B	APOBEC3B	sp|Q9UH17|ABC3B_HUMAN DNA dC->dU-editing enzyme APOBEC-3B OS=Homo sapiens OX=9606 GN=APOBEC3B PE=1 SV=1;tr|B0QYD3|B0QYD3_HUMAN DNA dC->dU-editing enzyme APOBEC-3B OS=Homo sapiens OX=9606 GN=APOBEC3B PE=1 SV=1;sp|Q9UH17-3|ABC3B_HUMAN Isoform 3 of DNA dC->dU	6	6	6	4	6	4	3	5	5	6	6	4	3	5	5	6	4	4	3	3	4	4	27.2	27.2	20.2	45.924	382	382;490;357;251;199;187	0	20.482	By MS/MS	By MS/MS	By MS/MS	By MS/MS	By MS/MS	By MS/MS	27.2	20.2	14.7	21.7	23
5192	Q9NRW3;Q8IUX4;A0A087WX48	Q9NRW3	6;1;1	6;1;1	5;0;0	DNA dC->dU-editing enzyme APOBEC-3C	APOBEC3C	sp|Q9NRW3|ABC3C_HUMAN DNA dC->dU-editing enzyme APOBEC-3C OS=Homo sapiens OX=9606 GN=APOBEC3C PE=1 SV=2	3	6	6	5	5	5	5	4	6	6	5	5	5	4	6	6	4	4	4	3	5	5	48.4	48.4	42.1	22.826	190	190;373;190	0	20.464	By MS/MS	By MS/MS	By MS/MS	By MS/MS	By MS/MS	By MS/MS	35.3	35.3	35.3	26.8	48.4
607	P02656;B0YIW2	P02656;B0YIW2	1;1	1;1	1;1	Apolipoprotein C-III	APOC3	sp|P02656|APOC3_HUMAN Apolipoprotein C-III OS=Homo sapiens OX=9606 GN=APOC3 PE=1 SV=1;tr|B0YIW2|B0YIW2_HUMAN Apolipoprotein C-III OS=Homo sapiens OX=9606 GN=APOC3 PE=1 SV=1	2	1	1	1	0	0	0	1	0	0	0	0	0	1	0	0	0	0	0	1	0	0	16.2	16.2	16.2	10.852	99	99;117	0.0070194	1.902				By MS/MS			0	0	0	16.2	0
1313	Q9BUR5;H7C1U8;Q9BUR5-2;A0A0J9YWW6;A0A0J9YXS4;G3V1B6	Q9BUR5;H7C1U8;Q9BUR5-2;A0A0J9YWW6	6;6;4;3;2;1	6;6;4;3;2;1	6;6;4;3;2;1	Apolipoprotein O	APOO	sp|Q9BUR5|MIC26_HUMAN MICOS complex subunit MIC26 OS=Homo sapiens OX=9606 GN=APOO PE=1 SV=1;tr|H7C1U8|H7C1U8_HUMAN MICOS complex subunit (Fragment) OS=Homo sapiens OX=9606 GN=APOO PE=1 SV=1;sp|Q9BUR5-2|MIC26_HUMAN Isoform 2 of MICOS complex subunit MIC26 O	6	6	6	6	4	4	4	6	5	6	4	4	4	6	5	6	4	4	4	6	5	6	46.5	46.5	46.5	22.284	198	198;178;180;90;81;114	0	17.201	By MS/MS	By MS/MS	By MS/MS	By MS/MS	By MS/MS	By MS/MS	33.3	28.3	23.7	46.5	38.4
90	Q6UXV4;A0A087WYF7;A0A087WUX8	Q6UXV4;A0A087WYF7;A0A087WUX8	5;5;4	5;5;4	5;5;4	MICOS complex subunit MIC27	APOOL	sp|Q6UXV4|MIC27_HUMAN MICOS complex subunit MIC27 OS=Homo sapiens OX=9606 GN=APOOL PE=1 SV=1;tr|A0A087WYF7|A0A087WYF7_HUMAN MICOS complex subunit OS=Homo sapiens OX=9606 GN=APOOL PE=1 SV=1;tr|A0A087WUX8|A0A087WUX8_HUMAN MICOS complex subunit OS=Homo sapien	3	5	5	5	4	2	5	4	5	4	4	2	5	4	5	4	4	2	5	4	5	4	29.1	29.1	29.1	29.159	268	268;268;263	0	14.963	By MS/MS	By MS/MS	By MS/MS	By MS/MS	By MS/MS	By MS/MS	23.9	12.3	29.1	22.8	29.1
984	P05067;P05067-8;E9PG40;P05067-11;P05067-4;A0A0A0MRG2;P05067-10;P05067-6;P05067-7;P05067-9;P05067-3;P05067-5;H7C0V9;P05067-2;H7C2L2	P05067;P05067-8;E9PG40;P05067-11;P05067-4;A0A0A0MRG2;P05067-10;P05067-6;P05067-7;P05067-9;P05067-3;P05067-5;H7C0V9	12;12;12;12;11;11;11;11;11;11;10;10;9;3;1	12;12;12;12;11;11;11;11;11;11;10;10;9;3;1	11;11;11;11;10;10;10;10;10;10;9;9;8;3;1	Amyloid beta A4 protein;N-APP;Soluble APP-alpha;Soluble APP-beta;C99;Beta-amyloid protein 42;Beta-amyloid protein 40;C83;P3(42);P3(40);C80;Gamma-secretase C-terminal fragment 59;Gamma-secretase C-terminal fragment 57;Gamma-secretase C-terminal fragment 50;C31	APP	sp|P05067|A4_HUMAN Amyloid-beta precursor protein OS=Homo sapiens OX=9606 GN=APP PE=1 SV=3;sp|P05067-8|A4_HUMAN Isoform APP751 of Amyloid-beta precursor protein OS=Homo sapiens OX=9606 GN=APP;tr|E9PG40|E9PG40_HUMAN ABPP OS=Homo sapiens OX=9606 GN=APP PE=1	15	12	12	11	7	5	7	11	9	10	7	5	7	11	9	10	6	4	6	10	8	9	24.8	24.8	23.8	86.942	770	770;751;714;746;695;660;639;714;733;752;677;696;485;305;181	0	39.405	By MS/MS	By MS/MS	By MS/MS	By MS/MS	By MS/MS	By MS/MS	15.6	7.4	15.6	22.6	19.7
5524	Q9UKG1	Q9UKG1	2	2	2	DCC-interacting protein 13-alpha	APPL1	sp|Q9UKG1|DP13A_HUMAN DCC-interacting protein 13-alpha OS=Homo sapiens OX=9606 GN=APPL1 PE=1 SV=1	1	2	2	2	2	1	2	0	0	0	2	1	2	0	0	0	2	1	2	0	0	0	3	3	3	79.663	709	709	0.00058005	2.961	By MS/MS	By MS/MS	By MS/MS				3	1	3	0	0
1105	Q8NEU8;F8VS86;H0YH86;Q8NEU8-2;Q8NEU8-3	Q8NEU8;F8VS86;H0YH86;Q8NEU8-2;Q8NEU8-3	1;1;1;1;1	1;1;1;1;1	1;1;1;1;1	DCC-interacting protein 13-beta	APPL2	sp|Q8NEU8|DP13B_HUMAN DCC-interacting protein 13-beta OS=Homo sapiens OX=9606 GN=APPL2 PE=1 SV=3;tr|F8VS86|F8VS86_HUMAN DCC-interacting protein 13-beta OS=Homo sapiens OX=9606 GN=APPL2 PE=1 SV=1;tr|H0YH86|H0YH86_HUMAN DCC-interacting protein 13-beta (Fragm	5	1	1	1	0	1	1	0	0	0	0	1	1	0	0	0	0	1	1	0	0	0	3.9	3.9	3.9	74.493	664	664;107;188;621;670	0.0017078	2.6561		By MS/MS	By MS/MS				0	3.9	3.9	0	0
2088	P07741;P07741-2;H3BQB1;H3BQF1;H3BQZ9;H3BSW3	P07741;P07741-2;H3BQB1;H3BQF1;H3BQZ9	12;10;9;8;8;4	12;10;9;8;8;4	12;10;9;8;8;4	Adenine phosphoribosyltransferase	APRT	sp|P07741|APT_HUMAN Adenine phosphoribosyltransferase OS=Homo sapiens OX=9606 GN=APRT PE=1 SV=2;sp|P07741-2|APT_HUMAN Isoform 2 of Adenine phosphoribosyltransferase OS=Homo sapiens OX=9606 GN=APRT;tr|H3BQB1|H3BQB1_HUMAN Adenine phosphoribosyltransferase (F	6	12	12	12	10	11	10	9	9	8	10	11	10	9	9	8	10	11	10	9	9	8	81.1	81.1	81.1	19.608	180	180;134;162;148;153;63	0	93.308	By MS/MS	By MS/MS	By MS/MS	By MS/MS	By MS/MS	By MS/MS	70	81.1	70	64.4	64.4
164	Q7Z2E3;Q7Z2E3-9;A0A0A0MRW7;Q7Z2E3-7;Q7Z2E3-8;Q7Z2E3-11;Q7Z2E3-5;Q7Z2E3-4;Q7Z2E3-13;Q7Z2E3-10;C9J8U3;Q7Z2E3-6;Q7Z2E3-3;A0A5F9ZGW5;A0A5K1VW64;Q7Z2E3-2;A0A5F9ZI51	Q7Z2E3;Q7Z2E3-9;A0A0A0MRW7;Q7Z2E3-7;Q7Z2E3-8;Q7Z2E3-11;Q7Z2E3-5;Q7Z2E3-4;Q7Z2E3-13;Q7Z2E3-10;C9J8U3	3;3;3;3;3;3;2;2;2;2;2;1;1;1;1;1;1	3;3;3;3;3;3;2;2;2;2;2;1;1;1;1;1;1	3;3;3;3;3;3;2;2;2;2;2;1;1;1;1;1;1	Aprataxin	APTX	sp|Q7Z2E3|APTX_HUMAN Aprataxin OS=Homo sapiens OX=9606 GN=APTX PE=1 SV=2;sp|Q7Z2E3-9|APTX_HUMAN Isoform 9 of Aprataxin OS=Homo sapiens OX=9606 GN=APTX;tr|A0A0A0MRW7|A0A0A0MRW7_HUMAN Aprataxin OS=Homo sapiens OX=9606 GN=APTX PE=1 SV=1;sp|Q7Z2E3-7|APTX_HUMAN	17	3	3	3	2	1	1	2	2	3	2	1	1	2	2	3	2	1	1	2	2	3	21.1	21.1	21.1	40.74	356	356;292;336;342;337;306;288;254;192;302;303;113;284;138;270;168;104	0	7.3772	By MS/MS	By MS/MS	By matching	By MS/MS	By MS/MS	By MS/MS	11.8	4.2	9.3	11.8	11.8
1728	O60306;H0YH15;H0YLN9	O60306;H0YH15	34;17;3	34;17;3	34;17;3	Intron-binding protein aquarius	AQR	sp|O60306|AQR_HUMAN RNA helicase aquarius OS=Homo sapiens OX=9606 GN=AQR PE=1 SV=4;tr|H0YH15|H0YH15_HUMAN Aquarius homolog (Mouse), isoform CRA_a OS=Homo sapiens OX=9606 GN=AQR PE=1 SV=1	3	34	34	34	30	24	23	29	28	29	30	24	23	29	28	29	30	24	23	29	28	29	37.7	37.7	37.7	171.29	1485	1485;646;180	0	168.48	By MS/MS	By MS/MS	By MS/MS	By MS/MS	By MS/MS	By MS/MS	31.2	24.6	25.1	33.8	28
2152	P10398;Q96II5	P10398;Q96II5	3;3	2;2	2;2	Serine/threonine-protein kinase A-Raf	ARAF	sp|P10398|ARAF_HUMAN Serine/threonine-protein kinase A-Raf OS=Homo sapiens OX=9606 GN=ARAF PE=1 SV=2;tr|Q96II5|Q96II5_HUMAN Non-specific serine/threonine protein kinase OS=Homo sapiens OX=9606 GN=ARAF PE=1 SV=1	2	3	2	2	2	2	3	2	2	1	2	1	2	2	2	1	2	1	2	2	2	1	8.4	6.8	6.8	67.585	606	606;609	0.00020589	3.9381	By MS/MS	By MS/MS	By MS/MS	By MS/MS	By MS/MS	By MS/MS	6.8	4.6	8.4	6.8	6.8
4637	Q96P48;Q96P48-3;Q96P48-1;A0A0A0MSJ2;E7EU13;Q96P48-5;Q96P48-7;Q96P48-2;Q96P48-4;F5GWN4;F8WBT0	Q96P48;Q96P48-3;Q96P48-1;A0A0A0MSJ2;E7EU13;Q96P48-5;Q96P48-7;Q96P48-2;Q96P48-4	4;4;2;2;2;2;2;2;2;1;1	4;4;2;2;2;2;2;2;2;1;1	4;4;2;2;2;2;2;2;2;1;1	Arf-GAP with Rho-GAP domain, ANK repeat and PH domain-containing protein 1	ARAP1	sp|Q96P48|ARAP1_HUMAN Arf-GAP with Rho-GAP domain, ANK repeat and PH domain-containing protein 1 OS=Homo sapiens OX=9606 GN=ARAP1 PE=1 SV=3;sp|Q96P48-3|ARAP1_HUMAN Isoform 3 of Arf-GAP with Rho-GAP domain, ANK repeat and PH domain-containing protein 1 OS=H	11	4	4	4	4	4	4	2	1	2	4	4	4	2	1	2	4	4	4	2	1	2	3.9	3.9	3.9	162.19	1450	1450;1439;1210;679;1194;679;1133;1199;1205;254;307	0	7.2581	By MS/MS	By MS/MS	By MS/MS	By MS/MS	By MS/MS	By MS/MS	3.9	3.9	3.9	1.7	0.5
608	P48444;B0YIW6;P48444-2;Q6P1Q5;E9PK34	P48444;B0YIW6;P48444-2	24;24;17;9;3	24;24;17;9;3	24;24;17;9;3	Coatomer subunit delta	ARCN1	sp|P48444|COPD_HUMAN Coatomer subunit delta OS=Homo sapiens OX=9606 GN=ARCN1 PE=1 SV=1;tr|B0YIW6|B0YIW6_HUMAN Coatomer subunit delta OS=Homo sapiens OX=9606 GN=ARCN1 PE=1 SV=1;sp|P48444-2|COPD_HUMAN Isoform 2 of Coatomer subunit delta OS=Homo sapiens OX=96	5	24	24	24	22	19	20	16	15	14	22	19	20	16	15	14	22	19	20	16	15	14	51.5	51.5	51.5	57.21	511	511;552;423;189;83	0	122.92	By MS/MS	By MS/MS	By MS/MS	By MS/MS	By MS/MS	By MS/MS	48.5	45.6	45.8	36.2	39.5
3059	P84077;P61204;F5H423;P61204-2;F5H0C7;H0YGG7	P84077;P61204;F5H423;P61204-2	18;14;10;9;6;3	18;14;10;9;6;3	12;8;4;7;1;3	ADP-ribosylation factor 1;ADP-ribosylation factor 3	ARF1;ARF3	sp|P84077|ARF1_HUMAN ADP-ribosylation factor 1 OS=Homo sapiens OX=9606 GN=ARF1 PE=1 SV=2;sp|P61204|ARF3_HUMAN ADP-ribosylation factor 3 OS=Homo sapiens OX=9606 GN=ARF3 PE=1 SV=2;tr|F5H423|F5H423_HUMAN Uncharacterized protein OS=Homo sapiens OX=9606 PE=3 SV	6	18	18	12	17	17	17	13	14	12	17	17	17	13	14	12	11	11	11	7	8	6	86.7	86.7	56.9	20.697	181	181;181;210;144;102;62	0	181.66	By MS/MS	By MS/MS	By MS/MS	By MS/MS	By MS/MS	By MS/MS	86.7	85.6	85.6	75.7	65.2
2292	P18085;C9JAK5;C9JPM4;U3KQF2	P18085;C9JAK5;C9JPM4;U3KQF2	14;11;9;8	9;9;4;8	9;9;4;8	ADP-ribosylation factor 4	ARF4	sp|P18085|ARF4_HUMAN ADP-ribosylation factor 4 OS=Homo sapiens OX=9606 GN=ARF4 PE=1 SV=3;tr|C9JAK5|C9JAK5_HUMAN ADP-ribosylation factor 4 OS=Homo sapiens OX=9606 GN=ARF4 PE=1 SV=1;tr|C9JPM4|C9JPM4_HUMAN ADP-ribosylation factor 4 (Fragment) OS=Homo sapiens	4	14	9	9	14	14	13	14	14	13	9	9	8	9	9	8	9	9	8	9	9	8	73.3	43.3	43.3	20.511	180	180;153;127;71	0	39.036	By MS/MS	By MS/MS	By MS/MS	By MS/MS	By MS/MS	By MS/MS	73.3	73.3	57.8	73.3	73.3
3060	P84085;C9J1Z8;F5H1V1;F5H6T5;F8WDB3	P84085;C9J1Z8	14;11;1;1;1	8;5;0;0;0	8;5;0;0;0	ADP-ribosylation factor 5	ARF5	sp|P84085|ARF5_HUMAN ADP-ribosylation factor 5 OS=Homo sapiens OX=9606 GN=ARF5 PE=1 SV=2;tr|C9J1Z8|C9J1Z8_HUMAN ADP-ribosylation factor 5 (Fragment) OS=Homo sapiens OX=9606 GN=ARF5 PE=1 SV=1	5	14	8	8	14	14	14	14	14	13	8	8	8	8	8	7	8	8	8	8	8	7	81.1	51.1	51.1	20.529	180	180;150;40;50;59	0	37.813	By MS/MS	By MS/MS	By MS/MS	By MS/MS	By MS/MS	By MS/MS	81.1	81.1	81.1	81.1	81.1
2962	P62330	P62330	8	8	8	ADP-ribosylation factor 6	ARF6	sp|P62330|ARF6_HUMAN ADP-ribosylation factor 6 OS=Homo sapiens OX=9606 GN=ARF6 PE=1 SV=2	1	8	8	8	8	8	8	8	8	7	8	8	8	8	8	7	8	8	8	8	8	7	61.7	61.7	61.7	20.082	175	175	0	31.943	By MS/MS	By MS/MS	By MS/MS	By MS/MS	By MS/MS	By MS/MS	61.7	61.7	61.7	61.7	61.7
4160	Q8N6T3;F8W1U7;Q8N6T3-2;F8VWH9;Q8N6T3-5;Q8N6T3-3;E5RHC5;Q8N6T3-4;E5RHT6;F8VWB3;E5RHH7;E5RGL6;E5RIU2	Q8N6T3;F8W1U7;Q8N6T3-2;F8VWH9;Q8N6T3-5;Q8N6T3-3;E5RHC5;Q8N6T3-4;E5RHT6	10;9;9;8;8;8;7;7;6;3;3;2;1	10;9;9;8;8;8;7;7;6;3;3;2;1	10;9;9;8;8;8;7;7;6;3;3;2;1	ADP-ribosylation factor GTPase-activating protein 1	ARFGAP1	sp|Q8N6T3|ARFG1_HUMAN ADP-ribosylation factor GTPase-activating protein 1 OS=Homo sapiens OX=9606 GN=ARFGAP1 PE=1 SV=2;tr|F8W1U7|F8W1U7_HUMAN ADP-ribosylation factor GTPase-activating protein 1 (Fragment) OS=Homo sapiens OX=9606 GN=ARFGAP1 PE=1 SV=1;sp|Q8N	13	10	10	10	10	7	6	7	7	6	10	7	6	7	7	6	10	7	6	7	7	6	45.3	45.3	45.3	44.667	406	406;271;414;340;361;403;261;293;244;122;153;130;79	0	54.417	By MS/MS	By MS/MS	By MS/MS	By MS/MS	By MS/MS	By MS/MS	45.3	36.7	27.1	32	36.7
269	Q8N6H7;A0A0D9SF70;G5E9L0;E9PQP3;Q8N6H7-3;Q8N6H7-2;E9PMU9;H0YDN9;E9PIY6	Q8N6H7;A0A0D9SF70;G5E9L0;E9PQP3;Q8N6H7-3;Q8N6H7-2;E9PMU9;H0YDN9;E9PIY6	8;8;8;6;5;5;4;4;4	8;8;8;6;5;5;4;4;4	5;5;5;3;5;5;2;4;1	ADP-ribosylation factor GTPase-activating protein 2	ARFGAP2	sp|Q8N6H7|ARFG2_HUMAN ADP-ribosylation factor GTPase-activating protein 2 OS=Homo sapiens OX=9606 GN=ARFGAP2 PE=1 SV=1;tr|A0A0D9SF70|A0A0D9SF70_HUMAN ADP-ribosylation factor GTPase-activating protein 2 OS=Homo sapiens OX=9606 GN=ARFGAP2 PE=1 SV=1;tr|G5E9L0	9	8	8	5	7	7	7	4	3	4	7	7	7	4	3	4	4	4	4	1	1	2	26.7	26.7	19.4	56.72	521	521;385;493;274;252;414;156;237;327	0	49.204	By MS/MS	By MS/MS	By MS/MS	By MS/MS	By matching	By MS/MS	23.8	23.8	24.8	11.7	9
1026	E9PN48;E9PMR9;E9PM63;E9PJT7;E9PK28;E9PNY8;H0YDX1;Q9NP61;E9PM18;B0QYV9;H0YF45;B0QYV8;Q9NP61-2	E9PN48;E9PMR9;E9PM63;E9PJT7;E9PK28;E9PNY8;H0YDX1	4;3;3;3;3;2;2;1;1;1;1;1;1	1;0;0;0;0;0;0;0;0;0;0;0;0	1;0;0;0;0;0;0;0;0;0;0;0;0		ARFGAP2	tr|E9PN48|E9PN48_HUMAN ADP-ribosylation factor GTPase-activating protein 2 (Fragment) OS=Homo sapiens OX=9606 GN=ARFGAP2 PE=1 SV=1;tr|E9PMR9|E9PMR9_HUMAN ADP-ribosylation factor GTPase-activating protein 2 OS=Homo sapiens OX=9606 GN=ARFGAP2 PE=1 SV=1;tr|E9	13	4	1	1	4	4	4	3	2	2	1	1	1	0	0	0	1	1	1	0	0	0	19.4	4.4	4.4	27.131	252	252;89;94;173;238;110;133;516;70;92;119;152;472	0.0058003	1.9962	By MS/MS	By MS/MS	By matching	By matching	By matching	By matching	19.4	19.4	19.4	15.1	9.5
2808	P53367-2;P53367;P53367-3	P53367-2;P53367;P53367-3	8;7;5	8;7;5	8;7;5	Arfaptin-1	ARFIP1	sp|P53367-2|ARFP1_HUMAN Isoform A of Arfaptin-1 OS=Homo sapiens OX=9606 GN=ARFIP1;sp|P53367|ARFP1_HUMAN Arfaptin-1 OS=Homo sapiens OX=9606 GN=ARFIP1 PE=1 SV=2;sp|P53367-3|ARFP1_HUMAN Isoform 3 of Arfaptin-1 OS=Homo sapiens OX=9606 GN=ARFIP1	3	8	8	8	8	8	8	7	7	7	8	8	8	7	7	7	8	8	8	7	7	7	41.6	41.6	41.6	38.598	341	341;373;193	0	75.742	By MS/MS	By MS/MS	By MS/MS	By MS/MS	By MS/MS	By MS/MS	41.6	41.6	41.6	35.2	39.3
125	P53365;A0A087X1E4;P53365-3;P53365-2;E9PRV8;E9PPY7	P53365;A0A087X1E4;P53365-3;P53365-2	5;5;5;4;2;1	5;5;5;4;2;1	5;5;5;4;2;1	Arfaptin-2	ARFIP2	sp|P53365|ARFP2_HUMAN Arfaptin-2 OS=Homo sapiens OX=9606 GN=ARFIP2 PE=1 SV=1;tr|A0A087X1E4|A0A087X1E4_HUMAN Arfaptin-2 OS=Homo sapiens OX=9606 GN=ARFIP2 PE=1 SV=1;sp|P53365-3|ARFP2_HUMAN Isoform 3 of Arfaptin-2 OS=Homo sapiens OX=9606 GN=ARFIP2;sp|P53365-2	6	5	5	5	4	5	5	4	3	4	4	5	5	4	3	4	4	5	5	4	3	4	22.9	22.9	22.9	37.855	341	341;374;303;256;202;159	0	35.075	By MS/MS	By MS/MS	By MS/MS	By MS/MS	By MS/MS	By MS/MS	19.4	22.9	22.9	18.2	16.1
5265	Q9NWB6;Q9NWB6-3;Q9NWB6-2	Q9NWB6;Q9NWB6-3;Q9NWB6-2	4;4;4	4;4;4	4;4;4	Arginine and glutamate-rich protein 1	ARGLU1	sp|Q9NWB6|ARGL1_HUMAN Arginine and glutamate-rich protein 1 OS=Homo sapiens OX=9606 GN=ARGLU1 PE=1 SV=1;sp|Q9NWB6-3|ARGL1_HUMAN Isoform 3 of Arginine and glutamate-rich protein 1 OS=Homo sapiens OX=9606 GN=ARGLU1;sp|Q9NWB6-2|ARGL1_HUMAN Isoform 2 of Argini	3	4	4	4	4	3	3	3	3	4	4	3	3	3	3	4	4	3	3	3	3	4	11.7	11.7	11.7	33.216	273	273;198;273	0.00021349	4.6667	By MS/MS	By MS/MS	By MS/MS	By MS/MS	By MS/MS	By MS/MS	11.7	8.8	8.8	8.8	8.8
3165	Q07960;H0YE29;E9PNR6	Q07960;H0YE29	18;12;8	18;12;8	18;12;8	Rho GTPase-activating protein 1	ARHGAP1	sp|Q07960|RHG01_HUMAN Rho GTPase-activating protein 1 OS=Homo sapiens OX=9606 GN=ARHGAP1 PE=1 SV=1;tr|H0YE29|H0YE29_HUMAN Rho GTPase-activating protein 1 (Fragment) OS=Homo sapiens OX=9606 GN=ARHGAP1 PE=1 SV=1	3	18	18	18	17	15	16	13	7	8	17	15	16	13	7	8	17	15	16	13	7	8	67.2	67.2	67.2	50.435	439	439;334;192	0	127.06	By MS/MS	By MS/MS	By MS/MS	By MS/MS	By MS/MS	By MS/MS	63.1	53.3	55.8	45.8	26.9
541	A1A4S6	A1A4S6	1	1	1	Rho GTPase-activating protein 10	ARHGAP10	sp|A1A4S6|RHG10_HUMAN Rho GTPase-activating protein 10 OS=Homo sapiens OX=9606 GN=ARHGAP10 PE=1 SV=1	1	1	1	1	1	1	1	0	1	1	1	1	1	0	1	1	1	1	1	0	1	1	2.2	2.2	2.2	89.374	786	786	0.00020292	3.7126	By MS/MS	By MS/MS	By MS/MS		By MS/MS	By MS/MS	2.2	2.2	2.2	0	2.2
1284	Q6P4F7;H3BR51;Q6P4F7-2;A0A499FJF3;Q3KRB8;Q6P4F7-3	Q6P4F7;H3BR51;Q6P4F7-2;A0A499FJF3;Q3KRB8;Q6P4F7-3	2;2;2;1;1;1	2;2;2;1;1;1	2;2;2;1;1;1	Rho GTPase-activating protein 11A;Rho GTPase-activating protein 11B	ARHGAP11A;ARHGAP11B	sp|Q6P4F7|RHGBA_HUMAN Rho GTPase-activating protein 11A OS=Homo sapiens OX=9606 GN=ARHGAP11A PE=1 SV=2;tr|H3BR51|H3BR51_HUMAN Rho GTPase-activating protein 11A OS=Homo sapiens OX=9606 GN=ARHGAP11A PE=1 SV=1;sp|Q6P4F7-2|RHGBA_HUMAN Isoform 2 of Rho GTPase-a	6	2	2	2	1	2	2	2	2	2	1	2	2	2	2	2	1	2	2	2	2	2	3.4	3.4	3.4	113.86	1023	1023;473;501;267;267;834	0.0020653	2.5025	By MS/MS	By MS/MS	By MS/MS	By MS/MS	By MS/MS	By MS/MS	1.7	3.4	3.4	3.4	3.4
4054	Q8IWW6-2;Q8IWW6;Q8IWW6-4;H0Y5D8	Q8IWW6-2;Q8IWW6;Q8IWW6-4	16;15;15;6	16;15;15;6	1;0;0;0	Rho GTPase-activating protein 12	ARHGAP12	sp|Q8IWW6-2|RHG12_HUMAN Isoform 2 of Rho GTPase-activating protein 12 OS=Homo sapiens OX=9606 GN=ARHGAP12;sp|Q8IWW6|RHG12_HUMAN Rho GTPase-activating protein 12 OS=Homo sapiens OX=9606 GN=ARHGAP12 PE=1 SV=1;sp|Q8IWW6-4|RHG12_HUMAN Isoform 4 of Rho GTPase-a	4	16	16	1	11	13	14	10	8	8	11	13	14	10	8	8	1	1	1	1	1	1	27.6	27.6	1.8	93.113	816	816;846;841;196	0	28.034	By MS/MS	By MS/MS	By MS/MS	By MS/MS	By MS/MS	By MS/MS	20.6	20.7	25.1	16.4	15.8
3749	Q68EM7;Q68EM7-2;Q68EM7-6;Q68EM7-5;C9IZD3;Q68EM7-4;Q68EM7-3;I3L4P0;I3L4P6;I3L1S9;Q68EM7-7	Q68EM7;Q68EM7-2;Q68EM7-6;Q68EM7-5;C9IZD3;Q68EM7-4	7;7;7;7;4;4;3;1;1;1;1	7;7;7;7;4;4;3;1;1;1;1	7;7;7;7;4;4;3;1;1;1;1	Rho GTPase-activating protein 17	ARHGAP17	sp|Q68EM7|RHG17_HUMAN Rho GTPase-activating protein 17 OS=Homo sapiens OX=9606 GN=ARHGAP17 PE=1 SV=1;sp|Q68EM7-2|RHG17_HUMAN Isoform 2 of Rho GTPase-activating protein 17 OS=Homo sapiens OX=9606 GN=ARHGAP17;sp|Q68EM7-6|RHG17_HUMAN Isoform 6 of Rho GTPase-a	11	7	7	7	3	4	5	0	0	1	3	4	5	0	0	1	3	4	5	0	0	1	15.3	15.3	15.3	95.436	881	881;803;840;867;211;226;608;71;76;124;414	0	15.51	By MS/MS	By MS/MS	By MS/MS			By matching	7	7.7	11.7	0	0
4121	Q8N392;Q8N392-2	Q8N392;Q8N392-2	35;33	35;33	35;33	Rho GTPase-activating protein 18	ARHGAP18	sp|Q8N392|RHG18_HUMAN Rho GTPase-activating protein 18 OS=Homo sapiens OX=9606 GN=ARHGAP18 PE=1 SV=3;sp|Q8N392-2|RHG18_HUMAN Isoform 2 of Rho GTPase-activating protein 18 OS=Homo sapiens OX=9606 GN=ARHGAP18	2	35	35	35	31	27	29	18	20	21	31	27	29	18	20	21	31	27	29	18	20	21	67.3	67.3	67.3	74.976	663	663;618	0	101.46	By MS/MS	By MS/MS	By MS/MS	By MS/MS	By MS/MS	By MS/MS	60.2	54.9	56.7	36.3	37.1
3606	Q52LW3;F8VWZ8;Q52LW3-2	Q52LW3;F8VWZ8	15;13;3	15;13;3	15;13;3	Rho GTPase-activating protein 29	ARHGAP29	sp|Q52LW3|RHG29_HUMAN Rho GTPase-activating protein 29 OS=Homo sapiens OX=9606 GN=ARHGAP29 PE=1 SV=2;tr|F8VWZ8|F8VWZ8_HUMAN Rho GTPase-activating protein 29 OS=Homo sapiens OX=9606 GN=ARHGAP29 PE=1 SV=1	3	15	15	15	9	11	14	7	7	9	9	11	14	7	7	9	9	11	14	7	7	9	17.1	17.1	17.1	142.06	1261	1261;1035;393	0	34.595	By MS/MS	By MS/MS	By MS/MS	By MS/MS	By MS/MS	By MS/MS	10	12.3	16.1	7.5	7.1
5197	Q9NRY4	Q9NRY4	8	8	8	Rho GTPase-activating protein 35	ARHGAP35	sp|Q9NRY4|RHG35_HUMAN Rho GTPase-activating protein 35 OS=Homo sapiens OX=9606 GN=ARHGAP35 PE=1 SV=3	1	8	8	8	4	4	6	3	2	2	4	4	6	3	2	2	4	4	6	3	2	2	8.6	8.6	8.6	170.51	1499	1499	0	10.853	By MS/MS	By MS/MS	By MS/MS	By MS/MS	By MS/MS	By MS/MS	5.7	5.2	6.9	4.1	2.3
936	P98171;E9PCM6;E7EQN5;P98171-2;C9JLA8;C9J5M2;F8WAR0;S4R352;H7C2Z8;S4R314;A0A0B4J1X7	P98171;E9PCM6;E7EQN5;P98171-2	3;3;3;3;1;1;1;1;1;1;1	3;3;3;3;1;1;1;1;1;1;1	3;3;3;3;1;1;1;1;1;1;1	Rho GTPase-activating protein 4	ARHGAP4	sp|P98171|RHG04_HUMAN Rho GTPase-activating protein 4 OS=Homo sapiens OX=9606 GN=ARHGAP4 PE=1 SV=2;tr|E9PCM6|E9PCM6_HUMAN Rho GTPase-activating protein 4 OS=Homo sapiens OX=9606 GN=ARHGAP4 PE=1 SV=1;tr|E7EQN5|E7EQN5_HUMAN Rho GTPase-activating protein 4 OS	11	3	3	3	3	3	2	0	0	0	3	3	2	0	0	0	3	3	2	0	0	0	4.3	4.3	4.3	105.02	946	946;768;925;986;174;176;217;277;293;317;625	0.00021409	4.7051	By MS/MS	By MS/MS	By MS/MS				4.3	4.3	2.9	0	0
3066	P85298;P85298-2;P85298-5;P85298-4;P85298-3;B1AHC2;B1AHF8;F8WCV8;H0Y9T8;B1AHC3;B1AHC4;F8W6F4	P85298;P85298-2;P85298-5;P85298-4;P85298-3;B1AHC2;B1AHF8;F8WCV8;H0Y9T8;B1AHC3;B1AHC4	3;3;3;3;3;2;2;2;2;2;2;1	3;3;3;3;3;2;2;2;2;2;2;1	3;3;3;3;3;2;2;2;2;2;2;1	Rho GTPase-activating protein 8	ARHGAP8;PRR5-ARHGAP8	sp|P85298|RHG08_HUMAN Rho GTPase-activating protein 8 OS=Homo sapiens OX=9606 GN=ARHGAP8 PE=1 SV=1;sp|P85298-2|RHG08_HUMAN Isoform 2 of Rho GTPase-activating protein 8 OS=Homo sapiens OX=9606 GN=ARHGAP8;sp|P85298-5|RHG08_HUMAN Isoform 5 of Rho GTPase-activ	12	3	3	3	1	1	2	1	2	0	1	1	2	1	2	0	1	1	2	1	2	0	9.7	9.7	9.7	53.483	464	464;294;305;433;459;115;130;163;504;564;643;28	0.00021622	4.942	By matching	By MS/MS	By MS/MS	By matching	By MS/MS		3.9	3.9	6.2	3.9	7.3
2789	P52565;J3QQX2;J3KTF8;J3KRE2;J3KRY1;P52565-2;J3KS60	P52565;J3QQX2;J3KTF8;J3KRE2;J3KRY1;P52565-2	13;11;11;8;8;8;4	13;11;11;8;8;8;4	13;11;11;8;8;8;4	Rho GDP-dissociation inhibitor 1	ARHGDIA	sp|P52565|GDIR1_HUMAN Rho GDP-dissociation inhibitor 1 OS=Homo sapiens OX=9606 GN=ARHGDIA PE=1 SV=3;tr|J3QQX2|J3QQX2_HUMAN Rho GDP-dissociation inhibitor 1 OS=Homo sapiens OX=9606 GN=ARHGDIA PE=1 SV=1;tr|J3KTF8|J3KTF8_HUMAN Rho GDP-dissociation inhibitor 1	7	13	13	13	11	13	13	10	11	11	11	13	13	10	11	11	11	13	13	10	11	11	81.9	81.9	81.9	23.207	204	204;235;193;129;249;160;92	0	298.3	By MS/MS	By MS/MS	By MS/MS	By MS/MS	By MS/MS	By MS/MS	58.8	81.9	81.9	75.5	78.4
1461	M0QZR4;Q92888;Q92888-3;Q92888-2;Q92888-4;M0QYC1;M0QYS3;M0R2C7;M0QZH8;M0R3H5	M0QZR4;Q92888;Q92888-3;Q92888-2;Q92888-4;M0QYC1	22;21;21;19;17;13;9;6;4;1	22;21;21;19;17;13;9;6;4;1	22;21;21;19;17;13;9;6;4;1	Rho guanine nucleotide exchange factor 1	ARHGEF1	tr|M0QZR4|M0QZR4_HUMAN Rho guanine nucleotide exchange factor 1 OS=Homo sapiens OX=9606 GN=ARHGEF1 PE=1 SV=1;sp|Q92888|ARHG1_HUMAN Rho guanine nucleotide exchange factor 1 OS=Homo sapiens OX=9606 GN=ARHGEF1 PE=1 SV=2;sp|Q92888-3|ARHG1_HUMAN Isoform 3 of Rh	10	22	22	22	16	17	18	12	10	15	16	17	18	12	10	15	16	17	18	12	10	15	30.9	30.9	30.9	108.32	968	968;912;927;879;948;702;307;291;275;88	0	120.91	By MS/MS	By MS/MS	By MS/MS	By MS/MS	By MS/MS	By MS/MS	23	24.6	25.6	19.3	13.2
1583	O15013;O15013-7;O15013-4;O15013-5;O15013-6;H0YAN8;E9PB39	O15013;O15013-7;O15013-4;O15013-5;O15013-6;H0YAN8	6;6;6;6;6;5;1	6;6;6;6;6;5;1	6;6;6;6;6;5;1	Rho guanine nucleotide exchange factor 10	ARHGEF10	sp|O15013|ARHGA_HUMAN Rho guanine nucleotide exchange factor 10 OS=Homo sapiens OX=9606 GN=ARHGEF10 PE=1 SV=4;sp|O15013-7|ARHGA_HUMAN Isoform 3 of Rho guanine nucleotide exchange factor 10 OS=Homo sapiens OX=9606 GN=ARHGEF10;sp|O15013-4|ARHGA_HUMAN Isoform	7	6	6	6	6	5	6	5	5	4	6	5	6	5	5	4	6	5	6	5	5	4	9.6	9.6	9.6	151.61	1369	1369;1306;1340;1344;1368;988;380	0	19.48	By MS/MS	By MS/MS	By MS/MS	By MS/MS	By MS/MS	By MS/MS	9.6	8	9.6	7.9	7.9
1593	O15085;O15085-2	O15085;O15085-2	3;3	3;3	3;3	Rho guanine nucleotide exchange factor 11	ARHGEF11	sp|O15085|ARHGB_HUMAN Rho guanine nucleotide exchange factor 11 OS=Homo sapiens OX=9606 GN=ARHGEF11 PE=1 SV=1;sp|O15085-2|ARHGB_HUMAN Isoform 2 of Rho guanine nucleotide exchange factor 11 OS=Homo sapiens OX=9606 GN=ARHGEF11	2	3	3	3	1	1	1	2	0	1	1	1	1	2	0	1	1	1	1	2	0	1	2.2	2.2	2.2	167.7	1522	1522;1562	0.0013402	2.7678	By MS/MS	By MS/MS	By MS/MS	By MS/MS		By MS/MS	1.4	0.6	0.6	2.2	0
1023	Q9NZN5;Q9NZN5-2;E9PMR6	Q9NZN5;Q9NZN5-2;E9PMR6	3;3;3	3;3;3	3;3;3	Rho guanine nucleotide exchange factor 12	ARHGEF12	sp|Q9NZN5|ARHGC_HUMAN Rho guanine nucleotide exchange factor 12 OS=Homo sapiens OX=9606 GN=ARHGEF12 PE=1 SV=1;sp|Q9NZN5-2|ARHGC_HUMAN Isoform 2 of Rho guanine nucleotide exchange factor 12 OS=Homo sapiens OX=9606 GN=ARHGEF12;tr|E9PMR6|E9PMR6_HUMAN Rho guan	3	3	3	3	2	3	1	1	0	0	2	3	1	1	0	0	2	3	1	1	0	0	3.8	3.8	3.8	173.23	1544	1544;1525;1441	0.00020661	4.0059	By MS/MS	By MS/MS	By matching	By matching			1.4	3.8	0.8	0.8	0
3720	Q5VV41;Q5VV41-2;B0QZD3;B0QZD4	Q5VV41	11;5;1;1	11;5;1;1	11;5;1;1	Rho guanine nucleotide exchange factor 16	ARHGEF16	sp|Q5VV41|ARHGG_HUMAN Rho guanine nucleotide exchange factor 16 OS=Homo sapiens OX=9606 GN=ARHGEF16 PE=1 SV=1	4	11	11	11	8	9	9	6	3	4	8	9	9	6	3	4	8	9	9	6	3	4	28.9	28.9	28.9	80.104	709	709;421;146;180	0	40.89	By MS/MS	By MS/MS	By MS/MS	By MS/MS	By MS/MS	By MS/MS	21.4	24.3	24.3	15.4	6.6
510	Q92974;Q92974-2;V9GYM8;A0A5F9ZI21;Q92974-3;Q5VY93;V9GYF5;V9GYG5;V9GZ14;V9GYF0	Q92974;Q92974-2;V9GYM8;A0A5F9ZI21;Q92974-3	11;11;11;11;11;3;2;2;2;1	11;11;11;11;11;3;2;2;2;1	11;11;11;11;11;3;2;2;2;1	Rho guanine nucleotide exchange factor 2	ARHGEF2	sp|Q92974|ARHG2_HUMAN Rho guanine nucleotide exchange factor 2 OS=Homo sapiens OX=9606 GN=ARHGEF2 PE=1 SV=4;sp|Q92974-2|ARHG2_HUMAN Isoform 2 of Rho guanine nucleotide exchange factor 2 OS=Homo sapiens OX=9606 GN=ARHGEF2;tr|V9GYM8|V9GYM8_HUMAN Guanine nucl	10	11	11	11	10	11	8	7	7	7	10	11	8	7	7	7	10	11	8	7	7	7	16.9	16.9	16.9	111.54	986	986;985;1031;1129;958;264;178;214;229;263	0	27.101	By MS/MS	By MS/MS	By MS/MS	By MS/MS	By MS/MS	By MS/MS	15.4	16.9	12.2	10	9.1
953	E7EV07	E7EV07	1	1	1		ARHGEF4	tr|E7EV07|E7EV07_HUMAN Rho guanine nucleotide exchange factor 4 OS=Homo sapiens OX=9606 GN=ARHGEF4 PE=1 SV=2	1	1	1	1	1	0	1	1	0	1	1	0	1	1	0	1	1	0	1	1	0	1	0.5	0.5	0.5	198.25	1816	1816	0.0054486	2.0049	By MS/MS		By MS/MS	By MS/MS		By matching	0.5	0	0.5	0.5	0
406	A0A2R8YG42;Q14155-1;B1ALK7;Q14155-5;Q14155-6;Q14155-3;Q14155-2;Q14155;E7EUY6;E9PDQ5;F6SJA5;C9JDI6;Q15052;E7EU80;E7ENL8;Q15052-2;C9JAD7;B1ANY6	A0A2R8YG42;Q14155-1;B1ALK7;Q14155-5;Q14155-6;Q14155-3;Q14155-2;Q14155;E7EUY6;E9PDQ5	16;16;16;16;14;14;14;14;13;12;3;1;1;1;1;1;1;1	16;16;16;16;14;14;14;14;13;12;3;1;1;1;1;1;1;1	16;16;16;16;14;14;14;14;13;12;3;1;1;1;1;1;1;1	Rho guanine nucleotide exchange factor 7	ARHGEF7	tr|A0A2R8YG42|A0A2R8YG42_HUMAN Rho guanine nucleotide exchange factor 7 OS=Homo sapiens OX=9606 GN=ARHGEF7 PE=1 SV=1;sp|Q14155-1|ARHG7_HUMAN Isoform 1 of Rho guanine nucleotide exchange factor 7 OS=Homo sapiens OX=9606 GN=ARHGEF7;tr|B1ALK7|B1ALK7_HUMAN Rho	18	16	16	16	12	13	13	6	7	7	12	13	13	6	7	7	12	13	13	6	7	7	30.2	30.2	30.2	97.152	862	862;646;705;731;625;782;753;803;447;547;130;61;776;151;143;622;39;66	0	54.788	By MS/MS	By MS/MS	By MS/MS	By MS/MS	By MS/MS	By MS/MS	23.9	25.3	26.3	13.1	14.2
1535	O14497;O14497-2;H0Y488;A0A1B0GTU5;O14497-3;A0A087WUV6;H0YEW5;A0A1B0GTI6	O14497;O14497-2;H0Y488;A0A1B0GTU5;O14497-3	19;16;15;15;15;3;2;1	19;16;15;15;15;3;2;1	18;15;14;14;14;3;2;0	AT-rich interactive domain-containing protein 1A	ARID1A	sp|O14497|ARI1A_HUMAN AT-rich interactive domain-containing protein 1A OS=Homo sapiens OX=9606 GN=ARID1A PE=1 SV=3;sp|O14497-2|ARI1A_HUMAN Isoform 2 of AT-rich interactive domain-containing protein 1A OS=Homo sapiens OX=9606 GN=ARID1A;tr|H0Y488|H0Y488_HUMA	8	19	19	18	13	10	11	16	14	14	13	10	11	16	14	14	12	9	10	15	13	13	14.3	14.3	13.4	242.04	2285	2285;2068;1901;1903;1902;1141;188;312	0	40.209	By MS/MS	By MS/MS	By MS/MS	By MS/MS	By MS/MS	By MS/MS	9.2	7.2	7.7	11.8	9.7
3743	Q68CP9;Q68CP9-3;F8WCU9;F8W108;F8VWP4	Q68CP9;Q68CP9-3;F8WCU9;F8W108	11;11;10;7;3	11;11;10;7;3	11;11;10;7;3	AT-rich interactive domain-containing protein 2	ARID2	sp|Q68CP9|ARID2_HUMAN AT-rich interactive domain-containing protein 2 OS=Homo sapiens OX=9606 GN=ARID2 PE=1 SV=2;sp|Q68CP9-3|ARID2_HUMAN Isoform 2 of AT-rich interactive domain-containing protein 2 OS=Homo sapiens OX=9606 GN=ARID2;tr|F8WCU9|F8WCU9_HUMAN AT	5	11	11	11	5	7	4	8	5	7	5	7	4	8	5	7	5	7	4	8	5	7	11.5	11.5	11.5	197.39	1835	1835;1783;1762;1445;401	0	22.146	By MS/MS	By MS/MS	By MS/MS	By MS/MS	By MS/MS	By MS/MS	5.6	8	6.2	9.7	5.7
3602	Q4LE39;Q4LE39-2;X6RCR8;Q4LE39-3	Q4LE39;Q4LE39-2;X6RCR8;Q4LE39-3	2;2;2;2	2;2;2;2	2;2;2;2	AT-rich interactive domain-containing protein 4B	ARID4B	sp|Q4LE39|ARI4B_HUMAN AT-rich interactive domain-containing protein 4B OS=Homo sapiens OX=9606 GN=ARID4B PE=1 SV=2;sp|Q4LE39-2|ARI4B_HUMAN Isoform 2 of AT-rich interactive domain-containing protein 4B OS=Homo sapiens OX=9606 GN=ARID4B;tr|X6RCR8|X6RCR8_HUMA	4	2	2	2	2	2	1	1	2	2	2	2	1	1	2	2	2	2	1	1	2	2	3.3	3.3	3.3	147.81	1312	1312;1226;483;1153	0	12.518	By MS/MS	By MS/MS	By MS/MS	By MS/MS	By MS/MS	By MS/MS	3.3	3.3	2	2	3.3
5714	Q9Y4X5;A0A087WT96;H3BSK4;H3BNB9	Q9Y4X5	9;4;2;2	9;4;2;2	9;4;2;2	E3 ubiquitin-protein ligase ARIH1	ARIH1	sp|Q9Y4X5|ARI1_HUMAN E3 ubiquitin-protein ligase ARIH1 OS=Homo sapiens OX=9606 GN=ARIH1 PE=1 SV=2	4	9	9	9	6	5	6	7	5	7	6	5	6	7	5	7	6	5	6	7	5	7	18.3	18.3	18.3	64.117	557	557;114;167;204	0	37.454	By MS/MS	By MS/MS	By MS/MS	By MS/MS	By MS/MS	By MS/MS	15.3	14	14.7	16.2	14.4
1936	O95376;C9JCL4;F8WCS4;C9JBC5;C9JZ71	O95376	4;1;1;1;1	4;1;1;1;1	4;1;1;1;1	E3 ubiquitin-protein ligase ARIH2	ARIH2	sp|O95376|ARI2_HUMAN E3 ubiquitin-protein ligase ARIH2 OS=Homo sapiens OX=9606 GN=ARIH2 PE=1 SV=1	5	4	4	4	2	3	4	2	2	2	2	3	4	2	2	2	2	3	4	2	2	2	10.8	10.8	10.8	57.818	493	493;85;106;107;138	0	10.943	By MS/MS	By MS/MS	By MS/MS	By matching	By MS/MS	By MS/MS	7.1	10.8	10.8	7.1	7.1
2583	P40616;P40616-2;F8VYN9;B4DZG7;F8VP99;F8W1Z8;F8VP63	P40616;P40616-2;F8VYN9;B4DZG7	7;7;6;5;1;1;1	7;7;6;5;1;1;1	7;7;6;5;1;1;1	ADP-ribosylation factor-like protein 1	ARL1	sp|P40616|ARL1_HUMAN ADP-ribosylation factor-like protein 1 OS=Homo sapiens OX=9606 GN=ARL1 PE=1 SV=1;sp|P40616-2|ARL1_HUMAN Isoform 2 of ADP-ribosylation factor-like protein 1 OS=Homo sapiens OX=9606 GN=ARL1;tr|F8VYN9|F8VYN9_HUMAN ADP-ribosylation factor-	7	7	7	7	7	7	7	6	4	4	7	7	7	6	4	4	7	7	7	6	4	4	61.9	61.9	61.9	20.417	181	181;164;194;135;17;52;64	0	57.127	By MS/MS	By MS/MS	By MS/MS	By MS/MS	By MS/MS	By MS/MS	61.9	61.9	61.9	53	33.1
44	Q9NXU5;A0A0B4J222;A0A087WUW9	Q9NXU5;A0A0B4J222;A0A087WUW9	1;1;1	1;1;1	1;1;1	ADP-ribosylation factor-like protein 15	ARL15	sp|Q9NXU5|ARL15_HUMAN ADP-ribosylation factor-like protein 15 OS=Homo sapiens OX=9606 GN=ARL15 PE=1 SV=1;tr|A0A0B4J222|A0A0B4J222_HUMAN ADP-ribosylation factor-like protein 15 OS=Homo sapiens OX=9606 GN=ARL15 PE=1 SV=1;tr|A0A087WUW9|A0A087WUW9_HUMAN ADP-ri	3	1	1	1	0	1	0	1	1	1	0	1	0	1	1	1	0	1	0	1	1	1	5.9	5.9	5.9	22.876	204	204;158;204	0.0036563	2.1056		By MS/MS		By matching	By MS/MS	By MS/MS	0	5.9	0	5.9	5.9
2543	P36404;V9GYD0;P36404-2	P36404;V9GYD0;P36404-2	3;2;2	3;2;2	3;2;2	ADP-ribosylation factor-like protein 2	ARL2;ARL2-SNX15	sp|P36404|ARL2_HUMAN ADP-ribosylation factor-like protein 2 OS=Homo sapiens OX=9606 GN=ARL2 PE=1 SV=4;tr|V9GYD0|V9GYD0_HUMAN ARL2-SNX15 readthrough (NMD candidate) OS=Homo sapiens OX=9606 GN=ARL2-SNX15 PE=3 SV=1;sp|P36404-2|ARL2_HUMAN Isoform 2 of ADP-ribo	3	3	3	3	2	1	3	1	3	2	2	1	3	1	3	2	2	1	3	1	3	2	26.1	26.1	26.1	20.878	184	184;113;157	0	15.601	By MS/MS	By MS/MS	By MS/MS	By matching	By MS/MS	By MS/MS	16.3	6.5	26.1	6.5	26.1
1294	Q9Y2Y0;H3BU49;Q9Y2Y0-2;H3BM52	Q9Y2Y0;H3BU49;Q9Y2Y0-2	3;3;3;1	3;3;3;1	3;3;3;1	ADP-ribosylation factor-like protein 2-binding protein	ARL2BP	sp|Q9Y2Y0|AR2BP_HUMAN ADP-ribosylation factor-like protein 2-binding protein OS=Homo sapiens OX=9606 GN=ARL2BP PE=1 SV=1;tr|H3BU49|H3BU49_HUMAN ADP-ribosylation factor-like protein 2-binding protein OS=Homo sapiens OX=9606 GN=ARL2BP PE=1 SV=1;sp|Q9Y2Y0-2|A	4	3	3	3	3	3	3	2	2	1	3	3	3	2	2	1	3	3	3	2	2	1	22.1	22.1	22.1	18.822	163	163;123;152;171	0.0002193	5.2744	By MS/MS	By MS/MS	By MS/MS	By matching	By MS/MS	By MS/MS	22.1	22.1	22.1	12.9	12.9
2544	P36405	P36405	8	8	8	ADP-ribosylation factor-like protein 3	ARL3	sp|P36405|ARL3_HUMAN ADP-ribosylation factor-like protein 3 OS=Homo sapiens OX=9606 GN=ARL3 PE=1 SV=2	1	8	8	8	6	6	7	4	4	5	6	6	7	4	4	5	6	6	7	4	4	5	63.2	63.2	63.2	20.455	182	182	0	48.675	By MS/MS	By MS/MS	By MS/MS	By MS/MS	By MS/MS	By MS/MS	48.4	48.4	52.7	35.7	30.8
238	Q66PJ3;Q66PJ3-2;Q66PJ3-7;Q66PJ3-3;F5GYV5;H7BZV4;A0A0C4DG62;F8WCT1;Q66PJ3-4;F5H7X4;F8WEP2;A0A0C4DH18;Q66PJ3-5	Q66PJ3;Q66PJ3-2;Q66PJ3-7;Q66PJ3-3;F5GYV5;H7BZV4;A0A0C4DG62;F8WCT1;Q66PJ3-4;F5H7X4	4;4;4;4;4;4;4;4;4;3;1;1;1	4;4;4;4;4;4;4;4;4;3;1;1;1	4;4;4;4;4;4;4;4;4;3;1;1;1	ADP-ribosylation factor-like protein 6-interacting protein 4	ARL6IP4	sp|Q66PJ3|AR6P4_HUMAN ADP-ribosylation factor-like protein 6-interacting protein 4 OS=Homo sapiens OX=9606 GN=ARL6IP4 PE=1 SV=2;sp|Q66PJ3-2|AR6P4_HUMAN Isoform 2 of ADP-ribosylation factor-like protein 6-interacting protein 4 OS=Homo sapiens OX=9606 GN=ARL	13	4	4	4	4	1	3	4	4	4	4	1	3	4	4	4	4	1	3	4	4	4	12.4	12.4	12.4	44.915	421	421;413;226;402;211;216;218;229;399;307;170;181;365	0	18.52	By MS/MS	By MS/MS	By MS/MS	By MS/MS	By MS/MS	By MS/MS	12.4	3.8	8.8	12.4	12.4
1853	O75915;F8WF90;C9JQU6;F8WF33	O75915;F8WF90;C9JQU6;F8WF33	5;3;3;3	5;3;3;3	5;3;3;3	PRA1 family protein 3	ARL6IP5	sp|O75915|PRAF3_HUMAN PRA1 family protein 3 OS=Homo sapiens OX=9606 GN=ARL6IP5 PE=1 SV=1;tr|F8WF90|F8WF90_HUMAN PRA1 family protein OS=Homo sapiens OX=9606 GN=ARL6IP5 PE=1 SV=1;tr|C9JQU6|C9JQU6_HUMAN PRA1 family protein OS=Homo sapiens OX=9606 GN=ARL6IP5 P	4	5	5	5	3	5	4	3	3	4	3	5	4	3	3	4	3	5	4	3	3	4	25	25	25	21.614	188	188;59;88;93	0	26.05	By MS/MS	By MS/MS	By MS/MS	By MS/MS	By MS/MS	By MS/MS	20.7	25	24.5	20.7	20.7
4159	Q8N6S5	Q8N6S5	1	1	1	ADP-ribosylation factor-like protein 6-interacting protein 6	ARL6IP6	sp|Q8N6S5|AR6P6_HUMAN ADP-ribosylation factor-like protein 6-interacting protein 6 OS=Homo sapiens OX=9606 GN=ARL6IP6 PE=1 SV=1	1	1	1	1	0	0	1	1	1	1	0	0	1	1	1	1	0	0	1	1	1	1	5.3	5.3	5.3	24.676	226	226	0.0027629	2.2105			By matching	By MS/MS	By MS/MS	By MS/MS	0	0	5.3	5.3	5.3
4482	Q96BM9;A0A087X2J2	Q96BM9	8;1	2;1	2;1	ADP-ribosylation factor-like protein 8A	ARL8A	sp|Q96BM9|ARL8A_HUMAN ADP-ribosylation factor-like protein 8A OS=Homo sapiens OX=9606 GN=ARL8A PE=1 SV=1	2	8	2	2	6	6	7	6	6	8	2	2	2	1	1	2	2	2	2	1	1	2	44.6	12.4	12.4	21.416	186	186;147	0.00022462	5.8916	By MS/MS	By MS/MS	By MS/MS	By MS/MS	By MS/MS	By MS/MS	44.6	39.2	44.6	31.7	37.1
5245	Q9NVJ2;Q9NVJ2-2	Q9NVJ2	10;3	10;3	4;3	ADP-ribosylation factor-like protein 8B	ARL8B	sp|Q9NVJ2|ARL8B_HUMAN ADP-ribosylation factor-like protein 8B OS=Homo sapiens OX=9606 GN=ARL8B PE=1 SV=1	2	10	10	4	8	7	8	9	9	9	8	7	8	9	9	9	4	3	3	4	4	3	62.9	62.9	30.6	21.539	186	186;163	0	61.692	By MS/MS	By MS/MS	By MS/MS	By MS/MS	By MS/MS	By MS/MS	62.9	44.1	49.5	57.5	62.9
5254	Q9NVT9;E5RJ86;E9PR92;E5RHK3;Q9NVT9-2	Q9NVT9;E5RJ86	6;4;2;2;2	6;4;2;2;2	6;4;2;2;2	Armadillo repeat-containing protein 1	ARMC1	sp|Q9NVT9|ARMC1_HUMAN Armadillo repeat-containing protein 1 OS=Homo sapiens OX=9606 GN=ARMC1 PE=1 SV=1;tr|E5RJ86|E5RJ86_HUMAN Armadillo repeat-containing protein 1 (Fragment) OS=Homo sapiens OX=9606 GN=ARMC1 PE=1 SV=1	5	6	6	6	4	5	6	5	6	4	4	5	6	5	6	4	4	5	6	5	6	4	41.5	41.5	41.5	31.28	282	282;190;102;123;180	0	22.4	By MS/MS	By MS/MS	By MS/MS	By MS/MS	By MS/MS	By MS/MS	31.9	34	41.5	37.6	41.5
4114	Q8N2F6;Q8N2F6-2;Q8N2F6-4;Q8N2F6-3;A0A0J9YWR7;A0A0J9YXE4;Q8N2F6-6;Q8N2F6-5;H7C2M7;H7BXQ8;C9J5N7;A0A0J9YY38;A0A0J9YXV5	Q8N2F6;Q8N2F6-2;Q8N2F6-4;Q8N2F6-3;A0A0J9YWR7;A0A0J9YXE4;Q8N2F6-6;Q8N2F6-5;H7C2M7;H7BXQ8;C9J5N7	6;6;6;6;5;5;4;4;3;3;3;2;2	6;6;6;6;5;5;4;4;3;3;3;2;2	6;6;6;6;5;5;4;4;3;3;3;2;2	Armadillo repeat-containing protein 10	ARMC10	sp|Q8N2F6|ARM10_HUMAN Armadillo repeat-containing protein 10 OS=Homo sapiens OX=9606 GN=ARMC10 PE=1 SV=1;sp|Q8N2F6-2|ARM10_HUMAN Isoform 2 of Armadillo repeat-containing protein 10 OS=Homo sapiens OX=9606 GN=ARMC10;sp|Q8N2F6-4|ARM10_HUMAN Isoform 4 of Arma	13	6	6	6	4	3	4	5	5	5	4	3	4	5	5	5	4	3	4	5	5	5	24.8	24.8	24.8	37.54	343	343;308;249;284;153;212;225;284;185;193;233;62;91	0	20.938	By MS/MS	By MS/MS	By MS/MS	By MS/MS	By MS/MS	By MS/MS	14.9	12.8	14.9	19.8	19.8
752	C9JC46	C9JC46	1	1	1		ARMC3	tr|C9JC46|C9JC46_HUMAN Armadillo repeat-containing protein 3 (Fragment) OS=Homo sapiens OX=9606 GN=ARMC3 PE=1 SV=1	1	1	1	1	1	1	1	1	1	1	1	1	1	1	1	1	1	1	1	1	1	1	11.9	11.9	11.9	13.259	118	118	0.0022338	2.3678	By MS/MS	By MS/MS	By MS/MS	By MS/MS	By MS/MS	By MS/MS	11.9	11.9	11.9	11.9	11.9
3789	Q6NXE6;Q6NXE6-2;F5GWV0;F5H4P3;B4E1N1;F5H6J3;F5H2X2;F5H2K4;H0YGL0;F5H052;H0YH65	Q6NXE6;Q6NXE6-2;F5GWV0;F5H4P3;B4E1N1	5;5;4;4;4;2;2;2;1;1;1	5;5;4;4;4;2;2;2;1;1;1	5;5;4;4;4;2;2;2;1;1;1	Armadillo repeat-containing protein 6	ARMC6	sp|Q6NXE6|ARMC6_HUMAN Armadillo repeat-containing protein 6 OS=Homo sapiens OX=9606 GN=ARMC6 PE=1 SV=2;sp|Q6NXE6-2|ARMC6_HUMAN Isoform 2 of Armadillo repeat-containing protein 6 OS=Homo sapiens OX=9606 GN=ARMC6;tr|F5GWV0|F5GWV0_HUMAN Armadillo repeat-conta	11	5	5	5	4	4	4	4	4	2	4	4	4	4	4	2	4	4	4	4	4	2	23.4	23.4	23.4	54.141	501	501;476;256;259;408;156;161;163;81;103;145	0	23.141	By MS/MS	By MS/MS	By MS/MS	By MS/MS	By MS/MS	By MS/MS	18.2	18.2	19	19.4	18.2
678	Q8IUR7;B7Z637;Q8IUR7-3;Q8IUR7-7;Q8IUR7-2;Q8IUR7-6;C9J2I1;G5E9V7;G5E9V6;Q8IUR7-8;C9J8P8;C9JAA7;C9JBY2	Q8IUR7;B7Z637;Q8IUR7-3;Q8IUR7-7;Q8IUR7-2;Q8IUR7-6;C9J2I1;G5E9V7;G5E9V6;Q8IUR7-8	3;3;3;3;3;2;2;2;2;2;1;1;1	3;3;3;3;3;2;2;2;2;2;1;1;1	3;3;3;3;3;2;2;2;2;2;1;1;1	Armadillo repeat-containing protein 8	ARMC8	sp|Q8IUR7|ARMC8_HUMAN Armadillo repeat-containing protein 8 OS=Homo sapiens OX=9606 GN=ARMC8 PE=1 SV=2;tr|B7Z637|B7Z637_HUMAN Armadillo repeat-containing protein 8 OS=Homo sapiens OX=9606 GN=ARMC8 PE=1 SV=1;sp|Q8IUR7-3|ARMC8_HUMAN Isoform 3 of Armadillo re	13	3	3	3	2	2	3	1	2	3	2	2	3	1	2	3	2	2	3	1	2	3	4.3	4.3	4.3	75.509	673	673;600;631;642;659;385;352;357;399;606;130;198;227	0.00020416	3.805	By MS/MS	By MS/MS	By MS/MS	By matching	By matching	By MS/MS	2.7	3.3	4.3	1.6	2.7
370	Q7Z3E5;A0A2Q3DP09;Q7Z3E5-2;C9J535;C9JW07;H7BZA2	Q7Z3E5;A0A2Q3DP09;Q7Z3E5-2;C9J535;C9JW07;H7BZA2	2;2;2;1;1;1	2;2;2;1;1;1	2;2;2;1;1;1	LisH domain-containing protein ARMC9	ARMC9	sp|Q7Z3E5|ARMC9_HUMAN LisH domain-containing protein ARMC9 OS=Homo sapiens OX=9606 GN=ARMC9 PE=1 SV=3;tr|A0A2Q3DP09|A0A2Q3DP09_HUMAN LisH domain-containing protein ARMC9 OS=Homo sapiens OX=9606 GN=ARMC9 PE=1 SV=1;sp|Q7Z3E5-2|ARMC9_HUMAN Isoform 2 of LisH d	6	2	2	2	2	1	1	1	1	1	2	1	1	1	1	1	2	1	1	1	1	1	2.7	2.7	2.7	91.818	818	818;665;666;158;166;172	0.00020842	4.1346	By MS/MS	By MS/MS	By MS/MS	By MS/MS	By MS/MS	By MS/MS	2.7	0.9	0.9	0.9	0.9
5449	Q9UH62;H3BV87	Q9UH62	5;1	5;1	5;1	Armadillo repeat-containing X-linked protein 3	ARMCX3	sp|Q9UH62|ARMX3_HUMAN Armadillo repeat-containing X-linked protein 3 OS=Homo sapiens OX=9606 GN=ARMCX3 PE=1 SV=1	2	5	5	5	3	3	3	3	5	3	3	3	3	3	5	3	3	3	3	3	5	3	19.5	19.5	19.5	42.5	379	379;94	0	9.536	By MS/MS	By MS/MS	By MS/MS	By MS/MS	By MS/MS	By MS/MS	13.5	11.6	13.5	13.5	19.5
5058	Q9H993;F5GZY1	Q9H993;F5GZY1	12;7	12;7	12;7	Protein-glutamate O-methyltransferase	ARMT1	sp|Q9H993|ARMT1_HUMAN Damage-control phosphatase ARMT1 OS=Homo sapiens OX=9606 GN=ARMT1 PE=1 SV=1;tr|F5GZY1|F5GZY1_HUMAN Sugar phosphate phosphatase OS=Homo sapiens OX=9606 GN=ARMT1 PE=1 SV=1	2	12	12	12	11	11	10	7	7	6	11	11	10	7	7	6	11	11	10	7	7	6	41.7	41.7	41.7	51.172	441	441;322	0	37.248	By MS/MS	By MS/MS	By MS/MS	By MS/MS	By MS/MS	By MS/MS	41.7	41.7	36.7	16.3	22.7
1601	O15143;C9JEY1;C9K057;C9JBJ7;F8VXW2;C9JTT6;C9JM51;F8WEB3	O15143;C9JEY1;C9K057	17;14;14;7;7;6;2;2	17;14;14;7;7;6;2;2	5;2;2;2;2;2;2;2	Actin-related protein 2/3 complex subunit 1B	ARPC1B	sp|O15143|ARC1B_HUMAN Actin-related protein 2/3 complex subunit 1B OS=Homo sapiens OX=9606 GN=ARPC1B PE=1 SV=3;tr|C9JEY1|C9JEY1_HUMAN Actin-related protein 2/3 complex subunit 1B (Fragment) OS=Homo sapiens OX=9606 GN=ARPC1B PE=1 SV=2;tr|C9K057|C9K057_HUMAN	8	17	17	5	15	16	16	15	14	12	15	16	16	15	14	12	4	5	5	5	4	4	48.4	48.4	11.3	40.949	372	372;334;352;102;130;82;30;32	0	119.37	By MS/MS	By MS/MS	By MS/MS	By MS/MS	By MS/MS	By MS/MS	42.7	48.1	48.1	43.3	42.5
1602	O15144;H7C3F9;C9JTV5;G5E9J0;G5E9S7	O15144	23;8;6;6;2	23;8;6;6;2	23;8;6;6;2	Actin-related protein 2/3 complex subunit 2	ARPC2	sp|O15144|ARPC2_HUMAN Actin-related protein 2/3 complex subunit 2 OS=Homo sapiens OX=9606 GN=ARPC2 PE=1 SV=1	5	23	23	23	21	20	20	20	20	22	21	20	20	20	20	22	21	20	20	20	20	22	69	69	69	34.333	300	300;165;89;91;38	0	114.83	By MS/MS	By MS/MS	By MS/MS	By MS/MS	By MS/MS	By MS/MS	69	68.3	69	69	65.7
1603	O15145;C9JZD1;F8VR50	O15145	9;4;3	9;4;3	9;4;3	Actin-related protein 2/3 complex subunit 3	ARPC3	sp|O15145|ARPC3_HUMAN Actin-related protein 2/3 complex subunit 3 OS=Homo sapiens OX=9606 GN=ARPC3 PE=1 SV=3	3	9	9	9	8	8	9	7	9	8	8	8	9	7	9	8	8	8	9	7	9	8	57.3	57.3	57.3	20.546	178	178;99;84	0	46.667	By MS/MS	By MS/MS	By MS/MS	By MS/MS	By MS/MS	By MS/MS	53.4	53.4	57.3	46.1	57.3
1143	P59998;F8WCF6;P59998-3;R4GN08;F8WDD7;H7C0A3;A0A0A6YYG9;P59998-4;P59998-2;F8WE39;F8WDW3	P59998;F8WCF6;P59998-3;R4GN08;F8WDD7;H7C0A3;A0A0A6YYG9;P59998-4;P59998-2	9;9;8;5;5;5;5;5;5;2;1	9;9;8;5;5;5;5;5;5;2;1	9;9;8;5;5;5;5;5;5;2;1	Actin-related protein 2/3 complex subunit 4	ARPC4;ARPC4-TTLL3	sp|P59998|ARPC4_HUMAN Actin-related protein 2/3 complex subunit 4 OS=Homo sapiens OX=9606 GN=ARPC4 PE=1 SV=3;tr|F8WCF6|F8WCF6_HUMAN Actin-related protein 2/3 complex subunit 4 OS=Homo sapiens OX=9606 GN=ARPC4-TTLL3 PE=3 SV=1;sp|P59998-3|ARPC4_HUMAN Isoform	11	9	9	9	9	7	8	8	7	9	9	7	8	8	7	9	9	7	8	8	7	9	60.7	60.7	60.7	19.667	168	168;181;187;77;113;167;625;78;625;47;44	0	33.435	By MS/MS	By MS/MS	By MS/MS	By MS/MS	By MS/MS	By MS/MS	60.7	47	60.1	60.1	55.4
1638	O15511;B1ALC0;O15511-2	O15511;B1ALC0;O15511-2	5;4;4	5;4;4	5;4;4	Actin-related protein 2/3 complex subunit 5	ARPC5	sp|O15511|ARPC5_HUMAN Actin-related protein 2/3 complex subunit 5 OS=Homo sapiens OX=9606 GN=ARPC5 PE=1 SV=3;tr|B1ALC0|B1ALC0_HUMAN Actin-related protein 2/3 complex subunit 5 OS=Homo sapiens OX=9606 GN=ARPC5 PE=1 SV=1;sp|O15511-2|ARPC5_HUMAN Isoform 2 of	3	5	5	5	2	5	5	3	2	4	2	5	5	3	2	4	2	5	5	3	2	4	62.3	62.3	62.3	16.32	151	151;135;154	0	32.147	By MS/MS	By MS/MS	By MS/MS	By MS/MS	By MS/MS	By MS/MS	16.6	62.3	62.3	26.5	16.6
4741	Q9BPX5	Q9BPX5	6	6	6	Actin-related protein 2/3 complex subunit 5-like protein	ARPC5L	sp|Q9BPX5|ARP5L_HUMAN Actin-related protein 2/3 complex subunit 5-like protein OS=Homo sapiens OX=9606 GN=ARPC5L PE=1 SV=1	1	6	6	6	5	5	4	5	5	5	5	5	4	5	5	5	5	5	4	5	5	5	58.2	58.2	58.2	16.941	153	153	0	54.814	By MS/MS	By MS/MS	By MS/MS	By MS/MS	By MS/MS	By MS/MS	58.2	53.6	53.6	58.2	53.6
206	Q7Z6K5;A0A0A6YYH1;Q7Z6K5-2	Q7Z6K5;A0A0A6YYH1;Q7Z6K5-2	1;1;1	1;1;1	1;1;1	Arpin	ARPIN;C15orf38-AP3S2	sp|Q7Z6K5|ARPIN_HUMAN Arpin OS=Homo sapiens OX=9606 GN=ARPIN PE=1 SV=1;tr|A0A0A6YYH1|A0A0A6YYH1_HUMAN Arpin OS=Homo sapiens OX=9606 GN=C15orf38-AP3S2 PE=3 SV=1;sp|Q7Z6K5-2|ARPIN_HUMAN Isoform C15orf38-AP3S2 of Arpin OS=Homo sapiens OX=9606 GN=ARPIN	3	1	1	1	1	1	0	0	0	0	1	1	0	0	0	0	1	1	0	0	0	0	11.9	11.9	11.9	24.943	226	226;394;394	0.0036597	2.1251	By matching	By MS/MS					11.9	11.9	0	0	0
2701	P49407;P49407-2;E9PM35	P49407;P49407-2;E9PM35	4;4;3	4;4;3	4;4;3	Beta-arrestin-1	ARRB1	sp|P49407|ARRB1_HUMAN Beta-arrestin-1 OS=Homo sapiens OX=9606 GN=ARRB1 PE=1 SV=2;sp|P49407-2|ARRB1_HUMAN Isoform 1B of Beta-arrestin-1 OS=Homo sapiens OX=9606 GN=ARRB1;tr|E9PM35|E9PM35_HUMAN Beta-arrestin-1 (Fragment) OS=Homo sapiens OX=9606 GN=ARRB1 PE=1	3	4	4	4	2	3	4	3	2	2	2	3	4	3	2	2	2	3	4	3	2	2	17.5	17.5	17.5	47.065	418	418;410;257	0	14.57	By MS/MS	By MS/MS	By MS/MS	By MS/MS	By MS/MS	By MS/MS	10	17.2	17.5	10.3	10.3
2498	P32121;P32121-3;P32121-4;P32121-5;P32121-2;I3L412;K7ENA6;Q68DZ5;K7EL17	P32121;P32121-3;P32121-4;P32121-5;P32121-2;I3L412;K7ENA6	7;7;7;6;6;5;5;2;1	7;7;7;6;6;5;5;2;1	7;7;7;6;6;5;5;2;1	Beta-arrestin-2	ARRB2	sp|P32121|ARRB2_HUMAN Beta-arrestin-2 OS=Homo sapiens OX=9606 GN=ARRB2 PE=1 SV=2;sp|P32121-3|ARRB2_HUMAN Isoform 2 of Beta-arrestin-2 OS=Homo sapiens OX=9606 GN=ARRB2;sp|P32121-4|ARRB2_HUMAN Isoform 4 of Beta-arrestin-2 OS=Homo sapiens OX=9606 GN=ARRB2;sp|	9	7	7	7	5	6	7	5	4	5	5	6	7	5	4	5	5	6	7	5	4	5	22.2	22.2	22.2	46.105	409	409;421;430;394;406;196;330;217;113	0	24.121	By MS/MS	By MS/MS	By MS/MS	By MS/MS	By MS/MS	By MS/MS	18.6	19.3	22.2	14.7	16.9
764	O00192;C9JJX6;E9PDC3;O00192-2	O00192;C9JJX6;E9PDC3;O00192-2	3;3;3;3	3;3;3;3	3;3;3;3	Armadillo repeat protein deleted in velo-cardio-facial syndrome	ARVCF	sp|O00192|ARVC_HUMAN Armadillo repeat protein deleted in velo-cardio-facial syndrome OS=Homo sapiens OX=9606 GN=ARVCF PE=1 SV=1;tr|C9JJX6|C9JJX6_HUMAN Armadillo repeat protein deleted in velo-cardio-facial syndrome OS=Homo sapiens OX=9606 GN=ARVCF PE=1 SV=	4	3	3	3	0	2	2	1	3	2	0	2	2	1	3	2	0	2	2	1	3	2	4.7	4.7	4.7	104.64	962	962;893;956;899	0.00021441	4.7278		By MS/MS	By MS/MS	By MS/MS	By MS/MS	By MS/MS	0	3.2	3.2	1.9	4.7
328	Q13510;A0A1B0GUE3;A0A1B0GUH5;A0A1B0GTZ5;A0A1B0GTM3;A0A1B0GUA4;A0A1B0GW68;E7EMM4;A0A1B0GUW4;Q13510-2;A0A1B0GV06;A0A1B0GVG2;A0A1B0GUG1;Q13510-3;A0A1B0GUB3;A0A1B0GTP7;A0A1B0GU06;A0A1B0GVA3;A0A1B0GW66;A0A1B0GU62;A0A1B0GVE7;A0A1B0GVJ1;A0A1B0GW48;A0A1B0GUJ3;A0A1B0GV95	Q13510;A0A1B0GUE3;A0A1B0GUH5;A0A1B0GTZ5;A0A1B0GTM3;A0A1B0GUA4;A0A1B0GW68;E7EMM4;A0A1B0GUW4;Q13510-2;A0A1B0GV06;A0A1B0GVG2;A0A1B0GUG1;Q13510-3;A0A1B0GUB3;A0A1B0GTP7	3;3;3;3;3;3;3;3;3;3;2;2;2;2;2;2;1;1;1;1;1;1;1;1;1	3;3;3;3;3;3;3;3;3;3;2;2;2;2;2;2;1;1;1;1;1;1;1;1;1	3;3;3;3;3;3;3;3;3;3;2;2;2;2;2;2;1;1;1;1;1;1;1;1;1	Acid ceramidase;Acid ceramidase subunit alpha;Acid ceramidase subunit beta	ASAH1	sp|Q13510|ASAH1_HUMAN Acid ceramidase OS=Homo sapiens OX=9606 GN=ASAH1 PE=1 SV=5;tr|A0A1B0GUE3|A0A1B0GUE3_HUMAN Acid ceramidase OS=Homo sapiens OX=9606 GN=ASAH1 PE=1 SV=1;tr|A0A1B0GUH5|A0A1B0GUH5_HUMAN Acid ceramidase OS=Homo sapiens OX=9606 GN=ASAH1 PE=1	25	3	3	3	3	3	1	2	2	3	3	3	1	2	2	3	3	3	1	2	2	3	16.7	16.7	16.7	44.659	395	395;330;393;386;376;375;374;370;368;411;200;341;366;389;246;288;191;110;125;185;184;175;173;151;140	0.00022553	5.9938	By MS/MS	By MS/MS	By MS/MS	By MS/MS	By MS/MS	By MS/MS	16.7	16.7	4.3	10.1	10.1
5275	Q9NWX5;F6TX30;Q9NWX5-2	Q9NWX5;F6TX30	6;5;2	6;5;2	6;5;2	Ankyrin repeat and SOCS box protein 6	ASB6	sp|Q9NWX5|ASB6_HUMAN Ankyrin repeat and SOCS box protein 6 OS=Homo sapiens OX=9606 GN=ASB6 PE=1 SV=1;tr|F6TX30|F6TX30_HUMAN Ankyrin repeat and SOCS box protein 6 OS=Homo sapiens OX=9606 GN=ASB6 PE=1 SV=1	3	6	6	6	5	5	6	5	4	3	5	5	6	5	4	3	5	5	6	5	4	3	21.1	21.1	21.1	47.135	421	421;392;197	0	12.345	By MS/MS	By MS/MS	By MS/MS	By MS/MS	By MS/MS	By MS/MS	15.7	15.7	21.1	15.7	11.4
500	A0A5F9ZHP1;A0A5F9ZH79;Q8N9N2-2;E9PQZ6;A0A5F9ZI37;A0A5K1VW55;E9PM82;Q8N9N2;E9PKM6;A0A5F9ZI10;E9PL92;H0YCB3;E9PR40;A0A5F9ZGP6;H0YE76;H0YE79;E9PJM2;E9PQ44	A0A5F9ZHP1;A0A5F9ZH79;Q8N9N2-2;E9PQZ6;A0A5F9ZI37;A0A5K1VW55;E9PM82;Q8N9N2;E9PKM6;A0A5F9ZI10;E9PL92;H0YCB3	6;6;6;5;5;5;4;4;4;3;3;3;2;2;1;1;1;1	6;6;6;5;5;5;4;4;4;3;3;3;2;2;1;1;1;1	6;6;6;5;5;5;4;4;4;3;3;3;2;2;1;1;1;1	Activating signal cointegrator 1 complex subunit 1	ASCC1	tr|A0A5F9ZHP1|A0A5F9ZHP1_HUMAN Activating signal cointegrator 1 complex subunit 1 OS=Homo sapiens OX=9606 GN=ASCC1 PE=1 SV=1;tr|A0A5F9ZH79|A0A5F9ZH79_HUMAN Activating signal cointegrator 1 complex subunit 1 OS=Homo sapiens OX=9606 GN=ASCC1 PE=1 SV=1;sp|Q8N	18	6	6	6	4	5	4	5	5	5	4	5	4	5	5	5	4	5	4	5	5	5	17.8	17.8	17.8	43.475	377	377;317;357;152;322;252;124;400;123;221;103;292;139;71;218;70;56;43	0.00022614	6.0711	By MS/MS	By MS/MS	By MS/MS	By MS/MS	By MS/MS	By MS/MS	13.5	14.1	10.6	16.2	16.2
4960	Q9H1I8;Q9H1I8-3;Q9H1I8-2;B1AH59;F2Z2W4;F8WAQ6;H7C3Y4	Q9H1I8;Q9H1I8-3;Q9H1I8-2	8;8;4;2;1;1;1	8;8;4;2;1;1;1	8;8;4;2;1;1;1	Activating signal cointegrator 1 complex subunit 2	ASCC2	sp|Q9H1I8|ASCC2_HUMAN Activating signal cointegrator 1 complex subunit 2 OS=Homo sapiens OX=9606 GN=ASCC2 PE=1 SV=3;sp|Q9H1I8-3|ASCC2_HUMAN Isoform 3 of Activating signal cointegrator 1 complex subunit 2 OS=Homo sapiens OX=9606 GN=ASCC2;sp|Q9H1I8-2|ASCC2_H	7	8	8	8	6	7	8	6	7	5	6	7	8	6	7	5	6	7	8	6	7	5	13.9	13.9	13.9	86.359	757	757;681;370;240;37;78;87	0	19.072	By MS/MS	By MS/MS	By MS/MS	By MS/MS	By MS/MS	By MS/MS	8.3	12.8	13.9	8.6	9.6
4122	Q8N3C0;Q8N3C0-4;J3KNJ4;E5RFZ0;Q8N3C0-3	Q8N3C0	23;7;1;1;1	23;7;1;1;1	23;7;1;1;1	Activating signal cointegrator 1 complex subunit 3	ASCC3	sp|Q8N3C0|ASCC3_HUMAN Activating signal cointegrator 1 complex subunit 3 OS=Homo sapiens OX=9606 GN=ASCC3 PE=1 SV=3	5	23	23	23	18	19	18	15	17	15	18	19	18	15	17	15	18	19	18	15	17	15	14.5	14.5	14.5	251.46	2202	2202;731;48;176;111	0	43.282	By MS/MS	By MS/MS	By MS/MS	By MS/MS	By MS/MS	By MS/MS	12.5	12.2	11.5	9.6	10
5624	Q9Y294	Q9Y294	5	5	5	Histone chaperone ASF1A	ASF1A	sp|Q9Y294|ASF1A_HUMAN Histone chaperone ASF1A OS=Homo sapiens OX=9606 GN=ASF1A PE=1 SV=1	1	5	5	5	4	5	4	5	1	4	4	5	4	5	1	4	4	5	4	5	1	4	44.1	44.1	44.1	22.968	204	204	0	37.646	By MS/MS	By MS/MS	By MS/MS	By MS/MS	By matching	By MS/MS	44.1	44.1	44.1	44.1	5.4
5249	Q9NVP2;K7ES22;K7ELW9;K7EM93;K7EIL9	Q9NVP2;K7ES22	5;3;2;1;1	5;3;2;1;1	5;3;2;1;1	Histone chaperone ASF1B	ASF1B	sp|Q9NVP2|ASF1B_HUMAN Histone chaperone ASF1B OS=Homo sapiens OX=9606 GN=ASF1B PE=1 SV=1;tr|K7ES22|K7ES22_HUMAN Histone chaperone ASF1B OS=Homo sapiens OX=9606 GN=ASF1B PE=1 SV=1	5	5	5	5	3	2	3	4	4	4	3	2	3	4	4	4	3	2	3	4	4	4	51	51	51	22.433	202	202;143;165;48;81	0	44.708	By MS/MS	By MS/MS	By MS/MS	By MS/MS	By MS/MS	By MS/MS	36.6	26.7	33.7	41.1	43.6
1091	Q9UBL3;F5H8F7;Q9UBL3-3;Q9UBL3-2;H0YBF6;H0YAQ0	Q9UBL3;F5H8F7;Q9UBL3-3;Q9UBL3-2;H0YBF6	8;8;8;6;4;1	8;8;8;6;4;1	8;8;8;6;4;1	Set1/Ash2 histone methyltransferase complex subunit ASH2	ASH2L	sp|Q9UBL3|ASH2L_HUMAN Set1/Ash2 histone methyltransferase complex subunit ASH2 OS=Homo sapiens OX=9606 GN=ASH2L PE=1 SV=1;tr|F5H8F7|F5H8F7_HUMAN Set1/Ash2 histone methyltransferase complex subunit ASH2 OS=Homo sapiens OX=9606 GN=ASH2L PE=1 SV=1;sp|Q9UBL3-3	6	8	8	8	5	8	7	7	8	8	5	8	7	7	8	8	5	8	7	7	8	8	21.5	21.5	21.5	68.722	628	628;489;534;501;192;90	0	33.399	By MS/MS	By MS/MS	By MS/MS	By MS/MS	By MS/MS	By MS/MS	14.5	21.5	19.1	18.6	21.5
2041	P04424;P04424-2;F8W943;P04424-3;A0A5F9ZHM8;A0A5F9ZHC6	P04424;P04424-2;F8W943;P04424-3;A0A5F9ZHM8;A0A5F9ZHC6	6;6;5;5;4;3	6;6;5;5;4;3	6;6;5;5;4;3	Argininosuccinate lyase	ASL	sp|P04424|ARLY_HUMAN Argininosuccinate lyase OS=Homo sapiens OX=9606 GN=ASL PE=1 SV=4;sp|P04424-2|ARLY_HUMAN Isoform 2 of Argininosuccinate lyase OS=Homo sapiens OX=9606 GN=ASL;tr|F8W943|F8W943_HUMAN Argininosuccinate lyase OS=Homo sapiens OX=9606 GN=ASL P	6	6	6	6	5	4	6	4	3	3	5	4	6	4	3	3	5	4	6	4	3	3	17.2	17.2	17.2	51.657	464	464;444;399;438;347;163	0	12.42	By MS/MS	By MS/MS	By MS/MS	By MS/MS	By MS/MS	By MS/MS	14.2	11	17.2	11	9.3
1958	O95671;O95671-2;O95671-3	O95671;O95671-2;O95671-3	12;10;10	12;10;10	12;10;10	N-acetylserotonin O-methyltransferase-like protein	ASMTL	sp|O95671|ASML_HUMAN Probable bifunctional dTTP/UTP pyrophosphatase/methyltransferase protein OS=Homo sapiens OX=9606 GN=ASMTL PE=1 SV=3;sp|O95671-2|ASML_HUMAN Isoform 2 of Probable bifunctional dTTP/UTP pyrophosphatase/methyltransferase protein OS=Homo sa	3	12	12	12	8	11	11	10	7	3	8	11	11	10	7	3	8	11	11	10	7	3	27.4	27.4	27.4	68.856	621	621;605;563	0	19.73	By MS/MS	By MS/MS	By MS/MS	By MS/MS	By MS/MS	By MS/MS	21.3	23.7	25	22.4	14.8
1691	O43681	O43681	15	15	15	ATPase ASNA1	ASNA1	sp|O43681|GET3_HUMAN ATPase GET3 OS=Homo sapiens OX=9606 GN=GET3 PE=1 SV=2	1	15	15	15	14	13	12	13	13	12	14	13	12	13	13	12	14	13	12	13	13	12	69	69	69	38.792	348	348	0	96.723	By MS/MS	By MS/MS	By MS/MS	By MS/MS	By MS/MS	By MS/MS	59.2	60.3	52.6	60.3	61.8
2106	P08243;P08243-2;P08243-3;F8WEJ5;C9J057;C9JT45;C9JM09;C9JLN6	P08243;P08243-2;P08243-3;F8WEJ5	30;30;27;17;10;7;5;3	30;30;27;17;10;7;5;3	30;30;27;17;10;7;5;3	Asparagine synthetase [glutamine-hydrolyzing]	ASNS	sp|P08243|ASNS_HUMAN Asparagine synthetase [glutamine-hydrolyzing] OS=Homo sapiens OX=9606 GN=ASNS PE=1 SV=4;sp|P08243-2|ASNS_HUMAN Isoform 2 of Asparagine synthetase [glutamine-hydrolyzing] OS=Homo sapiens OX=9606 GN=ASNS;sp|P08243-3|ASNS_HUMAN Isoform 3	8	30	30	30	27	29	26	21	21	22	27	29	26	21	21	22	27	29	26	21	21	22	60.6	60.6	60.6	64.369	561	561;540;478;401;214;162;118;63	0	206.42	By MS/MS	By MS/MS	By MS/MS	By MS/MS	By MS/MS	By MS/MS	58.1	58.5	53.1	46.7	48.7
3200	Q12797;Q12797-10;Q12797-6;E5RG56;Q12797-11;Q12797-2;Q12797-9;Q12797-8;Q12797-7;Q12797-5;E5RHK2;E5RG29;A0A087WUJ2;E5RHJ2;Q12797-4;Q12797-3;G3XAN5;A0A087WW51	Q12797;Q12797-10	25;24;3;3;3;3;2;2;2;2;2;2;2;2;1;1;1;1	25;24;3;3;3;3;2;2;2;2;2;2;2;2;1;1;1;1	25;24;3;3;3;3;2;2;2;2;2;2;2;2;1;1;1;1	Aspartyl/asparaginyl beta-hydroxylase	ASPH	sp|Q12797|ASPH_HUMAN Aspartyl/asparaginyl beta-hydroxylase OS=Homo sapiens OX=9606 GN=ASPH PE=1 SV=3;sp|Q12797-10|ASPH_HUMAN Isoform 10 of Aspartyl/asparaginyl beta-hydroxylase OS=Homo sapiens OX=9606 GN=ASPH	18	25	25	25	22	23	23	25	24	22	22	23	23	25	24	22	22	23	23	25	24	22	45.3	45.3	45.3	85.862	758	758;729;270;327;294;313;256;299;203;298;136;198;186;113;210;225;174;195	0	323.31	By MS/MS	By MS/MS	By MS/MS	By MS/MS	By MS/MS	By MS/MS	43.1	41.6	41.3	45.3	42.6
4899	Q9BZE9;Q9BZE9-2;Q9BZE9-3;J3KRY8;Q9BZE9-4;J3QR12;J3QL04;J3KRF7;C9JAL9;J3QR50;J3QRW3;J3KRG1	Q9BZE9;Q9BZE9-2;Q9BZE9-3;J3KRY8;Q9BZE9-4;J3QR12;J3QL04	8;7;7;6;5;5;4;2;1;1;1;1	8;7;7;6;5;5;4;2;1;1;1;1	8;7;7;6;5;5;4;2;1;1;1;1	Tether containing UBX domain for GLUT4	ASPSCR1	sp|Q9BZE9|ASPC1_HUMAN Tether containing UBX domain for GLUT4 OS=Homo sapiens OX=9606 GN=ASPSCR1 PE=1 SV=1;sp|Q9BZE9-2|ASPC1_HUMAN Isoform 2 of Tether containing UBX domain for GLUT4 OS=Homo sapiens OX=9606 GN=ASPSCR1;sp|Q9BZE9-3|ASPC1_HUMAN Isoform 3 of Te	12	8	8	8	7	7	6	5	3	3	7	7	6	5	3	3	7	7	6	5	3	3	36	36	36	60.182	553	553;647;501;353;348;470;307;179;58;160;182;188	0	31.5	By MS/MS	By MS/MS	By MS/MS	By MS/MS	By MS/MS	By MS/MS	32.9	32	23.3	19.5	10.3
3892	Q7L266;Q7L266-2;E9PJK6;A0A087WUG3	Q7L266;Q7L266-2	3;2;1;1	3;2;1;1	3;2;1;1	Isoaspartyl peptidase/L-asparaginase;Isoaspartyl peptidase/L-asparaginase alpha chain;Isoaspartyl peptidase/L-asparaginase beta chain	ASRGL1	sp|Q7L266|ASGL1_HUMAN Isoaspartyl peptidase/L-asparaginase OS=Homo sapiens OX=9606 GN=ASRGL1 PE=1 SV=2;sp|Q7L266-2|ASGL1_HUMAN Isoform 2 of Isoaspartyl peptidase/L-asparaginase OS=Homo sapiens OX=9606 GN=ASRGL1	4	3	3	3	3	1	1	1	0	0	3	1	1	1	0	0	3	1	1	1	0	0	13.3	13.3	13.3	32.054	308	308;180;70;164	0.00022002	5.3464	By MS/MS	By MS/MS	By MS/MS	By MS/MS			13.3	5.5	5.5	5.5	0
2010	P00966;Q5T6L6;Q5T6L5	P00966	14;6;5	14;6;5	14;6;5	Argininosuccinate synthase	ASS1	sp|P00966|ASSY_HUMAN Argininosuccinate synthase OS=Homo sapiens OX=9606 GN=ASS1 PE=1 SV=2	3	14	14	14	11	12	14	8	10	4	11	12	14	8	10	4	11	12	14	8	10	4	47.8	47.8	47.8	46.53	412	412;198;179	0	50.609	By MS/MS	By MS/MS	By MS/MS	By MS/MS	By MS/MS	By MS/MS	39.1	39.6	47.8	29.4	31.3
5247	Q9NVM9;Q9NVM9-2;H0YH12;F5H5W1;F5H457;H0YIA9	Q9NVM9;Q9NVM9-2;H0YH12	8;6;5;2;2;1	8;6;5;2;2;1	8;6;5;2;2;1	Protein asunder homolog	ASUN	sp|Q9NVM9|INT13_HUMAN Integrator complex subunit 13 OS=Homo sapiens OX=9606 GN=INTS13 PE=1 SV=2;sp|Q9NVM9-2|INT13_HUMAN Isoform 2 of Integrator complex subunit 13 OS=Homo sapiens OX=9606 GN=INTS13;tr|H0YH12|H0YH12_HUMAN Integrator complex subunit 13 (Fragm	6	8	8	8	6	4	6	6	6	8	6	4	6	6	6	8	6	4	6	6	6	8	15.7	15.7	15.7	80.224	706	706;605;353;163;225;153	0	27.536	By MS/MS	By MS/MS	By MS/MS	By MS/MS	By MS/MS	By MS/MS	11.6	7.1	11.6	11.6	10.8
4064	Q8IXJ9;A0A494C1R1;A0A2R8Y5U1;Q76L82;Q6P1M8;Q498B9;A0A2R8Y4U9;Q8IXJ9-2	Q8IXJ9;A0A494C1R1;A0A2R8Y5U1;Q76L82	3;2;2;2;1;1;1;1	3;2;2;2;1;1;1;1	3;2;2;2;1;1;1;1	Putative Polycomb group protein ASXL1	ASXL1;ASXH1	sp|Q8IXJ9|ASXL1_HUMAN Polycomb group protein ASXL1 OS=Homo sapiens OX=9606 GN=ASXL1 PE=1 SV=4;tr|A0A494C1R1|A0A494C1R1_HUMAN Polycomb group protein ASXL1 OS=Homo sapiens OX=9606 GN=ASXL1 PE=1 SV=1;tr|A0A2R8Y5U1|A0A2R8Y5U1_HUMAN Polycomb group protein ASXL1	8	3	3	3	1	1	1	2	1	3	1	1	1	2	1	3	1	1	1	2	1	3	5.3	5.3	5.3	165.43	1541	1541;625;1480;1536;84;85;85;479	0.00021496	4.7815	By MS/MS	By MS/MS	By MS/MS	By MS/MS	By MS/MS	By MS/MS	2.1	0.9	0.9	3.1	0.9
4193	Q8NBU5;Q8NBU5-2	Q8NBU5;Q8NBU5-2	11;8	11;8	11;8	ATPase family AAA domain-containing protein 1	ATAD1	sp|Q8NBU5|ATAD1_HUMAN ATPase family AAA domain-containing protein 1 OS=Homo sapiens OX=9606 GN=ATAD1 PE=1 SV=1;sp|Q8NBU5-2|ATAD1_HUMAN Isoform 2 of ATPase family AAA domain-containing protein 1 OS=Homo sapiens OX=9606 GN=ATAD1	2	11	11	11	6	8	6	8	10	7	6	8	6	8	10	7	6	8	6	8	10	7	49.3	49.3	49.3	40.744	361	361;287	0	36.759	By MS/MS	By MS/MS	By MS/MS	By MS/MS	By MS/MS	By MS/MS	22.7	32.7	22.7	30.5	42.7
3831	Q6PL18;A0A0B4J211;Q6PL18-2;Q9ULI0;Q9ULI0-2	Q6PL18;A0A0B4J211	28;18;7;3;3	28;18;7;3;3	28;18;7;3;3	ATPase family AAA domain-containing protein 2	ATAD2	sp|Q6PL18|ATAD2_HUMAN ATPase family AAA domain-containing protein 2 OS=Homo sapiens OX=9606 GN=ATAD2 PE=1 SV=1;tr|A0A0B4J211|A0A0B4J211_HUMAN ATPase family AAA domain-containing protein 2 OS=Homo sapiens OX=9606 GN=ATAD2 PE=1 SV=1	5	28	28	28	19	19	18	24	26	23	19	19	18	24	26	23	19	19	18	24	26	23	26.4	26.4	26.4	158.55	1390	1390;708;412;1458;1453	0	75.513	By MS/MS	By MS/MS	By MS/MS	By MS/MS	By MS/MS	By MS/MS	19.1	18.8	19.4	23.2	25.5
5244	Q9NVI7-2;Q9NVI7;Q9NVI7-3;Q5SV16;H0Y2W2;Q5T9A4-2	Q9NVI7-2;Q9NVI7;Q9NVI7-3	39;36;33;16;9;5	39;36;33;16;9;5	11;11;9;5;0;0	ATPase family AAA domain-containing protein 3A	ATAD3A	sp|Q9NVI7-2|ATD3A_HUMAN Isoform 2 of ATPase family AAA domain-containing protein 3A OS=Homo sapiens OX=9606 GN=ATAD3A;sp|Q9NVI7|ATD3A_HUMAN ATPase family AAA domain-containing protein 3A OS=Homo sapiens OX=9606 GN=ATAD3A PE=1 SV=2;sp|Q9NVI7-3|ATD3A_HUMAN I	6	39	39	11	37	36	35	36	36	36	37	36	35	36	36	36	10	11	10	11	11	10	57.7	57.7	19.3	66.217	586	586;634;507;253;139;166	0	323.31	By MS/MS	By MS/MS	By MS/MS	By MS/MS	By MS/MS	By MS/MS	57.2	56.3	55.1	56.3	54.8
3696	Q5T9A4;Q5T9A4-3;A0A5K1VW56	Q5T9A4;Q5T9A4-3	32;24;15	10;8;4	8;6;2	ATPase family AAA domain-containing protein 3B	ATAD3B	sp|Q5T9A4|ATD3B_HUMAN ATPase family AAA domain-containing protein 3B OS=Homo sapiens OX=9606 GN=ATAD3B PE=1 SV=1;sp|Q5T9A4-3|ATD3B_HUMAN Isoform 3 of ATPase family AAA domain-containing protein 3B OS=Homo sapiens OX=9606 GN=ATAD3B	3	32	10	8	28	25	26	27	29	28	7	6	7	8	10	8	5	4	5	6	8	6	52.8	25	19.9	72.572	648	648;602;298	0	94.459	By MS/MS	By MS/MS	By MS/MS	By MS/MS	By MS/MS	By MS/MS	44.3	41.2	43.7	43.1	50.2
1922	O95260-2;O95260;B4E107;F5GXE4;B4DK25;H0Y5C2;Q5SQQ1	O95260-2;O95260;B4E107;F5GXE4;B4DK25;H0Y5C2	5;4;4;4;3;3;1	5;4;4;4;3;3;1	5;4;4;4;3;3;1	Arginyl-tRNA--protein transferase 1	ATE1	sp|O95260-2|ATE1_HUMAN Isoform ATE1-2 of Arginyl-tRNA--protein transferase 1 OS=Homo sapiens OX=9606 GN=ATE1;sp|O95260|ATE1_HUMAN Arginyl-tRNA--protein transferase 1 OS=Homo sapiens OX=9606 GN=ATE1 PE=1 SV=2;tr|B4E107|B4E107_HUMAN Arginyl-tRNA--protein tra	7	5	5	5	5	2	2	2	2	3	5	2	2	2	2	3	5	2	2	2	2	3	14.1	14.1	14.1	59.031	518	518;518;422;511;403;515;222	0	10.309	By MS/MS	By MS/MS	By MS/MS	By MS/MS	By matching	By MS/MS	14.1	5.6	5.6	5.6	5.6
2301	P18846;P18846-2	P18846;P18846-2	3;3	1;1	1;1	Cyclic AMP-dependent transcription factor ATF-1	ATF1	sp|P18846|ATF1_HUMAN Cyclic AMP-dependent transcription factor ATF-1 OS=Homo sapiens OX=9606 GN=ATF1 PE=1 SV=2;sp|P18846-2|ATF1_HUMAN Isoform 2 of Cyclic AMP-dependent transcription factor ATF-1 OS=Homo sapiens OX=9606 GN=ATF1	2	3	1	1	2	3	3	3	3	3	1	1	1	1	1	1	1	1	1	1	1	1	15.5	9.6	9.6	29.232	271	271;136	0.00020101	3.5345	By MS/MS	By MS/MS	By MS/MS	By MS/MS	By MS/MS	By MS/MS	12.2	15.5	15.5	15.5	15.5
1205	Q99941;H0Y7D7;Q99941-2	Q99941;H0Y7D7;Q99941-2	1;1;1	1;1;1	1;1;1	Cyclic AMP-dependent transcription factor ATF-6 beta;Processed cyclic AMP-dependent transcription factor ATF-6 beta	ATF6B	sp|Q99941|ATF6B_HUMAN Cyclic AMP-dependent transcription factor ATF-6 beta OS=Homo sapiens OX=9606 GN=ATF6B PE=1 SV=2;tr|H0Y7D7|H0Y7D7_HUMAN Cyclic AMP-dependent transcription factor ATF-6 beta OS=Homo sapiens OX=9606 GN=ATF6B PE=1 SV=2;sp|Q99941-2|ATF6B_H	3	1	1	1	1	0	1	1	1	1	1	0	1	1	1	1	1	0	1	1	1	1	2	2	2	76.708	703	703;627;700	0.00020665	4.0111	By MS/MS		By MS/MS	By MS/MS	By MS/MS	By MS/MS	2	0	2	2	2
3850	Q6VMQ6;Q6VMQ6-2;Q6VMQ6-5;Q6VMQ6-4;F5GYR7	Q6VMQ6;Q6VMQ6-2;Q6VMQ6-5;Q6VMQ6-4	3;3;3;3;1	3;3;3;3;1	3;3;3;3;1	Activating transcription factor 7-interacting protein 1	ATF7IP	sp|Q6VMQ6|MCAF1_HUMAN Activating transcription factor 7-interacting protein 1 OS=Homo sapiens OX=9606 GN=ATF7IP PE=1 SV=3;sp|Q6VMQ6-2|MCAF1_HUMAN Isoform 2 of Activating transcription factor 7-interacting protein 1 OS=Homo sapiens OX=9606 GN=ATF7IP;sp|Q6VM	5	3	3	3	0	2	2	3	2	2	0	2	2	3	2	2	0	2	2	3	2	2	4.5	4.5	4.5	136.39	1270	1270;1105;1269;1278;96	0	8.0114		By MS/MS	By MS/MS	By MS/MS	By matching	By MS/MS	0	2.8	2.8	4.5	2.8
955	Q676U5;Q676U5-2;E7EVC7;Q676U5-3;Q676U5-4;Q676U5-5;C9JAY7;C9JK97;C9J1B2	Q676U5;Q676U5-2;E7EVC7;Q676U5-3;Q676U5-4;Q676U5-5	3;3;3;3;2;2;1;1;1	3;3;3;3;2;2;1;1;1	3;3;3;3;2;2;1;1;1	Autophagy-related protein 16-1	ATG16L1	sp|Q676U5|A16L1_HUMAN Autophagy-related protein 16-1 OS=Homo sapiens OX=9606 GN=ATG16L1 PE=1 SV=2;sp|Q676U5-2|A16L1_HUMAN Isoform 2 of Autophagy-related protein 16-1 OS=Homo sapiens OX=9606 GN=ATG16L1;tr|E7EVC7|E7EVC7_HUMAN Autophagy-related protein 16-1 O	9	3	3	3	0	2	3	0	0	0	0	2	3	0	0	0	0	2	3	0	0	0	10.7	10.7	10.7	68.264	607	607;588;624;470;428;444;164;177;187	0.00021954	5.2845		By MS/MS	By MS/MS				0	7.1	10.7	0	0
5213	Q9NT62;Q9NT62-2;F8WDI0;C9JNW8	Q9NT62;Q9NT62-2	7;6;2;1	7;6;2;1	7;6;2;1	Ubiquitin-like-conjugating enzyme ATG3	ATG3	sp|Q9NT62|ATG3_HUMAN Ubiquitin-like-conjugating enzyme ATG3 OS=Homo sapiens OX=9606 GN=ATG3 PE=1 SV=1;sp|Q9NT62-2|ATG3_HUMAN Isoform 2 of Ubiquitin-like-conjugating enzyme ATG3 OS=Homo sapiens OX=9606 GN=ATG3	4	7	7	7	7	6	7	2	3	5	7	6	7	2	3	5	7	6	7	2	3	5	30.3	30.3	30.3	35.864	314	314;311;74;83	0	17.194	By MS/MS	By MS/MS	By MS/MS	By MS/MS	By MS/MS	By MS/MS	30.3	26.8	30.3	7.6	12.4
5708	Q9Y4P1;Q9Y4P1-6;Q9Y4P1-2;C9JIK8;Q9Y4P1-4;F2Z2K8;Q9Y4P1-3;C9J1C1;H0Y2Y0	Q9Y4P1;Q9Y4P1-6;Q9Y4P1-2;C9JIK8;Q9Y4P1-4	9;9;9;8;5;4;4;3;3	9;9;9;8;5;4;4;3;3	9;9;9;8;5;4;4;3;3	Cysteine protease ATG4B	ATG4B	sp|Q9Y4P1|ATG4B_HUMAN Cysteine protease ATG4B OS=Homo sapiens OX=9606 GN=ATG4B PE=1 SV=2;sp|Q9Y4P1-6|ATG4B_HUMAN Isoform 6 of Cysteine protease ATG4B OS=Homo sapiens OX=9606 GN=ATG4B;sp|Q9Y4P1-2|ATG4B_HUMAN Isoform 2 of Cysteine protease ATG4B OS=Homo sapi	9	9	9	9	5	6	8	4	7	5	5	6	8	4	7	5	5	6	8	4	7	5	25.4	25.4	25.4	44.294	393	393;380;468;219;331;88;280;66;76	0	39.605	By MS/MS	By MS/MS	By MS/MS	By MS/MS	By MS/MS	By MS/MS	17.8	20.9	21.1	16.3	25.2
4963	Q9H1Y0;A0A1B0GV54;A0A1B0GUS1;Q9H1Y0-2;L7UQJ2;A0A2R8Y718	Q9H1Y0;A0A1B0GV54;A0A1B0GUS1;Q9H1Y0-2	3;2;2;2;1;1	3;2;2;2;1;1	3;2;2;2;1;1	Autophagy protein 5	ATG5	sp|Q9H1Y0|ATG5_HUMAN Autophagy protein 5 OS=Homo sapiens OX=9606 GN=ATG5 PE=1 SV=2;tr|A0A1B0GV54|A0A1B0GV54_HUMAN Autophagy protein 5 OS=Homo sapiens OX=9606 GN=ATG5 PE=1 SV=1;tr|A0A1B0GUS1|A0A1B0GUS1_HUMAN Autophagy protein 5 OS=Homo sapiens OX=9606 GN=AT	6	3	3	3	3	1	2	1	1	1	3	1	2	1	1	1	3	1	2	1	1	1	15.3	15.3	15.3	32.447	275	275;153;159;197;162;233	0	6.7209	By MS/MS	By matching	By MS/MS	By matching	By matching	By MS/MS	15.3	6.9	11.6	6.9	6.9
1931	O95352;O95352-3;O95352-2;C9JGL2;F8WDY9;C9JNU2;C9JKA3;H7C2R3;H7BZ92;H7C059;C9JE55;H7C2J8;C9J415;C9JFF4	O95352;O95352-3;O95352-2	5;4;4;1;1;1;1;1;1;1;1;1;1;1	5;4;4;1;1;1;1;1;1;1;1;1;1;1	5;4;4;1;1;1;1;1;1;1;1;1;1;1	Ubiquitin-like modifier-activating enzyme ATG7	ATG7	sp|O95352|ATG7_HUMAN Ubiquitin-like modifier-activating enzyme ATG7 OS=Homo sapiens OX=9606 GN=ATG7 PE=1 SV=1;sp|O95352-3|ATG7_HUMAN Isoform 3 of Ubiquitin-like modifier-activating enzyme ATG7 OS=Homo sapiens OX=9606 GN=ATG7;sp|O95352-2|ATG7_HUMAN Isoform	14	5	5	5	3	4	4	2	0	1	3	4	4	2	0	1	3	4	4	2	0	1	16.5	16.5	16.5	77.959	703	703;623;676;66;76;89;93;95;96;105;126;139;152;176	0	10.593	By MS/MS	By MS/MS	By MS/MS	By matching		By MS/MS	10.2	13.1	12.7	6.4	0
3921	Q7Z3C6;Q7Z3C6-2;Q7Z3C6-3;H7C1G6	Q7Z3C6;Q7Z3C6-2;Q7Z3C6-3	3;3;2;1	3;3;2;1	3;3;2;1	Autophagy-related protein 9A	ATG9A	sp|Q7Z3C6|ATG9A_HUMAN Autophagy-related protein 9A OS=Homo sapiens OX=9606 GN=ATG9A PE=1 SV=3;sp|Q7Z3C6-2|ATG9A_HUMAN Isoform 2 of Autophagy-related protein 9A OS=Homo sapiens OX=9606 GN=ATG9A;sp|Q7Z3C6-3|ATG9A_HUMAN Isoform 3 of Autophagy-related protein	4	3	3	3	3	2	1	2	2	2	3	2	1	2	2	2	3	2	1	2	2	2	4.8	4.8	4.8	94.446	839	839;778;528;244	0.0022371	2.3994	By MS/MS	By MS/MS	By matching	By MS/MS	By MS/MS	By MS/MS	4.8	2.7	1.1	2.7	3.1
2490	P31939;P31939-2;H7C1S2;C9JLK0;F8WEF0	P31939;P31939-2	40;37;16;10;7	40;37;16;10;7	40;37;16;10;7	Bifunctional purine biosynthesis protein PURH;Phosphoribosylaminoimidazolecarboxamide formyltransferase;IMP cyclohydrolase	ATIC	sp|P31939|PUR9_HUMAN Bifunctional purine biosynthesis protein ATIC OS=Homo sapiens OX=9606 GN=ATIC PE=1 SV=3;sp|P31939-2|PUR9_HUMAN Isoform 2 of Bifunctional purine biosynthesis protein ATIC OS=Homo sapiens OX=9606 GN=ATIC	5	40	40	40	37	39	37	33	30	32	37	39	37	33	30	32	37	39	37	33	30	32	79.4	79.4	79.4	64.615	592	592;591;231;170;84	0	323.31	By MS/MS	By MS/MS	By MS/MS	By MS/MS	By MS/MS	By MS/MS	76.4	79.1	79.1	66.7	66.7
4236	Q8NHH9;Q8NHH9-5;Q8NHH9-2;Q8NHH9-4;Q8NHH9-3;B5MCN0;C9JQQ5;H7C3A2;C9JC25;Q8WXF7;Q8WXF7-2	Q8NHH9;Q8NHH9-5;Q8NHH9-2;Q8NHH9-4;Q8NHH9-3;B5MCN0	11;11;10;10;8;7;4;3;2;1;1	11;11;10;10;8;7;4;3;2;1;1	11;11;10;10;8;7;4;3;2;1;1	Atlastin-2	ATL2	sp|Q8NHH9|ATLA2_HUMAN Atlastin-2 OS=Homo sapiens OX=9606 GN=ATL2 PE=1 SV=2;sp|Q8NHH9-5|ATLA2_HUMAN Isoform 5 of Atlastin-2 OS=Homo sapiens OX=9606 GN=ATL2;sp|Q8NHH9-2|ATLA2_HUMAN Isoform 2 of Atlastin-2 OS=Homo sapiens OX=9606 GN=ATL2;sp|Q8NHH9-4|ATLA2_HUM	11	11	11	11	5	6	5	11	11	11	5	6	5	11	11	11	5	6	5	11	11	11	24.7	24.7	24.7	66.228	583	583;565;579;566;412;413;175;258;185;558;553	0	49.614	By MS/MS	By MS/MS	By MS/MS	By MS/MS	By MS/MS	By MS/MS	10.8	11.8	10.8	24.7	24.7
1085	F5H6I7	F5H6I7	22	1	1		ATL3	tr|F5H6I7|F5H6I7_HUMAN Atlastin-3 OS=Homo sapiens OX=9606 GN=ATL3 PE=1 SV=1	1	22	1	1	16	17	18	18	20	18	0	0	0	1	1	0	0	0	0	1	1	0	66.2	3.1	3.1	58.772	523	523	1	-2	By matching	By matching	By matching	By MS/MS	By MS/MS	By matching	50.1	47.4	52.8	51.4	61
3754	Q6DD88;F5GWF8	Q6DD88	22;5	22;5	1;1	Atlastin-3	ATL3	sp|Q6DD88|ATLA3_HUMAN Atlastin-3 OS=Homo sapiens OX=9606 GN=ATL3 PE=1 SV=1	2	22	22	1	17	18	19	18	20	19	17	18	19	18	20	19	1	1	1	1	1	1	64.9	64.9	3.9	60.541	541	541;169	0	171.89	By MS/MS	By MS/MS	By MS/MS	By MS/MS	By MS/MS	By MS/MS	52.3	49.7	54.9	50.6	59.9
2827	P54259	P54259	2	2	2	Atrophin-1	ATN1	sp|P54259|ATN1_HUMAN Atrophin-1 OS=Homo sapiens OX=9606 GN=ATN1 PE=1 SV=3	1	2	2	2	1	2	2	2	2	1	1	2	2	2	2	1	1	2	2	2	2	1	4.9	4.9	4.9	125.41	1190	1190	0	9.3275	By MS/MS	By MS/MS	By MS/MS	By MS/MS	By MS/MS	By MS/MS	2.6	4.9	4.9	4.9	4.9
975	P98196;H0Y547;E9PEJ6	P98196;H0Y547;E9PEJ6	1;1;1	1;1;1	1;1;1	Probable phospholipid-transporting ATPase IH;Phospholipid-transporting ATPase	ATP11A	sp|P98196|AT11A_HUMAN Probable phospholipid-transporting ATPase IH OS=Homo sapiens OX=9606 GN=ATP11A PE=1 SV=3;tr|H0Y547|H0Y547_HUMAN Phospholipid-transporting ATPase (Fragment) OS=Homo sapiens OX=9606 GN=ATP11A PE=1 SV=1;tr|E9PEJ6|E9PEJ6_HUMAN Phospholipi	3	1	1	1	1	1	1	1	1	1	1	1	1	1	1	1	1	1	1	1	1	1	2	2	2	129.75	1134	1134;935;1191	0.00020036	3.4939	By MS/MS	By MS/MS	By MS/MS	By MS/MS	By MS/MS	By MS/MS	2	2	2	2	2
1319	Q9Y2G3;H7C4W6	Q9Y2G3;H7C4W6	1;1	1;1	1;1	Probable phospholipid-transporting ATPase IF;Phospholipid-transporting ATPase	ATP11B	sp|Q9Y2G3|AT11B_HUMAN Probable phospholipid-transporting ATPase IF OS=Homo sapiens OX=9606 GN=ATP11B PE=1 SV=2;tr|H7C4W6|H7C4W6_HUMAN Phospholipid-transporting ATPase (Fragment) OS=Homo sapiens OX=9606 GN=ATP11B PE=1 SV=1	2	1	1	1	0	1	1	1	1	1	0	1	1	1	1	1	0	1	1	1	1	1	1.9	1.9	1.9	134.19	1177	1177;970	0.0031181	2.1525		By matching	By matching	By MS/MS	By MS/MS	By MS/MS	0	1.9	1.9	1.9	1.9
2831	P54707;P54707-2	P54707;P54707-2	4;4	1;1	0;0	Potassium-transporting ATPase alpha chain 2	ATP12A	sp|P54707|AT12A_HUMAN Potassium-transporting ATPase alpha chain 2 OS=Homo sapiens OX=9606 GN=ATP12A PE=1 SV=3;sp|P54707-2|AT12A_HUMAN Isoform 2 of Potassium-transporting ATPase alpha chain 2 OS=Homo sapiens OX=9606 GN=ATP12A	2	4	1	0	2	3	2	4	3	4	0	1	0	1	0	1	0	0	0	0	0	0	3.6	0.7	0	115.51	1039	1039;1045	1	-2	By matching	By MS/MS	By matching	By matching	By matching	By MS/MS	2.1	2.8	2.1	3.6	2.9
5116	Q9HD20;Q9HD20-2;H7C3H2;Q9HD20-3	Q9HD20;Q9HD20-2	19;17;4;1	19;17;4;1	19;17;4;1	Manganese-transporting ATPase 13A1	ATP13A1	sp|Q9HD20|AT131_HUMAN Manganese-transporting ATPase 13A1 OS=Homo sapiens OX=9606 GN=ATP13A1 PE=1 SV=2;sp|Q9HD20-2|AT131_HUMAN Isoform B of Manganese-transporting ATPase 13A1 OS=Homo sapiens OX=9606 GN=ATP13A1	4	19	19	19	8	11	9	16	17	16	8	11	9	16	17	16	8	11	9	16	17	16	20.7	20.7	20.7	132.95	1204	1204;1086;185;344	0	48.653	By MS/MS	By MS/MS	By MS/MS	By MS/MS	By MS/MS	By MS/MS	8	11.5	8.7	16.5	19
99	Q9H7F0;A0A087WYY3;A0A2R8Y635;A0A2R8YDN7;Q9H7F0-2;H7C1U7	Q9H7F0;A0A087WYY3;A0A2R8Y635;A0A2R8YDN7;Q9H7F0-2;H7C1U7	2;2;2;2;2;1	2;2;2;2;2;1	2;2;2;2;2;1	Probable cation-transporting ATPase 13A3	ATP13A3	sp|Q9H7F0|AT133_HUMAN Probable cation-transporting ATPase 13A3 OS=Homo sapiens OX=9606 GN=ATP13A3 PE=1 SV=4;tr|A0A087WYY3|A0A087WYY3_HUMAN Cation-transporting ATPase OS=Homo sapiens OX=9606 GN=ATP13A3 PE=1 SV=1;tr|A0A2R8Y635|A0A2R8Y635_HUMAN Cation-transpo	6	2	2	2	0	1	1	2	2	2	0	1	1	2	2	2	0	1	1	2	2	2	4.1	4.1	4.1	138.04	1226	1226;701;1164;1229;701;344	0	8.425		By MS/MS	By MS/MS	By MS/MS	By MS/MS	By MS/MS	0	2.4	2.4	4.1	4.1
2048	P05023;P05023-4;P05023-3;P05023-2;H0Y7C1;Q5TC01;Q5TC02;P20648;Q5TC05;M0QXF2;E9PRA5;A0A669K9X0	P05023;P05023-4;P05023-3;P05023-2	49;49;43;32;11;6;5;3;3;2;2;1	49;49;43;32;11;6;5;3;3;2;2;1	33;33;27;27;0;5;5;0;2;0;0;0	Sodium/potassium-transporting ATPase subunit alpha-1	ATP1A1	sp|P05023|AT1A1_HUMAN Sodium/potassium-transporting ATPase subunit alpha-1 OS=Homo sapiens OX=9606 GN=ATP1A1 PE=1 SV=1;sp|P05023-4|AT1A1_HUMAN Isoform 4 of Sodium/potassium-transporting ATPase subunit alpha-1 OS=Homo sapiens OX=9606 GN=ATP1A1;sp|P05023-3|A	12	49	49	33	44	44	44	47	42	44	44	44	44	47	42	44	29	29	29	31	27	29	48.7	48.7	31.1	112.89	1023	1023;1023;992;681;714;144;106;1035;157;251;517;219	0	323.31	By MS/MS	By MS/MS	By MS/MS	By MS/MS	By MS/MS	By MS/MS	47	46.6	46.6	48.1	46.5
615	P50993;B1AKY9	P50993;B1AKY9	14;14	1;1	1;1	Sodium/potassium-transporting ATPase subunit alpha-2	ATP1A2	sp|P50993|AT1A2_HUMAN Sodium/potassium-transporting ATPase subunit alpha-2 OS=Homo sapiens OX=9606 GN=ATP1A2 PE=1 SV=1;tr|B1AKY9|B1AKY9_HUMAN Sodium/potassium-transporting ATPase subunit alpha OS=Homo sapiens OX=9606 GN=ATP1A2 PE=1 SV=1	2	14	1	1	12	12	12	14	12	12	0	0	0	1	0	0	0	0	0	1	0	0	17.6	1.7	1.7	112.26	1020	1020;1009	0.0020557	2.4428	By matching	By matching	By matching	By MS/MS	By matching	By matching	15.2	15.2	15.2	17.6	15
183	P13637;M0R116;A0A2R8YEY8;A0A0A0MT26;P13637-2;P13637-3	P13637;M0R116;A0A2R8YEY8;A0A0A0MT26;P13637-2;P13637-3	16;16;16;16;16;16	1;1;1;1;1;1	1;1;1;1;1;1	Sodium/potassium-transporting ATPase subunit alpha-3	ATP1A3	sp|P13637|AT1A3_HUMAN Sodium/potassium-transporting ATPase subunit alpha-3 OS=Homo sapiens OX=9606 GN=ATP1A3 PE=1 SV=3;tr|M0R116|M0R116_HUMAN Sodium/potassium-transporting ATPase subunit alpha OS=Homo sapiens OX=9606 GN=ATP1A3 PE=1 SV=1;tr|A0A2R8YEY8|A0A2R	6	16	1	1	14	14	14	16	15	15	0	0	0	1	0	1	0	0	0	1	0	1	20.2	2.5	2.5	111.75	1013	1013;983;1010;1226;1024;1026	0.0015282	2.7425	By matching	By matching	By matching	By MS/MS	By matching	By MS/MS	17	17	17	20.2	17.8
3318	Q13733;Q13733-2	Q13733	8;1	2;1	2;1	Sodium/potassium-transporting ATPase subunit alpha-4	ATP1A4	sp|Q13733|AT1A4_HUMAN Sodium/potassium-transporting ATPase subunit alpha-4 OS=Homo sapiens OX=9606 GN=ATP1A4 PE=1 SV=3	2	8	2	2	5	5	7	6	6	5	0	0	2	0	0	0	0	0	2	0	0	0	10.9	2.9	2.9	114.17	1029	1029;165	1	-2	By matching	By matching	By MS/MS	By matching	By matching	By matching	7.2	7.2	10.1	8	8
2049	P05026;P05026-2;V9GYR2	P05026;P05026-2	13;13;5	13;13;5	13;13;5	Sodium/potassium-transporting ATPase subunit beta-1	ATP1B1	sp|P05026|AT1B1_HUMAN Sodium/potassium-transporting ATPase subunit beta-1 OS=Homo sapiens OX=9606 GN=ATP1B1 PE=1 SV=1;sp|P05026-2|AT1B1_HUMAN Isoform 2 of Sodium/potassium-transporting ATPase subunit beta-1 OS=Homo sapiens OX=9606 GN=ATP1B1	3	13	13	13	9	7	9	9	9	8	9	7	9	9	9	8	9	7	9	9	9	8	41.3	41.3	41.3	35.061	303	303;301;130	0	41.268	By MS/MS	By MS/MS	By MS/MS	By MS/MS	By MS/MS	By MS/MS	40.6	32.3	36.6	38.6	31
2832	P54709;C9JA36;P54709-2;C9JXZ1;H7C547;F8WBY4;C9J6S2;H7C4L9	P54709	17;8;8;6;3;3;2;1	17;8;8;6;3;3;2;1	17;8;8;6;3;3;2;1	Sodium/potassium-transporting ATPase subunit beta-3	ATP1B3	sp|P54709|AT1B3_HUMAN Sodium/potassium-transporting ATPase subunit beta-3 OS=Homo sapiens OX=9606 GN=ATP1B3 PE=1 SV=1	8	17	17	17	14	15	15	17	16	17	14	15	15	17	16	17	14	15	15	17	16	17	67.4	67.4	67.4	31.512	279	279;133;193;119;43;44;89;27	0	94.327	By MS/MS	By MS/MS	By MS/MS	By MS/MS	By MS/MS	By MS/MS	54.8	59.1	58.8	67.4	67.4
2263	P16615;P16615-5;P16615-2;P16615-3;P16615-4;H7C5W9;O14983;O14983-2;O14983-3;H3BVB2;J3QSY6;A0A0C4DH86;H3BTW4	P16615;P16615-5;P16615-2;P16615-3;P16615-4;H7C5W9	43;42;42;42;39;37;15;15;12;3;2;1;1	43;42;42;42;39;37;15;15;12;3;2;1;1	35;34;34;34;31;29;9;9;7;2;2;1;0	Sarcoplasmic/endoplasmic reticulum calcium ATPase 2	ATP2A2	sp|P16615|AT2A2_HUMAN Sarcoplasmic/endoplasmic reticulum calcium ATPase 2 OS=Homo sapiens OX=9606 GN=ATP2A2 PE=1 SV=1;sp|P16615-5|AT2A2_HUMAN Isoform 5 of Sarcoplasmic/endoplasmic reticulum calcium ATPase 2 OS=Homo sapiens OX=9606 GN=ATP2A2;sp|P16615-2|AT2	13	43	43	35	36	34	37	37	39	40	36	34	37	37	39	40	29	27	31	30	32	33	42.6	42.6	35.9	114.76	1042	1042;997;997;999;1015;933;1001;994;869;113;50;46;128	0	323.31	By MS/MS	By MS/MS	By MS/MS	By MS/MS	By MS/MS	By MS/MS	38.2	35.5	37.6	38.3	38.7
4435	Q93084;Q93084-2;Q93084-4;Q93084-3;Q93084-7;Q93084-6;Q93084-5	Q93084;Q93084-2;Q93084-4;Q93084-3;Q93084-7;Q93084-6;Q93084-5	11;11;11;11;11;11;11	3;3;3;3;3;3;3	3;3;3;3;3;3;3	Sarcoplasmic/endoplasmic reticulum calcium ATPase 3	ATP2A3	sp|Q93084|AT2A3_HUMAN Sarcoplasmic/endoplasmic reticulum calcium ATPase 3 OS=Homo sapiens OX=9606 GN=ATP2A3 PE=1 SV=2;sp|Q93084-2|AT2A3_HUMAN Isoform SERCA3A of Sarcoplasmic/endoplasmic reticulum calcium ATPase 3 OS=Homo sapiens OX=9606 GN=ATP2A3;sp|Q93084	7	11	3	3	8	7	7	10	9	8	1	0	1	3	2	1	1	0	1	3	2	1	12.2	4.6	4.6	113.98	1043	1043;999;998;1029;1033;1044;1052	0	7.4318	By matching	By matching	By matching	By MS/MS	By MS/MS	By MS/MS	7.2	5.8	6.4	10.5	9.5
2314	P20020;P20020-6;P20020-4;P20020-1;P20020-5;P20020-2;E7ERY9;A0A2R8Y4R4;H0YHH6;A0A0U1RQU3;F8W1V5;H0YDG5;H7BZS8;H7BY13	P20020;P20020-6;P20020-4;P20020-1;P20020-5;P20020-2;E7ERY9	21;21;21;21;20;20;14;7;3;3;1;1;1;1	21;21;21;21;20;20;14;7;3;3;1;1;1;1	11;11;11;11;11;11;6;0;1;1;1;0;0;0	Plasma membrane calcium-transporting ATPase 1;Calcium-transporting ATPase	ATP2B1	sp|P20020|AT2B1_HUMAN Plasma membrane calcium-transporting ATPase 1 OS=Homo sapiens OX=9606 GN=ATP2B1 PE=1 SV=4;sp|P20020-6|AT2B1_HUMAN Isoform K of Plasma membrane calcium-transporting ATPase 1 OS=Homo sapiens OX=9606 GN=ATP2B1;sp|P20020-4|AT2B1_HUMAN Iso	14	21	21	11	16	15	16	18	18	20	16	15	16	18	18	20	9	7	7	9	9	10	22.3	22.3	12.6	134.68	1220	1220;1184;1249;1258;1171;1176;963;996;162;300;101;102;117;129	0	84.305	By MS/MS	By MS/MS	By MS/MS	By MS/MS	By MS/MS	By MS/MS	18.6	18.1	18.4	21.1	21.2
2377	P23634;P23634-6;P23634-7;P23634-8;P23634-2;P23634-5;P23634-4;P23634-3	P23634;P23634-6;P23634-7;P23634-8;P23634-2;P23634-5;P23634-4;P23634-3	17;17;17;17;16;16;16;16	8;8;8;8;7;7;7;7	8;8;8;8;7;7;7;7	Plasma membrane calcium-transporting ATPase 4	ATP2B4	sp|P23634|AT2B4_HUMAN Plasma membrane calcium-transporting ATPase 4 OS=Homo sapiens OX=9606 GN=ATP2B4 PE=1 SV=2;sp|P23634-6|AT2B4_HUMAN Isoform XB of Plasma membrane calcium-transporting ATPase 4 OS=Homo sapiens OX=9606 GN=ATP2B4;sp|P23634-7|AT2B4_HUMAN Is	8	17	8	8	12	14	14	14	14	15	6	7	6	6	6	6	6	7	6	6	6	6	19.1	10.6	10.6	137.92	1241	1241;1205;1193;1229;1170;1122;1134;1158	0	21.191	By MS/MS	By MS/MS	By MS/MS	By MS/MS	By MS/MS	By MS/MS	13.4	17.2	14.7	16	16.4
658	P98194;B4E2Q0;P98194-2;P98194-4;P98194-3;P98194-5;P98194-9;P98194-6;P98194-7;P98194-8;H0Y9V7;D6RGE9;D6REJ1;D6RHV9;H0Y8X9;H0Y9S7	P98194;B4E2Q0;P98194-2;P98194-4;P98194-3;P98194-5;P98194-9;P98194-6;P98194-7;P98194-8;H0Y9V7	5;5;5;5;5;5;5;5;5;3;3;2;2;2;1;1	5;5;5;5;5;5;5;5;5;3;3;2;2;2;1;1	5;5;5;5;5;5;5;5;5;3;3;2;2;2;1;1	Calcium-transporting ATPase type 2C member 1;Calcium-transporting ATPase	ATP2C1	sp|P98194|AT2C1_HUMAN Calcium-transporting ATPase type 2C member 1 OS=Homo sapiens OX=9606 GN=ATP2C1 PE=1 SV=3;tr|B4E2Q0|B4E2Q0_HUMAN Calcium-transporting ATPase OS=Homo sapiens OX=9606 GN=ATP2C1 PE=1 SV=1;sp|P98194-2|AT2C1_HUMAN Isoform 2 of Calcium-trans	16	5	5	5	4	5	3	4	3	4	4	5	3	4	3	4	4	5	3	4	3	4	7.2	7.2	7.2	100.58	919	919;953;888;903;923;939;949;959;973;944;903;82;102;120;215;314	0	7.4852	By MS/MS	By MS/MS	By MS/MS	By MS/MS	By MS/MS	By MS/MS	7.1	7.2	5.4	5.5	5.4
2398	P25705;P25705-2;P25705-3;K7EK77;K7ENJ4;K7ERX7;K7EJP1;K7EQH4;K7ESA0;M_C4XEK0;CON__tr|M_C4XEK0|C4XEK0_MYCFP	P25705;P25705-2;P25705-3	40;39;36;18;15;15;13;8;2;1;1	40;39;36;18;15;15;13;8;2;1;1	40;39;36;18;15;15;13;8;2;1;1	ATP synthase subunit alpha, mitochondrial	ATP5A1	sp|P25705|ATPA_HUMAN ATP synthase subunit alpha, mitochondrial OS=Homo sapiens OX=9606 GN=ATP5F1A PE=1 SV=1;sp|P25705-2|ATPA_HUMAN Isoform 2 of ATP synthase subunit alpha, mitochondrial OS=Homo sapiens OX=9606 GN=ATP5F1A;sp|P25705-3|ATPA_HUMAN Isoform 3 of	11	40	40	40	36	37	39	39	39	38	36	37	39	39	39	38	36	37	39	39	39	38	77	77	77	59.75	553	553;503;531;207;199;205;144;111;77;528;528	0	323.31	By MS/MS	By MS/MS	By MS/MS	By MS/MS	By MS/MS	By MS/MS	67.6	67.8	68.4	68.4	68.4
1121	F8W0P7	F8W0P7	12	1	1		ATP5B	tr|F8W0P7|F8W0P7_HUMAN ATP synthase subunit beta, mitochondrial (Fragment) OS=Homo sapiens OX=9606 GN=ATP5F1B PE=1 SV=2	1	12	1	1	11	10	10	12	11	12	0	0	0	1	0	1	0	0	0	1	0	1	64.4	7	7	28.392	270	270	0.0027691	2.244	By matching	By matching	By matching	By MS/MS	By matching	By matching	57.4	57.4	57.4	64.4	57.4
2066	P06576;H0YH81;F8W079;H0YI37	P06576;H0YH81;F8W079	30;23;16;7	30;23;16;7	19;13;11;2	ATP synthase subunit beta, mitochondrial;ATP synthase subunit beta	ATP5B	sp|P06576|ATPB_HUMAN ATP synthase subunit beta, mitochondrial OS=Homo sapiens OX=9606 GN=ATP5F1B PE=1 SV=3;tr|H0YH81|H0YH81_HUMAN ATP synthase subunit beta (Fragment) OS=Homo sapiens OX=9606 GN=ATP5F1B PE=1 SV=1;tr|F8W079|F8W079_HUMAN ATP synthase subunit	4	30	30	19	29	28	28	30	30	30	29	28	28	30	30	30	18	18	18	19	19	19	79	79	52.2	56.559	529	529;362;284;133	0	323.31	By MS/MS	By MS/MS	By MS/MS	By MS/MS	By MS/MS	By MS/MS	79	79	79	79	79
2547	P36542;P36542-2	P36542;P36542-2	12;11	12;11	12;11	ATP synthase subunit gamma, mitochondrial	ATP5C1	sp|P36542|ATPG_HUMAN ATP synthase subunit gamma, mitochondrial OS=Homo sapiens OX=9606 GN=ATP5F1C PE=1 SV=1;sp|P36542-2|ATPG_HUMAN Isoform Heart of ATP synthase subunit gamma, mitochondrial OS=Homo sapiens OX=9606 GN=ATP5F1C	2	12	12	12	12	12	12	12	12	12	12	12	12	12	12	12	12	12	12	12	12	12	45.6	45.6	45.6	32.996	298	298;297	0	222.73	By MS/MS	By MS/MS	By MS/MS	By MS/MS	By MS/MS	By MS/MS	45.6	45.6	45.6	45.6	45.6
2460	P30049	P30049	4	4	4	ATP synthase subunit delta, mitochondrial	ATP5D	sp|P30049|ATPD_HUMAN ATP synthase subunit delta, mitochondrial OS=Homo sapiens OX=9606 GN=ATP5F1D PE=1 SV=2	1	4	4	4	3	3	3	3	3	4	3	3	3	3	3	4	3	3	3	3	3	4	58.3	58.3	58.3	17.49	168	168	0	65.217	By MS/MS	By MS/MS	By MS/MS	By MS/MS	By MS/MS	By MS/MS	37.5	37.5	37.5	37.5	37.5
2868	P56381;Q5VTU8	P56381;Q5VTU8	2;2	2;2	2;2	ATP synthase subunit epsilon, mitochondrial;ATP synthase subunit epsilon-like protein, mitochondrial	ATP5E;ATP5EP2	sp|P56381|ATP5E_HUMAN ATP synthase subunit epsilon, mitochondrial OS=Homo sapiens OX=9606 GN=ATP5F1E PE=1 SV=2;sp|Q5VTU8|AT5EL_HUMAN ATP synthase subunit epsilon-like protein, mitochondrial OS=Homo sapiens OX=9606 GN=ATP5F1EP2 PE=1 SV=1	2	2	2	2	2	2	2	2	2	2	2	2	2	2	2	2	2	2	2	2	2	2	31.4	31.4	31.4	5.7797	51	51;51	0.00019697	3.2427	By MS/MS	By MS/MS	By MS/MS	By MS/MS	By MS/MS	By MS/MS	31.4	31.4	31.4	31.4	31.4
2386	P24539;Q5QNZ2	P24539;Q5QNZ2	16;14	16;14	16;14	ATP synthase F(0) complex subunit B1, mitochondrial	ATP5F1	sp|P24539|AT5F1_HUMAN ATP synthase F(0) complex subunit B1, mitochondrial OS=Homo sapiens OX=9606 GN=ATP5PB PE=1 SV=2;tr|Q5QNZ2|Q5QNZ2_HUMAN ATP synthase F(0) complex subunit B1, mitochondrial OS=Homo sapiens OX=9606 GN=ATP5PB PE=1 SV=1	2	16	16	16	12	14	14	15	15	15	12	14	14	15	15	15	12	14	14	15	15	15	57	57	57	28.908	256	256;195	0	323.31	By MS/MS	By MS/MS	By MS/MS	By MS/MS	By MS/MS	By MS/MS	40.2	48	51.2	57	57
1859	O75947;O75947-2;F5H608	O75947;O75947-2	15;13;5	15;13;5	15;13;5	ATP synthase subunit d, mitochondrial	ATP5H	sp|O75947|ATP5H_HUMAN ATP synthase subunit d, mitochondrial OS=Homo sapiens OX=9606 GN=ATP5PD PE=1 SV=3;sp|O75947-2|ATP5H_HUMAN Isoform 2 of ATP synthase subunit d, mitochondrial OS=Homo sapiens OX=9606 GN=ATP5PD	3	15	15	15	12	14	13	14	13	13	12	14	13	14	13	13	12	14	13	14	13	13	82.6	82.6	82.6	18.491	161	161;137;81	0	99.709	By MS/MS	By MS/MS	By MS/MS	By MS/MS	By MS/MS	By MS/MS	81.4	82	82	82.6	80.7
2869	P56385	P56385	5	5	5	ATP synthase subunit e, mitochondrial	ATP5I	sp|P56385|ATP5I_HUMAN ATP synthase subunit e, mitochondrial OS=Homo sapiens OX=9606 GN=ATP5ME PE=1 SV=2	1	5	5	5	5	5	5	5	5	5	5	5	5	5	5	5	5	5	5	5	5	5	62.3	62.3	62.3	7.9331	69	69	0	11.071	By MS/MS	By MS/MS	By MS/MS	By MS/MS	By MS/MS	By MS/MS	62.3	62.3	62.3	62.3	62.3
2303	P18859;P18859-2;A8MUH2	P18859;P18859-2;A8MUH2	4;4;3	4;4;3	4;4;3	ATP synthase-coupling factor 6, mitochondrial	ATP5J	sp|P18859|ATP5J_HUMAN ATP synthase-coupling factor 6, mitochondrial OS=Homo sapiens OX=9606 GN=ATP5PF PE=1 SV=1;sp|P18859-2|ATP5J_HUMAN Isoform 2 of ATP synthase-coupling factor 6, mitochondrial OS=Homo sapiens OX=9606 GN=ATP5PF;tr|A8MUH2|A8MUH2_HUMAN ATP	3	4	4	4	1	0	2	3	2	3	1	0	2	3	2	3	1	0	2	3	2	3	35.2	35.2	35.2	12.587	108	108;116;119	0	13.72	By matching		By MS/MS	By MS/MS	By MS/MS	By MS/MS	13	0	30.6	34.3	30.6
2863	P56134;P56134-3;C9JU26	P56134;P56134-3;C9JU26	4;4;2	2;2;0	2;2;0	ATP synthase subunit f, mitochondrial	ATP5J2	sp|P56134|ATPK_HUMAN ATP synthase subunit f, mitochondrial OS=Homo sapiens OX=9606 GN=ATP5MF PE=1 SV=3;sp|P56134-3|ATPK_HUMAN Isoform 3 of ATP synthase subunit f, mitochondrial OS=Homo sapiens OX=9606 GN=ATP5MF;tr|C9JU26|C9JU26_HUMAN ATP synthase membrane	3	4	2	2	4	4	4	4	4	4	2	2	2	2	2	2	2	2	2	2	2	2	41.5	16	16	10.918	94	94;55;98	0	6.1899	By MS/MS	By MS/MS	By MS/MS	By MS/MS	By MS/MS	By MS/MS	41.5	41.5	41.5	41.5	41.5
1166	G3V325;O75127;P56134-4;P56134-2;C9JJT5;C9JGL8	G3V325;O75127	11;8;3;3;3;1	11;8;3;3;3;1	9;8;1;1;1;1	Pentatricopeptide repeat-containing protein 1, mitochondrial	ATP5J2-PTCD1;PTCD1	tr|G3V325|G3V325_HUMAN ATP5MF-PTCD1 readthrough OS=Homo sapiens OX=9606 GN=ATP5MF-PTCD1 PE=4 SV=1;sp|O75127|PTCD1_HUMAN Pentatricopeptide repeat-containing protein 1, mitochondrial OS=Homo sapiens OX=9606 GN=PTCD1 PE=1 SV=2	6	11	11	9	9	6	8	11	10	9	9	6	8	11	10	9	7	4	6	9	8	7	24.3	24.3	21.1	84.109	749	749;700;49;88;54;164	0	36.039	By MS/MS	By MS/MS	By MS/MS	By MS/MS	By MS/MS	By MS/MS	19.6	9.6	14.7	24.3	22
1862	O75964;E9PN17;A0A3B3ITX4;A0A3B3IRW3	O75964;E9PN17;A0A3B3ITX4	6;5;5;2	6;5;5;2	6;5;5;2	ATP synthase subunit g, mitochondrial	ATP5L	sp|O75964|ATP5L_HUMAN ATP synthase subunit g, mitochondrial OS=Homo sapiens OX=9606 GN=ATP5MG PE=1 SV=3;tr|E9PN17|E9PN17_HUMAN ATP synthase subunit g, mitochondrial OS=Homo sapiens OX=9606 GN=ATP5MG PE=1 SV=1;tr|A0A3B3ITX4|A0A3B3ITX4_HUMAN Uncharacterized	4	6	6	6	3	3	3	4	6	5	3	3	3	4	6	5	3	3	3	4	6	5	54.4	54.4	54.4	11.428	103	103;76;91;34	0	27.478	By MS/MS	By MS/MS	By MS/MS	By MS/MS	By MS/MS	By MS/MS	33	33	33	45.6	54.4
2666	P48047;A0A494C0K9;H7C0C1;H7C086;H7C068	P48047;A0A494C0K9;H7C0C1	13;9;9;3;3	13;9;9;3;3	13;9;9;3;3	ATP synthase subunit O, mitochondrial	ATP5O	sp|P48047|ATPO_HUMAN ATP synthase subunit O, mitochondrial OS=Homo sapiens OX=9606 GN=ATP5PO PE=1 SV=1;tr|A0A494C0K9|A0A494C0K9_HUMAN ATP synthase subunit O, mitochondrial OS=Homo sapiens OX=9606 GN=ATP5PO PE=3 SV=1;tr|H7C0C1|H7C0C1_HUMAN ATP synthase subu	5	13	13	13	12	12	12	12	13	12	12	12	12	12	13	12	12	12	12	12	13	12	70.9	70.9	70.9	23.277	213	213;155;242;74;86	0	161.06	By MS/MS	By MS/MS	By MS/MS	By MS/MS	By MS/MS	By MS/MS	67.1	67.1	67.1	67.1	70.9
639	Q9NW81;M0QZC4;K7EIV4;B4DFT4;Q9NW81-5;Q9NW81-4;M0QZP7	Q9NW81;M0QZC4;K7EIV4;B4DFT4;Q9NW81-5;Q9NW81-4;M0QZP7	5;5;5;5;5;5;3	5;5;5;5;5;5;3	3;3;3;3;3;3;3	ATP synthase subunit s-like protein	ATP5SL	sp|Q9NW81|DMAC2_HUMAN Distal membrane-arm assembly complex protein 2 OS=Homo sapiens OX=9606 GN=DMAC2 PE=1 SV=3;tr|M0QZC4|M0QZC4_HUMAN Distal membrane-arm assembly complex protein 2 OS=Homo sapiens OX=9606 GN=DMAC2 PE=1 SV=1;tr|K7EIV4|K7EIV4_HUMAN Distal m	7	5	5	3	2	1	2	4	5	3	2	1	2	4	5	3	1	1	1	2	3	1	22.6	22.6	11.3	29.267	257	257;172;176;178;230;263;150	0.00021079	4.4215	By matching	By MS/MS	By MS/MS	By MS/MS	By MS/MS	By MS/MS	10.9	4.3	10.9	15.6	22.6
3522	Q15904;A0A0C4DGX8;A6QRJ1;A6NLC6;H7C2Y8;H7C0T7;F2Z3L8	Q15904;A0A0C4DGX8	9;6;4;2;1;1;1	9;6;4;2;1;1;1	9;6;4;2;1;1;1	V-type proton ATPase subunit S1	ATP6AP1	sp|Q15904|VAS1_HUMAN V-type proton ATPase subunit S1 OS=Homo sapiens OX=9606 GN=ATP6AP1 PE=1 SV=2;tr|A0A0C4DGX8|A0A0C4DGX8_HUMAN ATPase, H+ transporting, lysosomal accessory protein 1, isoform CRA_c OS=Homo sapiens OX=9606 GN=ATP6AP1 PE=1 SV=1	7	9	9	9	5	6	5	5	5	8	5	6	5	5	5	8	5	6	5	5	5	8	24	24	24	52.025	470	470;281;230;273;128;133;134	0	19.568	By MS/MS	By MS/MS	By MS/MS	By MS/MS	By MS/MS	By MS/MS	14.7	16.6	14.7	14.7	14.7
324	O75787;O75787-2;A0A1B0GTB0;A0A1C7CYW4;A0A1B0GVW0;A0A1B0GVB9;A0A1B0GTU8;A0A1B0GWJ8;H7C3E1;B7Z413;A0A1B0GUT7;A0A1B0GVC7;B7Z1I9;A0A1B0GU12;A0A1B0GV60;A0A1B0GW13;H7C240;A0A1B0GVI9;A0A1B0GWD6;A0A1B0GV24;A0A1B0GVZ1	O75787;O75787-2;A0A1B0GTB0;A0A1C7CYW4;A0A1B0GVW0;A0A1B0GVB9;A0A1B0GTU8;A0A1B0GWJ8;H7C3E1;B7Z413;A0A1B0GUT7;A0A1B0GVC7;B7Z1I9;A0A1B0GU12;A0A1B0GV60;A0A1B0GW13	7;7;7;6;6;6;6;6;6;5;5;5;4;4;4;4;3;2;2;2;2	7;7;7;6;6;6;6;6;6;5;5;5;4;4;4;4;3;2;2;2;2	7;7;7;6;6;6;6;6;6;5;5;5;4;4;4;4;3;2;2;2;2	Renin receptor	ATP6AP2	sp|O75787|RENR_HUMAN Renin receptor OS=Homo sapiens OX=9606 GN=ATP6AP2 PE=1 SV=2;sp|O75787-2|RENR_HUMAN Isoform 2 of Renin receptor OS=Homo sapiens OX=9606 GN=ATP6AP2;tr|A0A1B0GTB0|A0A1B0GTB0_HUMAN ATPase H(+)-transporting lysosomal accessory protein 2 (Fr	21	7	7	7	3	5	4	6	5	6	3	5	4	6	5	6	3	5	4	6	5	6	33.7	33.7	33.7	39.008	350	350;318;294;349;345;317;301;258;262;274;331;242;272;273;209;186;128;196;186;143;101	0	41.244	By MS/MS	By MS/MS	By MS/MS	By MS/MS	By MS/MS	By MS/MS	13.4	23.7	17.4	28	21.1
4431	Q93050;Q93050-1;Q93050-3;B7Z641;B7Z2A9;K7EPG4;K7EM24;K7EN36;F5H1T6;K7ELZ6;K7EQW2	Q93050;Q93050-1;Q93050-3;B7Z641;B7Z2A9	12;12;11;10;10;4;3;3;3;2;1	12;12;11;10;10;4;3;3;3;2;1	11;11;10;9;9;4;3;3;2;2;1	V-type proton ATPase 116 kDa subunit a isoform 1;V-type proton ATPase subunit a	ATP6V0A1	sp|Q93050|VPP1_HUMAN V-type proton ATPase 116 kDa subunit a1 OS=Homo sapiens OX=9606 GN=ATP6V0A1 PE=1 SV=3;sp|Q93050-1|VPP1_HUMAN Isoform 2 of V-type proton ATPase 116 kDa subunit a1 OS=Homo sapiens OX=9606 GN=ATP6V0A1;sp|Q93050-3|VPP1_HUMAN Isoform 3 of V	11	12	12	11	5	7	6	9	10	9	5	7	6	9	10	9	4	6	5	8	9	8	19.8	19.8	18.9	96.412	837	837;831;838;788;794;198;130;195;483;93;68	0	23.904	By MS/MS	By MS/MS	By MS/MS	By MS/MS	By MS/MS	By MS/MS	6.6	9.6	8.7	15.3	15.1
5701	Q9Y487;Q8TBM3;F5H5F3	Q9Y487;Q8TBM3	7;4;1	6;4;1	6;4;1	V-type proton ATPase 116 kDa subunit a isoform 2;V-type proton ATPase subunit a	ATP6V0A2	sp|Q9Y487|VPP2_HUMAN V-type proton ATPase 116 kDa subunit a2 OS=Homo sapiens OX=9606 GN=ATP6V0A2 PE=1 SV=2;tr|Q8TBM3|Q8TBM3_HUMAN V-type proton ATPase subunit a OS=Homo sapiens OX=9606 GN=ATP6V0A2 PE=1 SV=1	3	7	6	6	4	5	3	4	5	5	3	4	2	3	4	4	3	4	2	3	4	4	11.4	10.5	10.5	98.081	856	856;372;328	0	7.1012	By MS/MS	By MS/MS	By MS/MS	By MS/MS	By MS/MS	By MS/MS	6.3	7.1	4.2	6.3	8.5
2422	P27449;H3BNI4	P27449;H3BNI4	2;1	2;1	2;1	V-type proton ATPase 16 kDa proteolipid subunit	ATP6V0C	sp|P27449|VATL_HUMAN V-type proton ATPase 16 kDa proteolipid subunit OS=Homo sapiens OX=9606 GN=ATP6V0C PE=1 SV=1;tr|H3BNI4|H3BNI4_HUMAN V-type proton ATPase proteolipid subunit OS=Homo sapiens OX=9606 GN=ATP6V0C PE=1 SV=1	2	2	2	2	1	1	1	1	2	1	1	1	1	1	2	1	1	1	1	1	2	1	33.5	33.5	33.5	15.736	155	155;112	0	15.203	By MS/MS	By MS/MS	By MS/MS	By MS/MS	By MS/MS	By MS/MS	11.6	11.6	11.6	11.6	33.5
1060	P61421;F5GYQ1;R4GN72;J3QL14;H3BQB4;H3BSG7;H3BQJ1	P61421;F5GYQ1;R4GN72;J3QL14	9;9;8;7;1;1;1	9;9;8;7;1;1;1	9;9;8;7;1;1;1	V-type proton ATPase subunit d 1	ATP6V0D1	sp|P61421|VA0D1_HUMAN V-type proton ATPase subunit d 1 OS=Homo sapiens OX=9606 GN=ATP6V0D1 PE=1 SV=1;tr|F5GYQ1|F5GYQ1_HUMAN V-type proton ATPase subunit OS=Homo sapiens OX=9606 GN=ATP6V0D1 PE=1 SV=1;tr|R4GN72|R4GN72_HUMAN V-type proton ATPase subunit d 1 O	7	9	9	9	7	8	6	7	8	7	7	8	6	7	8	7	7	8	6	7	8	7	39	39	39	40.329	351	351;392;274;232;113;115;227	0	14.904	By MS/MS	By MS/MS	By MS/MS	By MS/MS	By MS/MS	By MS/MS	30.8	37.6	21.7	30.8	39
2570	P38606;P38606-2;C9JVW8;C9JA17	P38606;P38606-2	28;27;7;6	28;27;7;6	28;27;7;6	V-type proton ATPase catalytic subunit A	ATP6V1A	sp|P38606|VATA_HUMAN V-type proton ATPase catalytic subunit A OS=Homo sapiens OX=9606 GN=ATP6V1A PE=1 SV=2;sp|P38606-2|VATA_HUMAN Isoform 2 of V-type proton ATPase catalytic subunit A OS=Homo sapiens OX=9606 GN=ATP6V1A	4	28	28	28	24	22	26	18	23	21	24	22	26	18	23	21	24	22	26	18	23	21	67.1	67.1	67.1	68.303	617	617;584;221;184	0	196.96	By MS/MS	By MS/MS	By MS/MS	By MS/MS	By MS/MS	By MS/MS	57.2	55.6	62.7	49.1	56.6
2334	P21281;H0YC04;P15313;C9JL73;C9JNS9;E5RGH6;H0YC45;H0YAT8	P21281;H0YC04	19;10;4;4;3;2;1;1	19;10;4;4;3;2;1;1	19;10;4;4;3;2;1;1	V-type proton ATPase subunit B, brain isoform	ATP6V1B2	sp|P21281|VATB2_HUMAN V-type proton ATPase subunit B, brain isoform OS=Homo sapiens OX=9606 GN=ATP6V1B2 PE=1 SV=3;tr|H0YC04|H0YC04_HUMAN V-type proton ATPase subunit B, brain isoform (Fragment) OS=Homo sapiens OX=9606 GN=ATP6V1B2 PE=1 SV=1	8	19	19	19	16	15	17	16	16	15	16	15	17	16	16	15	16	15	17	16	16	15	56.9	56.9	56.9	56.5	511	511;199;513;496;310;66;49;56	0	119.06	By MS/MS	By MS/MS	By MS/MS	By MS/MS	By MS/MS	By MS/MS	51.9	51.3	53.8	47.7	49.9
2335	P21283;E7EV59	P21283;E7EV59	18;14	18;14	18;14	V-type proton ATPase subunit C 1	ATP6V1C1	sp|P21283|VATC1_HUMAN V-type proton ATPase subunit C 1 OS=Homo sapiens OX=9606 GN=ATP6V1C1 PE=1 SV=4;tr|E7EV59|E7EV59_HUMAN V-type proton ATPase subunit C OS=Homo sapiens OX=9606 GN=ATP6V1C1 PE=1 SV=1	2	18	18	18	14	15	16	14	12	11	14	15	16	14	12	11	14	15	16	14	12	11	59.4	59.4	59.4	43.941	382	382;307	0	99.323	By MS/MS	By MS/MS	By MS/MS	By MS/MS	By MS/MS	By MS/MS	54.5	54.7	57.1	52.6	39.5
1163	Q9Y5K8;G3V2S6;H0YJH8;G3V2V6;H0YJS0;G3V559;H0YJ55	Q9Y5K8;G3V2S6;H0YJH8;G3V2V6	5;5;4;3;2;2;1	5;5;4;3;2;2;1	5;5;4;3;2;2;1	V-type proton ATPase subunit D	ATP6V1D	sp|Q9Y5K8|VATD_HUMAN V-type proton ATPase subunit D OS=Homo sapiens OX=9606 GN=ATP6V1D PE=1 SV=1;tr|G3V2S6|G3V2S6_HUMAN V-type proton ATPase subunit D OS=Homo sapiens OX=9606 GN=ATP6V1D PE=1 SV=1;tr|H0YJH8|H0YJH8_HUMAN V-type proton ATPase subunit D (Fragm	7	5	5	5	2	3	4	1	2	3	2	3	4	1	2	3	2	3	4	1	2	3	32	32	32	28.262	247	247;192;153;148;119;179;44	0	13.561	By matching	By MS/MS	By MS/MS	By MS/MS	By MS/MS	By MS/MS	10.9	27.5	32	9.7	10.9
2548	P36543;P36543-3;P36543-2;C9J8H1;Q96A05	P36543;P36543-3;P36543-2;C9J8H1	10;8;8;5;3	10;8;8;5;3	10;8;8;5;3	V-type proton ATPase subunit E 1	ATP6V1E1	sp|P36543|VATE1_HUMAN V-type proton ATPase subunit E 1 OS=Homo sapiens OX=9606 GN=ATP6V1E1 PE=1 SV=1;sp|P36543-3|VATE1_HUMAN Isoform 3 of V-type proton ATPase subunit E 1 OS=Homo sapiens OX=9606 GN=ATP6V1E1;sp|P36543-2|VATE1_HUMAN Isoform 2 of V-type proto	5	10	10	10	9	7	7	9	9	7	9	7	7	9	9	7	9	7	7	9	9	7	54	54	54	26.145	226	226;196;204;203;226	0	25.649	By MS/MS	By MS/MS	By MS/MS	By MS/MS	By MS/MS	By MS/MS	50	40.3	41.2	50	50
3560	Q16864;Q16864-2	Q16864;Q16864-2	4;4	4;4	4;4	V-type proton ATPase subunit F	ATP6V1F	sp|Q16864|VATF_HUMAN V-type proton ATPase subunit F OS=Homo sapiens OX=9606 GN=ATP6V1F PE=1 SV=2;sp|Q16864-2|VATF_HUMAN Isoform 2 of V-type proton ATPase subunit F OS=Homo sapiens OX=9606 GN=ATP6V1F	2	4	4	4	1	3	3	3	2	2	1	3	3	3	2	2	1	3	3	3	2	2	52.9	52.9	52.9	13.37	119	119;147	0	7.6363	By matching	By MS/MS	By MS/MS	By MS/MS	By MS/MS	By matching	16	42.9	52.9	46.2	26.1
1794	O75348;O95670;F2Z307;O95670-2	O75348	5;1;1;1	5;1;1;1	5;1;1;1	V-type proton ATPase subunit G 1	ATP6V1G1	sp|O75348|VATG1_HUMAN V-type proton ATPase subunit G 1 OS=Homo sapiens OX=9606 GN=ATP6V1G1 PE=1 SV=3	4	5	5	5	4	4	3	3	4	4	4	4	3	3	4	4	4	4	3	3	4	4	55.1	55.1	55.1	13.757	118	118;118;99;78	0	27.208	By MS/MS	By MS/MS	By MS/MS	By MS/MS	By MS/MS	By MS/MS	55.1	52.5	33.1	33.1	55.1
5478	Q9UI12;Q9UI12-2;G3V126;E5RK31;E5RJG1;H0YB41;E5RG49;E5RHH0	Q9UI12;Q9UI12-2;G3V126	11;11;10;1;1;1;1;1	11;11;10;1;1;1;1;1	11;11;10;1;1;1;1;1	V-type proton ATPase subunit H	ATP6V1H	sp|Q9UI12|VATH_HUMAN V-type proton ATPase subunit H OS=Homo sapiens OX=9606 GN=ATP6V1H PE=1 SV=1;sp|Q9UI12-2|VATH_HUMAN Isoform 2 of V-type proton ATPase subunit H OS=Homo sapiens OX=9606 GN=ATP6V1H;tr|G3V126|G3V126_HUMAN V-type proton ATPase subunit H OS=	8	11	11	11	10	9	8	10	9	10	10	9	8	10	9	10	10	9	8	10	9	10	31.1	31.1	31.1	55.882	483	483;465;443;36;48;86;101;102	0	44.349	By MS/MS	By MS/MS	By MS/MS	By MS/MS	By MS/MS	By MS/MS	29.2	25.1	22.4	28.8	24.4
3700	Q5TC12-3;Q5TC12;H0YEW4;A8MRA7;I3L448;H0YD21;Q5TC12-2;E9PPX6	Q5TC12-3;Q5TC12;H0YEW4;A8MRA7;I3L448;H0YD21;Q5TC12-2	8;7;7;7;7;6;5;1	8;7;7;7;7;6;5;1	8;7;7;7;7;6;5;1	ATP synthase mitochondrial F1 complex assembly factor 1	ATPAF1	sp|Q5TC12-3|ATPF1_HUMAN Isoform 3 of ATP synthase mitochondrial F1 complex assembly factor 1 OS=Homo sapiens OX=9606 GN=ATPAF1;sp|Q5TC12|ATPF1_HUMAN ATP synthase mitochondrial F1 complex assembly factor 1 OS=Homo sapiens OX=9606 GN=ATPAF1 PE=1 SV=1;tr|H0YE	8	8	8	8	5	6	5	7	7	7	5	6	5	7	7	7	5	6	5	7	7	7	33.3	33.3	33.3	27.438	240	240;328;174;283;351;183;177;45	0	14.359	By MS/MS	By MS/MS	By MS/MS	By MS/MS	By MS/MS	By MS/MS	26.7	32.1	27.9	29.2	29.2
4150	Q8N5M1;C9J2Q2;K7ELC1	Q8N5M1;C9J2Q2	7;4;1	7;4;1	7;4;1	ATP synthase mitochondrial F1 complex assembly factor 2	ATPAF2	sp|Q8N5M1|ATPF2_HUMAN ATP synthase mitochondrial F1 complex assembly factor 2 OS=Homo sapiens OX=9606 GN=ATPAF2 PE=1 SV=1;tr|C9J2Q2|C9J2Q2_HUMAN ATP synthase mitochondrial F1 complex assembly factor 2 (Fragment) OS=Homo sapiens OX=9606 GN=ATPAF2 PE=1 SV=1	3	7	7	7	5	3	5	6	7	7	5	3	5	6	7	7	5	3	5	6	7	7	36.7	36.7	36.7	32.772	289	289;205;59	0	30.008	By MS/MS	By MS/MS	By MS/MS	By MS/MS	By MS/MS	By MS/MS	29.8	15.6	25.6	32.2	36.7
5485	Q9UII2	Q9UII2	2	2	2	ATPase inhibitor, mitochondrial	ATPIF1	sp|Q9UII2|ATIF1_HUMAN ATPase inhibitor, mitochondrial OS=Homo sapiens OX=9606 GN=ATP5IF1 PE=1 SV=1	1	2	2	2	1	2	2	2	1	2	1	2	2	2	1	2	1	2	2	2	1	2	17.9	17.9	17.9	12.249	106	106	0.0027599	2.2077	By matching	By matching	By matching	By MS/MS	By MS/MS	By MS/MS	7.5	17.9	17.9	17.9	7.5
3299	Q13535;Q13535-2;Q13535-3;A0A590UJ01	Q13535;Q13535-2;Q13535-3;A0A590UJ01	6;6;6;5	6;6;6;5	6;6;6;5	Serine/threonine-protein kinase ATR	ATR	sp|Q13535|ATR_HUMAN Serine/threonine-protein kinase ATR OS=Homo sapiens OX=9606 GN=ATR PE=1 SV=3;sp|Q13535-2|ATR_HUMAN Isoform 2 of Serine/threonine-protein kinase ATR OS=Homo sapiens OX=9606 GN=ATR;sp|Q13535-3|ATR_HUMAN Isoform 3 of Serine/threonine-prote	4	6	6	6	2	2	3	4	3	5	2	2	3	4	3	5	2	2	3	4	3	5	3	3	3	301.36	2644	2644;2580;2610;2193	0	12.502	By MS/MS	By MS/MS	By MS/MS	By MS/MS	By MS/MS	By MS/MS	0.9	1.2	1.5	2	1.7
3841	Q6UW56;Q6UW56-2;Q6UW56-3	Q6UW56;Q6UW56-2;Q6UW56-3	1;1;1	1;1;1	1;1;1	All-trans retinoic acid-induced differentiation factor	ATRAID	sp|Q6UW56|ARAID_HUMAN All-trans retinoic acid-induced differentiation factor OS=Homo sapiens OX=9606 GN=ATRAID PE=1 SV=2;sp|Q6UW56-2|ARAID_HUMAN Isoform 2 of All-trans retinoic acid-induced differentiation factor OS=Homo sapiens OX=9606 GN=ATRAID;sp|Q6UW56	3	1	1	1	1	1	1	1	1	0	1	1	1	1	1	0	1	1	1	1	1	0	17	17	17	24.746	229	229;171;284	0.0068444	1.9174	By MS/MS	By MS/MS	By MS/MS	By MS/MS	By MS/MS		17	17	17	17	17
310	Q8WXE1;Q8WXE1-2;A0A0U1RQR9;A0A0U1RRM7;A0A0U1RQW3;Q8WXE1-5;Q8WXE1-3	Q8WXE1;Q8WXE1-2;A0A0U1RQR9;A0A0U1RRM7;A0A0U1RQW3;Q8WXE1-5;Q8WXE1-3	2;2;2;2;2;2;2	2;2;2;2;2;2;2	2;2;2;2;2;2;2	ATR-interacting protein	ATRIP	sp|Q8WXE1|ATRIP_HUMAN ATR-interacting protein OS=Homo sapiens OX=9606 GN=ATRIP PE=1 SV=1;sp|Q8WXE1-2|ATRIP_HUMAN Isoform 2 of ATR-interacting protein OS=Homo sapiens OX=9606 GN=ATRIP;tr|A0A0U1RQR9|A0A0U1RQR9_HUMAN ATR-interacting protein OS=Homo sapiens OX	7	2	2	2	0	2	1	0	1	1	0	2	1	0	1	1	0	2	1	0	1	1	2.8	2.8	2.8	85.837	791	791;764;131;196;464;664;698	1	-2		By MS/MS	By MS/MS		By MS/MS	By MS/MS	0	2.8	1.4	0	1.4
2639	P46100;P46100-3;P46100-4;P46100-2;P46100-5;A0A096LNW1;A0A096LNL9;P46100-6;A0A096LNX6;A0A096LNN3;A0A087WWG0;H0Y3T0;A0A096LNL6;A0A096LP59	P46100;P46100-3;P46100-4;P46100-2;P46100-5	13;13;12;12;12;4;4;4;2;2;1;1;1;1	13;13;12;12;12;4;4;4;2;2;1;1;1;1	13;13;12;12;12;4;4;4;2;2;1;1;1;1	Transcriptional regulator ATRX	ATRX	sp|P46100|ATRX_HUMAN Transcriptional regulator ATRX OS=Homo sapiens OX=9606 GN=ATRX PE=1 SV=5;sp|P46100-3|ATRX_HUMAN Isoform 2 of Transcriptional regulator ATRX OS=Homo sapiens OX=9606 GN=ATRX;sp|P46100-4|ATRX_HUMAN Isoform 3 of Transcriptional regulator A	14	13	13	13	7	6	6	7	10	8	7	6	6	7	10	8	7	6	6	7	10	8	8.2	8.2	8.2	282.58	2492	2492;2375;2454;2288;2337;954;1351;1350;175;528;164;198;198;293	0	31.54	By MS/MS	By MS/MS	By MS/MS	By MS/MS	By MS/MS	By MS/MS	3.7	3.5	3.8	3.7	6.3
5398	Q9UBB4;A0A1W2PQD2;Q9UBB4-2;B1AHE4;B1AHE3	Q9UBB4;A0A1W2PQD2;Q9UBB4-2	22;18;18;6;3	22;18;18;6;3	22;18;18;6;3	Ataxin-10	ATXN10	sp|Q9UBB4|ATX10_HUMAN Ataxin-10 OS=Homo sapiens OX=9606 GN=ATXN10 PE=1 SV=1;tr|A0A1W2PQD2|A0A1W2PQD2_HUMAN Ataxin-10 OS=Homo sapiens OX=9606 GN=ATXN10 PE=1 SV=1;sp|Q9UBB4-2|ATX10_HUMAN Isoform 2 of Ataxin-10 OS=Homo sapiens OX=9606 GN=ATXN10	5	22	22	22	20	20	21	16	16	16	20	20	21	16	16	16	20	20	21	16	16	16	57.3	57.3	57.3	53.488	475	475;395;411;197;126	0	89.603	By MS/MS	By MS/MS	By MS/MS	By MS/MS	By MS/MS	By MS/MS	50.7	53.7	53.7	38.5	45.1
380	Q99700;A0A2R8YDM9;A0A5F9ZHW5;A0A5F9ZHX3;A0A2R8Y5A6;A0A2R8Y7E6;A0A5F9ZI57;V9GY86;A0A5F9ZHH4;A0A2R8Y7P6;H0YH87;Q99700-2;Q99700-4;F8VQP2;F8WB06;Q99700-5;F8W0B5;F8VRK6;A0A5F9ZH85;F8WB05	Q99700;A0A2R8YDM9;A0A5F9ZHW5;A0A5F9ZHX3;A0A2R8Y5A6;A0A2R8Y7E6;A0A5F9ZI57;V9GY86;A0A5F9ZHH4;A0A2R8Y7P6;H0YH87;Q99700-2;Q99700-4;F8VQP2;F8WB06;Q99700-5;F8W0B5;F8VRK6	10;10;10;10;10;10;10;10;10;10;10;10;10;9;9;9;7;5;4;1	10;10;10;10;10;10;10;10;10;10;10;10;10;9;9;9;7;5;4;1	10;10;10;10;10;10;10;10;10;10;10;10;10;9;9;9;7;5;4;1	Ataxin-2	ATXN2	sp|Q99700|ATX2_HUMAN Ataxin-2 OS=Homo sapiens OX=9606 GN=ATXN2 PE=1 SV=2;tr|A0A2R8YDM9|A0A2R8YDM9_HUMAN Ataxin-2 OS=Homo sapiens OX=9606 GN=ATXN2 PE=1 SV=1;tr|A0A5F9ZHW5|A0A5F9ZHW5_HUMAN Ataxin-2 OS=Homo sapiens OX=9606 GN=ATXN2 PE=1 SV=1;tr|A0A5F9ZHX3|A0A	20	10	10	10	9	7	8	0	0	5	9	7	8	0	0	5	9	7	8	0	0	5	17.5	17.5	17.5	140.28	1313	1313;968;1178;1167;1166;1158;1155;1153;1065;957;835;995;1243;1073;1087;1006;908;235;347;424	0	35.461	By MS/MS	By MS/MS	By MS/MS			By MS/MS	16.4	12	15.2	0	0
1295	H3BUF6;Q8WWM7-7;H3BSK9;H3BSQ5;H3BUE3;H3BRB0;A0A0C4DGL7	H3BUF6	26;12;11;4;3;2;2	1;0;0;0;0;0;0	1;0;0;0;0;0;0		ATXN2L	tr|H3BUF6|H3BUF6_HUMAN Ataxin-2-like protein OS=Homo sapiens OX=9606 GN=ATXN2L PE=1 SV=1	7	26	1	1	23	23	24	18	18	19	0	0	1	0	0	0	0	0	1	0	0	0	43.2	2.7	2.7	112.71	1068	1068;399;336;91;217;400;401	0.0099308	1.6882	By matching	By matching	By MS/MS	By matching	By matching	By matching	39	36.5	38.8	27.3	27.5
4343	Q8WWM7;Q8WWM7-6;Q8WWM7-8;Q8WWM7-5;Q8WWM7-4;Q8WWM7-9;Q8WWM7-2;Q8WWM7-3	Q8WWM7;Q8WWM7-6;Q8WWM7-8;Q8WWM7-5;Q8WWM7-4;Q8WWM7-9;Q8WWM7-2;Q8WWM7-3	26;26;26;26;26;26;26;26	26;26;26;26;26;26;26;26	1;1;1;1;1;1;1;1	Ataxin-2-like protein	ATXN2L	sp|Q8WWM7|ATX2L_HUMAN Ataxin-2-like protein OS=Homo sapiens OX=9606 GN=ATXN2L PE=1 SV=2;sp|Q8WWM7-6|ATX2L_HUMAN Isoform 6 of Ataxin-2-like protein OS=Homo sapiens OX=9606 GN=ATXN2L;sp|Q8WWM7-8|ATX2L_HUMAN Isoform 8 of Ataxin-2-like protein OS=Homo sapiens	8	26	26	1	24	24	24	19	19	20	24	24	24	19	19	20	1	1	1	1	1	1	42.3	42.3	2.1	113.37	1075	1075;968;1044;1044;1044;1062;1062;1097	0	175.38	By MS/MS	By MS/MS	By MS/MS	By MS/MS	By MS/MS	By MS/MS	40.8	38.4	38	29.3	29.5
1422	Q14CW9;Q14CW9-2;K7ENU1;K7EKG9	Q14CW9;Q14CW9-2;K7ENU1;K7EKG9	1;1;1;1	1;1;1;1	1;1;1;1	Ataxin-7-like protein 3	ATXN7L3	sp|Q14CW9|AT7L3_HUMAN Ataxin-7-like protein 3 OS=Homo sapiens OX=9606 GN=ATXN7L3 PE=1 SV=1;sp|Q14CW9-2|AT7L3_HUMAN Isoform 2 of Ataxin-7-like protein 3 OS=Homo sapiens OX=9606 GN=ATXN7L3;tr|K7ENU1|K7ENU1_HUMAN Ataxin-7-like protein 3 (Fragment) OS=Homo sap	4	1	1	1	0	0	0	1	0	0	0	0	0	1	0	0	0	0	0	1	0	0	5.2	5.2	5.2	38.651	347	347;354;186;308	1	-2				By MS/MS			0	0	0	5.2	0
4565	Q96GX2	Q96GX2	1	1	1	Putative ataxin-7-like protein 3B	ATXN7L3B	sp|Q96GX2|A7L3B_HUMAN Ataxin-7-like protein 3B OS=Homo sapiens OX=9606 GN=ATXN7L3B PE=1 SV=2	1	1	1	1	1	0	1	1	0	0	1	0	1	1	0	0	1	0	1	1	0	0	10.3	10.3	10.3	10.771	97	97	0.0011503	2.7924	By MS/MS		By matching	By matching			10.3	0	10.3	10.3	0
3324	Q13825;Q13825-2	Q13825;Q13825-2	3;3	3;3	3;3	Methylglutaconyl-CoA hydratase, mitochondrial	AUH	sp|Q13825|AUHM_HUMAN Methylglutaconyl-CoA hydratase, mitochondrial OS=Homo sapiens OX=9606 GN=AUH PE=1 SV=1;sp|Q13825-2|AUHM_HUMAN Isoform 2 of Methylglutaconyl-CoA hydratase, mitochondrial OS=Homo sapiens OX=9606 GN=AUH	2	3	3	3	2	1	1	1	3	1	2	1	1	1	3	1	2	1	1	1	3	1	11.8	11.8	11.8	35.608	339	339;310	0	12.535	By MS/MS	By matching	By matching	By MS/MS	By MS/MS	By matching	8.8	6.2	6.2	6.2	11.8
5767	Q9Y679;Q9Y679-3	Q9Y679;Q9Y679-3	10;10	10;10	10;10	Ancient ubiquitous protein 1	AUP1	sp|Q9Y679|AUP1_HUMAN Ancient ubiquitous protein 1 OS=Homo sapiens OX=9606 GN=AUP1 PE=1 SV=2;sp|Q9Y679-3|AUP1_HUMAN Isoform 2 of Ancient ubiquitous protein 1 OS=Homo sapiens OX=9606 GN=AUP1	2	10	10	10	9	8	8	10	9	9	9	8	8	10	9	9	9	8	8	10	9	9	38.8	38.8	38.8	45.786	410	410;373	0	39.264	By MS/MS	By MS/MS	By MS/MS	By MS/MS	By MS/MS	By MS/MS	33.7	30.2	30.2	38.8	33.7
1576	O14965;A3KFJ1;Q5QPD4;A3KFJ0;Q5QPD2;Q9UQB9;Q9UQB9-2;Q5QPD1;B4DXA6;A0A0A0MSY3;Q5Y191;Q9UQB9-3	O14965;A3KFJ1;Q5QPD4;A3KFJ0;Q5QPD2	5;4;4;4;3;1;1;1;1;1;1;1	4;3;3;3;3;0;0;1;0;0;0;0	4;3;3;3;3;0;0;1;0;0;0;0	Aurora kinase A	AURKA	sp|O14965|AURKA_HUMAN Aurora kinase A OS=Homo sapiens OX=9606 GN=AURKA PE=1 SV=2;tr|A3KFJ1|A3KFJ1_HUMAN Non-specific serine/threonine protein kinase (Fragment) OS=Homo sapiens OX=9606 GN=AURKA PE=1 SV=8;tr|Q5QPD4|Q5QPD4_HUMAN Non-specific serine/threonine	12	5	4	4	4	4	3	4	3	4	3	3	2	3	2	3	3	3	2	3	2	3	19.1	17.1	17.1	45.809	403	403;188;271;347;146;309;275;106;113;274;306;290	0	10.629	By MS/MS	By MS/MS	By MS/MS	By MS/MS	By MS/MS	By MS/MS	14.1	15.6	10.4	14.1	9.2
4556	Q96GD4;Q96GD4-4;Q96GD4-5;J3QLN8;J3KTD6;J3KT86;Q96GD4-2;J3QR41;J3KRJ2;Q96GD4-3;J3KRF8	Q96GD4;Q96GD4-4;Q96GD4-5;J3QLN8;J3KTD6;J3KT86;Q96GD4-2;J3QR41	11;11;11;10;9;9;9;8;4;4;3	11;11;11;10;9;9;9;8;4;4;3	10;10;10;9;8;8;9;7;3;3;3	Aurora kinase B	AURKB	sp|Q96GD4|AURKB_HUMAN Aurora kinase B OS=Homo sapiens OX=9606 GN=AURKB PE=1 SV=3;sp|Q96GD4-4|AURKB_HUMAN Isoform 4 of Aurora kinase B OS=Homo sapiens OX=9606 GN=AURKB;sp|Q96GD4-5|AURKB_HUMAN Isoform 5 of Aurora kinase B OS=Homo sapiens OX=9606 GN=AURKB;tr|	11	11	11	10	10	9	10	11	10	10	10	9	10	11	10	10	9	8	9	10	9	9	39.2	39.2	36.9	39.31	344	344;303;345;230;228;242;312;172;69;142;123	0	45.681	By MS/MS	By MS/MS	By MS/MS	By MS/MS	By MS/MS	By MS/MS	35.2	32.3	35.2	39.2	35.2
698	Q8NBF6;H7C0I1;B8ZZW5;Q8NBF6-2;A0A1W2PRP5	Q8NBF6;H7C0I1;B8ZZW5;Q8NBF6-2	5;5;5;5;1	5;5;5;5;1	5;5;5;5;1	Late secretory pathway protein AVL9 homolog	AVL9	sp|Q8NBF6|AVL9_HUMAN Late secretory pathway protein AVL9 homolog OS=Homo sapiens OX=9606 GN=AVL9 PE=1 SV=1;tr|H7C0I1|H7C0I1_HUMAN Late secretory pathway protein AVL9 homolog (Fragment) OS=Homo sapiens OX=9606 GN=AVL9 PE=1 SV=1;tr|B8ZZW5|B8ZZW5_HUMAN Late s	5	5	5	5	5	5	3	2	2	2	5	5	3	2	2	2	5	5	3	2	2	2	10.6	10.6	10.6	71.947	648	648;568;630;591;407	0	19.538	By MS/MS	By MS/MS	By MS/MS	By matching	By matching	By MS/MS	10.6	10.6	6.8	3.4	5.2
2929	P61769;H0YLF3;F5H6I0	P61769;H0YLF3;F5H6I0	3;2;2	3;2;2	3;2;2	Beta-2-microglobulin;Beta-2-microglobulin form pI 5.3	B2M	sp|P61769|B2MG_HUMAN Beta-2-microglobulin OS=Homo sapiens OX=9606 GN=B2M PE=1 SV=1;tr|H0YLF3|H0YLF3_HUMAN Beta-2-microglobulin (Fragment) OS=Homo sapiens OX=9606 GN=B2M PE=1 SV=1;tr|F5H6I0|F5H6I0_HUMAN Beta-2-microglobulin OS=Homo sapiens OX=9606 GN=B2M PE	3	3	3	3	2	3	3	3	3	3	2	3	3	3	3	3	2	3	3	3	3	3	37.8	37.8	37.8	13.714	119	119;71;101	0	15.703	By MS/MS	By MS/MS	By MS/MS	By MS/MS	By MS/MS	By MS/MS	26.9	37.8	37.8	37.8	37.8
463	O75752;A0A494C097;A0A494C0Y5	O75752;A0A494C097;A0A494C0Y5	1;1;1	1;1;1	1;1;1	UDP-GalNAc:beta-1,3-N-acetylgalactosaminyltransferase 1	B3GALNT1	sp|O75752|B3GL1_HUMAN UDP-GalNAc:beta-1,3-N-acetylgalactosaminyltransferase 1 OS=Homo sapiens OX=9606 GN=B3GALNT1 PE=1 SV=1;tr|A0A494C097|A0A494C097_HUMAN Hexosyltransferase OS=Homo sapiens OX=9606 GN=B3GALNT1 PE=1 SV=1;tr|A0A494C0Y5|A0A494C0Y5_HUMAN Hexos	3	1	1	1	1	1	1	0	0	1	1	1	1	0	0	1	1	1	1	0	0	1	5.4	5.4	5.4	39.511	331	331;201;251	1	-2	By MS/MS	By MS/MS	By matching			By MS/MS	5.4	5.4	5.4	0	0
3856	Q6Y288	Q6Y288	1	1	1	Beta-1,3-glucosyltransferase	B3GALTL	sp|Q6Y288|B3GLT_HUMAN Beta-1,3-glucosyltransferase OS=Homo sapiens OX=9606 GN=B3GLCT PE=1 SV=2	1	1	1	1	1	1	1	1	1	1	1	1	1	1	1	1	1	1	1	1	1	1	4	4	4	56.563	498	498	0.0017029	2.6261	By matching	By MS/MS	By MS/MS	By MS/MS	By MS/MS	By MS/MS	4	4	4	4	4
1151	G3V150;O94766-2;O94766;E9PNA1	G3V150;O94766-2;O94766	4;4;4;1	4;4;4;1	4;4;4;1	Galactosylgalactosylxylosylprotein 3-beta-glucuronosyltransferase 3	B3GAT3	tr|G3V150|G3V150_HUMAN Galactosylgalactosylxylosylprotein 3-beta-glucuronosyltransferase OS=Homo sapiens OX=9606 GN=B3GAT3 PE=1 SV=1;sp|O94766-2|B3GA3_HUMAN Isoform 2 of Galactosylgalactosylxylosylprotein 3-beta-glucuronosyltransferase 3 OS=Homo sapiens OX	4	4	4	4	2	2	3	4	4	4	2	2	3	4	4	4	2	2	3	4	4	4	35.4	35.4	35.4	34.963	319	319;315;335;223	0	21.524	By MS/MS	By MS/MS	By MS/MS	By MS/MS	By MS/MS	By MS/MS	17.6	17.6	26	35.4	35.4
1743	O60512;O60512-2	O60512;O60512-2	3;2	3;2	3;2	Beta-1,4-galactosyltransferase 3;N-acetyllactosamine synthase;Beta-N-acetylglucosaminylglycopeptide beta-1,4-galactosyltransferase;Beta-N-acetylglucosaminyl-glycolipid beta-1,4-galactosyltransferase	B4GALT3	sp|O60512|B4GT3_HUMAN Beta-1,4-galactosyltransferase 3 OS=Homo sapiens OX=9606 GN=B4GALT3 PE=1 SV=2;sp|O60512-2|B4GT3_HUMAN Isoform 2 of Beta-1,4-galactosyltransferase 3 OS=Homo sapiens OX=9606 GN=B4GALT3	2	3	3	3	2	1	2	2	3	2	2	1	2	2	3	2	2	1	2	2	3	2	12.2	12.2	12.2	43.927	393	393;145	0	8.3071	By MS/MS	By MS/MS	By MS/MS	By MS/MS	By MS/MS	By MS/MS	9.2	6.1	9.2	9.2	12.2
1656	O43286	O43286	4	4	4	Beta-1,4-galactosyltransferase 5	B4GALT5	sp|O43286|B4GT5_HUMAN Beta-1,4-galactosyltransferase 5 OS=Homo sapiens OX=9606 GN=B4GALT5 PE=1 SV=1	1	4	4	4	1	1	2	3	3	1	1	1	2	3	3	1	1	1	2	3	3	1	16.2	16.2	16.2	45.118	388	388	0	6.6203	By MS/MS	By MS/MS	By MS/MS	By MS/MS	By MS/MS	By MS/MS	2.1	2.1	5.2	9.5	11.9
891	H0Y9D6;D6RJI5;Q9UBV7	H0Y9D6;D6RJI5;Q9UBV7	1;1;1	1;1;1	1;1;1	Beta-1,4-galactosyltransferase 7;Xylosylprotein 4-beta-galactosyltransferase	B4GALT7	tr|H0Y9D6|H0Y9D6_HUMAN Beta-1,4-galactosyltransferase 7 (Fragment) OS=Homo sapiens OX=9606 GN=B4GALT7 PE=1 SV=1;tr|D6RJI5|D6RJI5_HUMAN Beta-1,4-galactosyltransferase 7 OS=Homo sapiens OX=9606 GN=B4GALT7 PE=1 SV=1;sp|Q9UBV7|B4GT7_HUMAN Beta-1,4-galactosyltr	3	1	1	1	1	1	1	1	1	1	1	1	1	1	1	1	1	1	1	1	1	1	10.4	10.4	10.4	9.2014	77	77;170;327	0.0094424	1.7702	By matching	By MS/MS	By matching	By MS/MS	By MS/MS	By MS/MS	10.4	10.4	10.4	10.4	10.4
1464	Q9NWV8;M0R3F4;M0R2A4;M0R2K3;M0R193;M0R0I0;M0R2I2;M0QYV1;M0QXG9;J3KQS6;Q9NWV8-3;Q9NWV8-2	Q9NWV8;M0R3F4;M0R2A4;M0R2K3;M0R193;M0R0I0;M0R2I2;M0QYV1;M0QXG9;J3KQS6;Q9NWV8-3;Q9NWV8-2	2;2;2;2;2;2;2;1;1;1;1;1	2;2;2;2;2;2;2;1;1;1;1;1	2;2;2;2;2;2;2;1;1;1;1;1	BRISC and BRCA1-A complex member 1	BABAM1	sp|Q9NWV8|BABA1_HUMAN BRISC and BRCA1-A complex member 1 OS=Homo sapiens OX=9606 GN=BABAM1 PE=1 SV=1;tr|M0R3F4|M0R3F4_HUMAN BRISC and BRCA1-A complex member 1 (Fragment) OS=Homo sapiens OX=9606 GN=BABAM1 PE=1 SV=1;tr|M0R2A4|M0R2A4_HUMAN BRISC and BRCA1-A c	12	2	2	2	0	1	2	0	0	0	0	1	2	0	0	0	0	1	2	0	0	0	9.1	9.1	9.1	36.56	329	329;181;193;200;218;225;237;97;108;254;171;184	0.00021445	4.729		By MS/MS	By MS/MS				0	2.1	9.1	0	0
1404	Q99933;J3QTA2;Q99933-4;Q99933-3;Q99933-2	Q99933;J3QTA2;Q99933-4;Q99933-3;Q99933-2	1;1;1;1;1	1;1;1;1;1	1;1;1;1;1	BAG family molecular chaperone regulator 1	BAG1	sp|Q99933|BAG1_HUMAN BAG family molecular chaperone regulator 1 OS=Homo sapiens OX=9606 GN=BAG1 PE=1 SV=4;tr|J3QTA2|J3QTA2_HUMAN BAG family molecular chaperone regulator 1 OS=Homo sapiens OX=9606 GN=BAG1 PE=1 SV=1;sp|Q99933-4|BAG1_HUMAN Isoform 4 of BAG fa	5	1	1	1	0	1	1	0	0	0	0	1	1	0	0	0	0	1	1	0	0	0	6.4	6.4	6.4	38.778	345	345;345;230;274;311	0.0066679	1.9325		By MS/MS	By MS/MS				0	6.4	6.4	0	0
1972	O95816;O95816-2	O95816;O95816-2	15;13	15;13	15;13	BAG family molecular chaperone regulator 2	BAG2	sp|O95816|BAG2_HUMAN BAG family molecular chaperone regulator 2 OS=Homo sapiens OX=9606 GN=BAG2 PE=1 SV=1;sp|O95816-2|BAG2_HUMAN Isoform 2 of BAG family molecular chaperone regulator 2 OS=Homo sapiens OX=9606 GN=BAG2	2	15	15	15	13	12	12	11	12	11	13	12	12	11	12	11	13	12	12	11	12	11	71.1	71.1	71.1	23.772	211	211;178	0	135.82	By MS/MS	By MS/MS	By MS/MS	By MS/MS	By MS/MS	By MS/MS	63.5	61.1	71.1	53.6	58.8
1973	O95817;C9JFK9	O95817;C9JFK9	18;9	18;9	18;9	BAG family molecular chaperone regulator 3	BAG3	sp|O95817|BAG3_HUMAN BAG family molecular chaperone regulator 3 OS=Homo sapiens OX=9606 GN=BAG3 PE=1 SV=3;tr|C9JFK9|C9JFK9_HUMAN BAG family molecular chaperone regulator 3 (Fragment) OS=Homo sapiens OX=9606 GN=BAG3 PE=1 SV=1	2	18	18	18	15	15	17	13	7	6	15	15	17	13	7	6	15	15	17	13	7	6	58.4	58.4	58.4	61.594	575	575;325	0	53.129	By MS/MS	By MS/MS	By MS/MS	By MS/MS	By MS/MS	By MS/MS	46.6	45.7	58.3	36.5	19
5540	Q9UL15;Q9UL15-2;G3V274	Q9UL15;Q9UL15-2	7;7;3	7;7;3	7;7;3	BAG family molecular chaperone regulator 5	BAG5	sp|Q9UL15|BAG5_HUMAN BAG family molecular chaperone regulator 5 OS=Homo sapiens OX=9606 GN=BAG5 PE=1 SV=1;sp|Q9UL15-2|BAG5_HUMAN Isoform 2 of BAG family molecular chaperone regulator 5 OS=Homo sapiens OX=9606 GN=BAG5	3	7	7	7	4	7	6	6	5	3	4	7	6	6	5	3	4	7	6	6	5	3	28.9	28.9	28.9	51.199	447	447;488;211	0	17.439	By MS/MS	By MS/MS	By MS/MS	By MS/MS	By MS/MS	By MS/MS	17.4	28.9	25.5	25.1	20.8
8	P46379;P46379-2;A0A0G2JK23;A0A024RCR6;P46379-3;P46379-5;A0A0G2JL47;P46379-4;A0A0G2JJM1;X6REW1;F6S6P2;F6U341;F6X9W3;F6WML8;F6VEM6;A0A1B0GX79;A0A0G2JJR8;H0Y710;F6XTU0;F6U1F2;F6UR09;F6TC96;H0Y4L1;A0A0G2JIA9;A0A0G2JIB3;A0A0G2JJ92;H0Y7K4;H0Y759	P46379;P46379-2;A0A0G2JK23;A0A024RCR6;P46379-3;P46379-5;A0A0G2JL47;P46379-4	27;27;27;27;26;24;24;22;12;12;11;7;7;7;7;7;6;6;6;6;6;4;4;2;2;1;1;1	27;27;27;27;26;24;24;22;12;12;11;7;7;7;7;7;6;6;6;6;6;4;4;2;2;1;1;1	27;27;27;27;26;24;24;22;12;12;11;7;7;7;7;7;6;6;6;6;6;4;4;2;2;1;1;1	Large proline-rich protein BAG6	BAG6;BAT3	sp|P46379|BAG6_HUMAN Large proline-rich protein BAG6 OS=Homo sapiens OX=9606 GN=BAG6 PE=1 SV=2;sp|P46379-2|BAG6_HUMAN Isoform 2 of Large proline-rich protein BAG6 OS=Homo sapiens OX=9606 GN=BAG6;tr|A0A0G2JK23|A0A0G2JK23_HUMAN BCL2-associated athanogene 6 O	28	27	27	27	21	24	24	20	20	20	21	24	24	20	20	20	21	24	24	20	20	20	48.5	48.5	48.5	119.41	1132	1132;1126;1132;1126;1162;1077;1077;903;742;742;515;262;259;244;258;243;232;226;215;206;197;158;136;245;245;238;185;238	0	209.73	By MS/MS	By MS/MS	By MS/MS	By MS/MS	By MS/MS	By MS/MS	32.8	43.9	41.3	32.2	29.9
5602	Q9UQB8;Q9UQB8-4;Q9UQB8-2;Q9UQB8-6;Q9UQB8-3;Q9UQB8-5;I3L4C2;B4DWA1;I3L2M4;I3L327;I3L1C8;I3L3J7;I3L125;I3L0M4;I3L3C5;I3L526;I3L3C6;I3L113;I3L2J6;I3L4A3;I3L0Y9	Q9UQB8;Q9UQB8-4;Q9UQB8-2;Q9UQB8-6;Q9UQB8-3;Q9UQB8-5;I3L4C2;B4DWA1;I3L2M4	22;22;22;22;22;22;21;12;11;9;8;7;7;7;6;6;6;5;4;3;3	22;22;22;22;22;22;21;12;11;9;8;7;7;7;6;6;6;5;4;3;3	22;22;22;22;22;22;21;12;11;9;8;7;7;7;6;6;6;5;4;3;3	Brain-specific angiogenesis inhibitor 1-associated protein 2	BAIAP2	sp|Q9UQB8|BAIP2_HUMAN Brain-specific angiogenesis inhibitor 1-associated protein 2 OS=Homo sapiens OX=9606 GN=BAIAP2 PE=1 SV=1;sp|Q9UQB8-4|BAIP2_HUMAN Isoform 4 of Brain-specific angiogenesis inhibitor 1-associated protein 2 OS=Homo sapiens OX=9606 GN=BAIA	21	22	22	22	20	20	18	17	19	19	20	20	18	17	19	19	20	20	18	17	19	19	55.8	55.8	55.8	60.867	552	552;521;534;522;512;520;553;375;234;175;180;149;135;140;106;114;216;79;58;97;130	0	112.99	By MS/MS	By MS/MS	By MS/MS	By MS/MS	By MS/MS	By MS/MS	51.1	51.4	48.2	45.1	50.2
5468	Q9UHR4	Q9UHR4	11	11	11	Brain-specific angiogenesis inhibitor 1-associated protein 2-like protein 1	BAIAP2L1	sp|Q9UHR4|BI2L1_HUMAN Brain-specific angiogenesis inhibitor 1-associated protein 2-like protein 1 OS=Homo sapiens OX=9606 GN=BAIAP2L1 PE=1 SV=2	1	11	11	11	11	10	9	8	9	7	11	10	9	8	9	7	11	10	9	8	9	7	31.9	31.9	31.9	56.882	511	511	0	56.164	By MS/MS	By MS/MS	By MS/MS	By MS/MS	By MS/MS	By MS/MS	31.9	29.7	25.6	27	25.8
1821	O75531	O75531	10	10	10	Barrier-to-autointegration factor;Barrier-to-autointegration factor, N-terminally processed	BANF1	sp|O75531|BAF_HUMAN Barrier-to-autointegration factor OS=Homo sapiens OX=9606 GN=BANF1 PE=1 SV=1	1	10	10	10	9	9	10	10	9	9	9	9	10	10	9	9	9	9	10	10	9	9	71.9	71.9	71.9	10.058	89	89	0	63.323	By MS/MS	By MS/MS	By MS/MS	By MS/MS	By MS/MS	By MS/MS	71.9	71.9	71.9	71.9	64
1127	Q92560;F8W6N3	Q92560;F8W6N3	1;1	1;1	1;1	Ubiquitin carboxyl-terminal hydrolase BAP1;Ubiquitin carboxyl-terminal hydrolase	BAP1	sp|Q92560|BAP1_HUMAN Ubiquitin carboxyl-terminal hydrolase BAP1 OS=Homo sapiens OX=9606 GN=BAP1 PE=1 SV=2;tr|F8W6N3|F8W6N3_HUMAN Ubiquitin carboxyl-terminal hydrolase OS=Homo sapiens OX=9606 GN=BAP1 PE=1 SV=1	2	1	1	1	1	1	1	1	1	1	1	1	1	1	1	1	1	1	1	1	1	1	1.6	1.6	1.6	80.361	729	729;711	0.00019497	3.0972	By MS/MS	By MS/MS	By MS/MS	By MS/MS	By MS/MS	By MS/MS	1.6	1.6	1.6	1.6	1.6
3161	Q07812;Q07812-2;Q07812-7;Q07812-8;K4JQN1;Q07812-5;I6LPK7;Q07812-6;H0YA56;Q07812-4	Q07812;Q07812-2;Q07812-7;Q07812-8;K4JQN1;Q07812-5;I6LPK7;Q07812-6	4;4;4;4;3;3;2;2;1;1	4;4;4;4;3;3;2;2;1;1	4;4;4;4;3;3;2;2;1;1	Apoptosis regulator BAX	BAX	sp|Q07812|BAX_HUMAN Apoptosis regulator BAX OS=Homo sapiens OX=9606 GN=BAX PE=1 SV=1;sp|Q07812-2|BAX_HUMAN Isoform Beta of Apoptosis regulator BAX OS=Homo sapiens OX=9606 GN=BAX;sp|Q07812-7|BAX_HUMAN Isoform Psi of Apoptosis regulator BAX OS=Homo sapiens O	10	4	4	4	3	3	3	2	4	3	3	3	3	2	4	3	3	3	3	2	4	3	25	25	25	21.184	192	192;218;173;179;175;164;140;114;126;143	0	12.531	By MS/MS	By MS/MS	By MS/MS	By MS/MS	By MS/MS	By MS/MS	18.2	18.2	18.2	12.5	25
5185	Q9NRL2;Q9NRL2-2;A0A087WWN7	Q9NRL2;Q9NRL2-2	24;22;4	24;22;4	24;22;4	Bromodomain adjacent to zinc finger domain protein 1A	BAZ1A	sp|Q9NRL2|BAZ1A_HUMAN Bromodomain adjacent to zinc finger domain protein 1A OS=Homo sapiens OX=9606 GN=BAZ1A PE=1 SV=2;sp|Q9NRL2-2|BAZ1A_HUMAN Isoform 2 of Bromodomain adjacent to zinc finger domain protein 1A OS=Homo sapiens OX=9606 GN=BAZ1A	3	24	24	24	10	11	9	18	18	19	10	11	9	18	18	19	10	11	9	18	18	19	22	22	22	178.7	1556	1556;1524;218	0	60.357	By MS/MS	By MS/MS	By MS/MS	By MS/MS	By MS/MS	By MS/MS	9.7	10.2	8.5	16.6	16.5
5484	Q9UIG0;Q9UIG0-2	Q9UIG0;Q9UIG0-2	42;42	42;42	42;42	Tyrosine-protein kinase BAZ1B	BAZ1B	sp|Q9UIG0|BAZ1B_HUMAN Tyrosine-protein kinase BAZ1B OS=Homo sapiens OX=9606 GN=BAZ1B PE=1 SV=2;sp|Q9UIG0-2|BAZ1B_HUMAN Isoform 2 of Tyrosine-protein kinase BAZ1B OS=Homo sapiens OX=9606 GN=BAZ1B	2	42	42	42	32	33	32	40	39	40	32	33	32	40	39	40	32	33	32	40	39	40	34.3	34.3	34.3	170.9	1483	1483;1479	0	210.54	By MS/MS	By MS/MS	By MS/MS	By MS/MS	By MS/MS	By MS/MS	26.9	26.9	26.4	32	31.9
1107	Q9UIF9;J3KPG5;F8VU39;Q9UIF9-2;Q9UIF9-3;A0A0C4DGI9;H0YHL2;H0YII3;H0YHQ7	Q9UIF9;J3KPG5;F8VU39;Q9UIF9-2;Q9UIF9-3;A0A0C4DGI9	18;18;18;18;17;11;2;1;1	18;18;18;18;17;11;2;1;1	18;18;18;18;17;11;2;1;1	Bromodomain adjacent to zinc finger domain protein 2A	BAZ2A	sp|Q9UIF9|BAZ2A_HUMAN Bromodomain adjacent to zinc finger domain protein 2A OS=Homo sapiens OX=9606 GN=BAZ2A PE=1 SV=4;tr|J3KPG5|J3KPG5_HUMAN Bromodomain adjacent to zinc finger domain protein 2A OS=Homo sapiens OX=9606 GN=BAZ2A PE=1 SV=1;tr|F8VU39|F8VU39_	9	18	18	18	7	9	8	13	12	12	7	9	8	13	12	12	7	9	8	13	12	12	17.8	17.8	17.8	211.2	1905	1905;1875;1903;1878;1901;837;162;205;277	0	46.699	By MS/MS	By MS/MS	By MS/MS	By MS/MS	By MS/MS	By MS/MS	6.4	8	6.4	13.1	12.6
518	A0A669KB27;A0A669KAY5;Q9UHQ4;Q9UHQ4-2;C9JGJ9;F8WB99;C9IYK6;C9JTE9;A0A669KBH7;O95620;C9JP06;F8WDG1;F8WEL2;H7C5E2	A0A669KB27;A0A669KAY5;Q9UHQ4;Q9UHQ4-2;C9JGJ9;F8WB99;C9IYK6;C9JTE9;A0A669KBH7	3;3;2;2;2;2;2;2;2;1;1;1;1;1	3;3;2;2;2;2;2;2;2;1;1;1;1;1	3;3;2;2;2;2;2;2;2;1;1;1;1;1	B-cell receptor-associated protein 29	BCAP29	tr|A0A669KB27|A0A669KB27_HUMAN Uncharacterized protein OS=Homo sapiens OX=9606 GN=DUS4L-BCAP29 PE=1 SV=1;tr|A0A669KAY5|A0A669KAY5_HUMAN Uncharacterized protein OS=Homo sapiens OX=9606 GN=DUS4L-BCAP29 PE=1 SV=1;sp|Q9UHQ4|BAP29_HUMAN B-cell receptor-associat	14	3	3	3	3	2	3	3	2	3	3	2	3	3	2	3	3	2	3	3	2	3	8.7	8.7	8.7	55.272	481	481;588;241;348;133;171;196;230;360;317;64;66;119;294	0.00019853	3.3601	By MS/MS	By MS/MS	By MS/MS	By MS/MS	By MS/MS	By MS/MS	8.7	5	8.7	8.7	5
2765	P51572-2;P51572;A0A2R8Y5M6;C9JSP1;C9JQ75;C9J0M4;C9JMD7;C9JM14	P51572-2;P51572;A0A2R8Y5M6;C9JSP1;C9JQ75;C9J0M4	13;13;9;8;8;8;6;2	13;13;9;8;8;8;6;2	13;13;9;8;8;8;6;2	B-cell receptor-associated protein 31	BCAP31	sp|P51572-2|BAP31_HUMAN Isoform 2 of B-cell receptor-associated protein 31 OS=Homo sapiens OX=9606 GN=BCAP31;sp|P51572|BAP31_HUMAN B-cell receptor-associated protein 31 OS=Homo sapiens OX=9606 GN=BCAP31 PE=1 SV=3;tr|A0A2R8Y5M6|A0A2R8Y5M6_HUMAN B-cell recep	8	13	13	13	9	10	10	11	11	11	9	10	10	11	11	11	9	10	10	11	11	11	32.9	32.9	32.9	34.752	313	313;246;211;182;187;188;178;138	0	132.11	By MS/MS	By MS/MS	By MS/MS	By MS/MS	By MS/MS	By MS/MS	27.2	29.7	30	32.9	32.9
1855	O75934	O75934	9	9	9	Pre-mRNA-splicing factor SPF27	BCAS2	sp|O75934|SPF27_HUMAN Pre-mRNA-splicing factor SPF27 OS=Homo sapiens OX=9606 GN=BCAS2 PE=1 SV=1	1	9	9	9	8	7	8	9	9	9	8	7	8	9	9	9	8	7	8	9	9	9	68.4	68.4	68.4	26.131	225	225	0	96.428	By MS/MS	By MS/MS	By MS/MS	By MS/MS	By MS/MS	By MS/MS	61.3	54.7	61.3	68.4	68.4
1450	O15382;M0QXF9;B3KSI3;M0QZ10;M0R2K7	O15382;M0QXF9;B3KSI3;M0QZ10	13;13;12;12;4	13;13;12;12;4	4;4;3;4;3	Branched-chain-amino-acid aminotransferase, mitochondrial;Branched-chain-amino-acid aminotransferase	BCAT2	sp|O15382|BCAT2_HUMAN Branched-chain-amino-acid aminotransferase, mitochondrial OS=Homo sapiens OX=9606 GN=BCAT2 PE=1 SV=2;tr|M0QXF9|M0QXF9_HUMAN Branched-chain-amino-acid aminotransferase (Fragment) OS=Homo sapiens OX=9606 GN=BCAT2 PE=1 SV=1;tr|B3KSI3|B3K	5	13	13	4	11	11	9	13	11	11	11	11	9	13	11	11	3	3	1	4	2	2	55.6	55.6	18.6	44.287	392	392;445;352;405;108	0	65.71	By MS/MS	By MS/MS	By MS/MS	By MS/MS	By MS/MS	By MS/MS	48	50	41.3	55.6	49
5384	Q9P287;Q9P287-3;Q9P287-4	Q9P287;Q9P287-3;Q9P287-4	15;12;11	15;12;11	4;1;0	BRCA2 and CDKN1A-interacting protein	BCCIP	sp|Q9P287|BCCIP_HUMAN BRCA2 and CDKN1A-interacting protein OS=Homo sapiens OX=9606 GN=BCCIP PE=1 SV=1;sp|Q9P287-3|BCCIP_HUMAN Isoform 3 of BRCA2 and CDKN1A-interacting protein OS=Homo sapiens OX=9606 GN=BCCIP;sp|Q9P287-4|BCCIP_HUMAN Isoform 4 of BRCA2 and	3	15	15	4	15	11	14	14	14	14	15	11	14	14	14	14	4	3	4	4	4	4	61.5	61.5	14	35.979	314	314;292;292	0	188.88	By MS/MS	By MS/MS	By MS/MS	By MS/MS	By MS/MS	By MS/MS	61.5	44.9	56.4	52.2	58.9
5385	Q9P287-2	Q9P287-2	12	1	1	BRCA2 and CDKN1A-interacting protein	BCCIP	sp|Q9P287-2|BCCIP_HUMAN Isoform 2 of BRCA2 and CDKN1A-interacting protein OS=Homo sapiens OX=9606 GN=BCCIP	1	12	1	1	12	8	10	10	10	10	1	0	0	0	0	0	1	0	0	0	0	0	50.6	4.3	4.3	36.214	322	322	1	-2	By MS/MS	By matching	By matching	By matching	By matching	By matching	50.6	32.3	41.3	37.3	43.8
1082	P12694;F5H5P2;P12694-2;F5GXU9	P12694;F5H5P2;P12694-2;F5GXU9	2;2;2;1	2;2;2;1	2;2;2;1	2-oxoisovalerate dehydrogenase subunit alpha, mitochondrial	BCKDHA	sp|P12694|ODBA_HUMAN 2-oxoisovalerate dehydrogenase subunit alpha, mitochondrial OS=Homo sapiens OX=9606 GN=BCKDHA PE=1 SV=2;tr|F5H5P2|F5H5P2_HUMAN 2-oxoisovalerate dehydrogenase subunit alpha OS=Homo sapiens OX=9606 PE=3 SV=1;sp|P12694-2|ODBA_HUMAN Isofor	4	2	2	2	0	1	2	1	1	2	0	1	2	1	1	2	0	1	2	1	1	2	7.2	7.2	7.2	50.47	445	445;479;448;328	0.0024128	2.3253		By MS/MS	By MS/MS	By MS/MS	By MS/MS	By MS/MS	0	2.2	7.2	4.9	2.2
1562	O14874;O14874-2;O14874-3;H3BTL2;H3BS02;H3BNP3	O14874;O14874-2;O14874-3;H3BTL2;H3BS02	7;6;6;5;4;2	7;6;6;5;4;2	7;6;6;5;4;2	[3-methyl-2-oxobutanoate dehydrogenase [lipoamide]] kinase, mitochondrial	BCKDK	sp|O14874|BCKD_HUMAN [3-methyl-2-oxobutanoate dehydrogenase [lipoamide]] kinase, mitochondrial OS=Homo sapiens OX=9606 GN=BCKDK PE=1 SV=2;sp|O14874-2|BCKD_HUMAN Isoform 2 of [3-methyl-2-oxobutanoate dehydrogenase [lipoamide]] kinase, mitochondrial OS=Homo	6	7	7	7	4	5	5	6	7	5	4	5	5	6	7	5	4	5	5	6	7	5	31.3	31.3	31.3	46.36	412	412;335;365;216;217;88	0	25.412	By MS/MS	By MS/MS	By MS/MS	By MS/MS	By MS/MS	By MS/MS	18.9	21.6	23.1	25.7	31.3
70	O95999;A0A087WWW9	O95999;A0A087WWW9	1;1	1;1	1;1	B-cell lymphoma/leukemia 10	BCL10	sp|O95999|BCL10_HUMAN B-cell lymphoma/leukemia 10 OS=Homo sapiens OX=9606 GN=BCL10 PE=1 SV=1;tr|A0A087WWW9|A0A087WWW9_HUMAN B-cell lymphoma/leukemia 10 OS=Homo sapiens OX=9606 GN=BCL10 PE=1 SV=2	2	1	1	1	0	1	0	0	0	0	0	1	0	0	0	0	0	1	0	0	0	0	14.2	14.2	14.2	26.251	233	233;222	0.00019833	3.3548		By MS/MS					0	14.2	0	0	0
3162	Q07817;Q5QP56;Q9H1R6;Q5TE64;Q07817-2;Q07817-3;Q5QP59	Q07817;Q5QP56;Q9H1R6;Q5TE64;Q07817-2;Q07817-3	3;3;3;3;3;3;1	3;3;3;3;3;3;1	3;3;3;3;3;3;1	Bcl-2-like protein 1	BCL2L1	sp|Q07817|B2CL1_HUMAN Bcl-2-like protein 1 OS=Homo sapiens OX=9606 GN=BCL2L1 PE=1 SV=1;tr|Q5QP56|Q5QP56_HUMAN Apoptosis regulator Bcl-X (Fragment) OS=Homo sapiens OX=9606 GN=BCL2L1 PE=1 SV=1;tr|Q9H1R6|Q9H1R6_HUMAN Apoptosis regulator Bcl-X (Fragment) OS=Ho	7	3	3	3	2	3	3	3	2	1	2	3	3	3	2	1	2	3	3	3	2	1	12	12	12	26.049	233	233;181;188;205;170;227;48	0.00021322	4.6413	By MS/MS	By MS/MS	By MS/MS	By MS/MS	By MS/MS	By matching	8.2	12	12	12	8.2
13	A0A087WSV0;Q9HB09;M0QZM6;I6LJZ7;Q9HB09-3;M0R1Z8;M0R1K0;I6LJZ9;I6LK00;Q9HB09-2	A0A087WSV0;Q9HB09;M0QZM6;I6LJZ7;Q9HB09-3;M0R1Z8	5;4;4;4;3;3;2;2;1;1	5;4;4;4;3;3;2;2;1;1	5;4;4;4;3;3;2;2;1;1	Bcl-2-like protein 12	BCL2L12	tr|A0A087WSV0|A0A087WSV0_HUMAN Bcl-2-like protein 12 OS=Homo sapiens OX=9606 GN=BCL2L12 PE=1 SV=1;sp|Q9HB09|B2L12_HUMAN Bcl-2-like protein 12 OS=Homo sapiens OX=9606 GN=BCL2L12 PE=1 SV=1;tr|M0QZM6|M0QZM6_HUMAN BCL-2-like protein 12 isoform 10 OS=Homo sapie	10	5	5	5	5	3	3	4	4	5	5	3	3	4	4	5	5	3	3	4	4	5	23.6	23.6	23.6	26.907	250	250;334;138;269;333;92;92;193;130;176	0	12.52	By MS/MS	By MS/MS	By MS/MS	By MS/MS	By MS/MS	By MS/MS	23.6	12.4	12.4	18.4	18.4
4870	Q9BXK5;A0A087WX97;A0A087WTL4;Q9BXK5-4;Q9BXK5-2;F2Z2C3;A0A087WW80;A0A0A0MR90;E9PDD6;F6VJB4	Q9BXK5;A0A087WX97;A0A087WTL4;Q9BXK5-4	9;7;6;5;4;2;2;2;2;1	9;7;6;5;4;2;2;2;2;1	9;7;6;5;4;2;2;2;2;1	Bcl-2-like protein 13	BCL2L13	sp|Q9BXK5|B2L13_HUMAN Bcl-2-like protein 13 OS=Homo sapiens OX=9606 GN=BCL2L13 PE=1 SV=1;tr|A0A087WX97|A0A087WX97_HUMAN Bcl-2-like protein 13 OS=Homo sapiens OX=9606 GN=BCL2L13 PE=1 SV=1;tr|A0A087WTL4|A0A087WTL4_HUMAN Bcl-2-like protein 13 OS=Homo sapiens	10	9	9	9	5	6	6	6	6	5	5	6	6	6	6	5	5	6	6	6	6	5	34.6	34.6	34.6	52.723	485	485;509;461;323;201;78;80;128;171;92	0	38.312	By MS/MS	By MS/MS	By MS/MS	By MS/MS	By MS/MS	By MS/MS	19.2	27.8	27.8	28	19.4
4409	Q92843-2;Q92843;G3V3B7;G3V3G8;G3V5A9;G3V4B7	Q92843-2	12;1;1;1;1;1	1;1;1;1;1;1	1;1;1;1;1;1	Bcl-2-like protein 2	BCL2L2	sp|Q92843-2|B2CL2_HUMAN Isoform 3 of Bcl-2-like protein 2 OS=Homo sapiens OX=9606 GN=BCL2L2	6	12	1	1	9	12	12	11	12	10	0	1	1	0	1	0	0	1	1	0	1	0	35.7	3	3	37.17	333	333;193;51;71;144;149	1	-2	By matching	By matching	By MS/MS	By matching	By matching	By matching	30.6	35.7	35.7	32.7	35.7
4322	Q8WUZ0;I3L1Q2;Q8WUZ0-2	Q8WUZ0;I3L1Q2;Q8WUZ0-2	4;3;3	4;3;3	4;3;3	B-cell CLL/lymphoma 7 protein family member C	BCL7C	sp|Q8WUZ0|BCL7C_HUMAN B-cell CLL/lymphoma 7 protein family member C OS=Homo sapiens OX=9606 GN=BCL7C PE=1 SV=3;tr|I3L1Q2|I3L1Q2_HUMAN B-cell CLL/lymphoma 7 protein family member C (Fragment) OS=Homo sapiens OX=9606 GN=BCL7C PE=1 SV=1;sp|Q8WUZ0-2|BCL7C_HUMA	3	4	4	4	4	3	3	3	3	4	4	3	3	3	3	4	4	3	3	3	3	4	48.8	48.8	48.8	23.468	217	217;293;242	0	11.781	By MS/MS	By MS/MS	By MS/MS	By MS/MS	By MS/MS	By MS/MS	48.8	36.4	38.2	38.2	36.4
110	Q86UU0;A0A087WZX0;Q86UU0-3;Q86UU0-4;Q86UU0-2	Q86UU0;A0A087WZX0;Q86UU0-3;Q86UU0-4;Q86UU0-2	2;2;2;2;2	2;2;2;2;2	2;2;2;2;2	B-cell CLL/lymphoma 9-like protein	BCL9L	sp|Q86UU0|BCL9L_HUMAN B-cell CLL/lymphoma 9-like protein OS=Homo sapiens OX=9606 GN=BCL9L PE=1 SV=1;tr|A0A087WZX0|A0A087WZX0_HUMAN B-cell CLL/lymphoma 9-like protein OS=Homo sapiens OX=9606 GN=BCL9L PE=1 SV=1;sp|Q86UU0-3|BCL9L_HUMAN Isoform 3 of B-cell CLL	5	2	2	2	0	0	1	2	1	0	0	0	1	2	1	0	0	0	1	2	1	0	3.8	3.8	3.8	157.13	1499	1499;1462;1395;1453;1494	0.00020781	4.0971			By MS/MS	By MS/MS	By MS/MS		0	0	0.9	3.8	0.9
1009	Q9NYF8-3;E9PK91;A0A1W2PQ43;E9PK09;E9PQN2;E9PKI6;E9PJA7;H0YF63;H0YF00	Q9NYF8-3;E9PK91;A0A1W2PQ43;E9PK09;E9PQN2;E9PKI6	28;28;20;20;20;20;12;8;3	1;1;0;0;0;0;0;1;0	1;1;0;0;0;0;0;1;0	Bcl-2-associated transcription factor 1	BCLAF1	sp|Q9NYF8-3|BCLF1_HUMAN Isoform 3 of Bcl-2-associated transcription factor 1 OS=Homo sapiens OX=9606 GN=BCLAF1;tr|E9PK91|E9PK91_HUMAN Bcl-2-associated transcription factor 1 OS=Homo sapiens OX=9606 GN=BCLAF1 PE=1 SV=1;tr|A0A1W2PQ43|A0A1W2PQ43_HUMAN Bcl-2-a	9	28	1	1	20	20	22	23	23	26	1	1	1	1	1	1	1	1	1	1	1	1	33.3	1.8	1.8	100.23	869	869;871;703;725;750;752;467;126;118	0.0016965	2.577	By MS/MS	By MS/MS	By MS/MS	By MS/MS	By MS/MS	By MS/MS	28.5	27	29.7	29.6	32
5315	Q9NYF8;Q9NYF8-2;Q9NYF8-4;H0YF14	Q9NYF8;Q9NYF8-2;Q9NYF8-4	31;31;25;11	30;30;24;10	3;3;3;3	Bcl-2-associated transcription factor 1	BCLAF1	sp|Q9NYF8|BCLF1_HUMAN Bcl-2-associated transcription factor 1 OS=Homo sapiens OX=9606 GN=BCLAF1 PE=1 SV=2;sp|Q9NYF8-2|BCLF1_HUMAN Isoform 2 of Bcl-2-associated transcription factor 1 OS=Homo sapiens OX=9606 GN=BCLAF1;sp|Q9NYF8-4|BCLF1_HUMAN Isoform 4 of Bc	4	31	30	3	21	22	24	25	25	29	20	21	23	24	24	28	1	2	2	2	2	3	33	33	3.4	106.12	920	920;918;747;187	0	179.2	By MS/MS	By MS/MS	By MS/MS	By MS/MS	By MS/MS	By MS/MS	26.7	27.1	29.6	29.6	31.7
5618	Q9Y276;C9J8G3;A0A2R8Y7T3;C9JAS4;C9J1S9;H7C492;C9J4Q9;H7BZF6	Q9Y276;C9J8G3	13;8;5;4;4;4;2;2	13;8;5;4;4;4;2;2	13;8;5;4;4;4;2;2	Mitochondrial chaperone BCS1	BCS1L	sp|Q9Y276|BCS1_HUMAN Mitochondrial chaperone BCS1 OS=Homo sapiens OX=9606 GN=BCS1L PE=1 SV=1;tr|C9J8G3|C9J8G3_HUMAN Mitochondrial chaperone BCS1 (Fragment) OS=Homo sapiens OX=9606 GN=BCS1L PE=1 SV=1	8	13	13	13	9	6	6	10	9	9	9	6	6	10	9	9	9	6	6	10	9	9	48	48	48	47.534	419	419;206;153;110;150;201;76;121	0	31.427	By MS/MS	By MS/MS	By MS/MS	By MS/MS	By MS/MS	By MS/MS	32.2	23.4	21.5	38.7	33.9
972	Q02338;E9PCG9;H7C2W1;C9K0G7;C9JM78;C9JQ90;A0A0G2JRX6	Q02338;E9PCG9	6;6;2;2;1;1;1	6;6;2;2;1;1;1	6;6;2;2;1;1;1	D-beta-hydroxybutyrate dehydrogenase, mitochondrial	BDH1	sp|Q02338|BDH_HUMAN D-beta-hydroxybutyrate dehydrogenase, mitochondrial OS=Homo sapiens OX=9606 GN=BDH1 PE=1 SV=3;tr|E9PCG9|E9PCG9_HUMAN D-beta-hydroxybutyrate dehydrogenase, mitochondrial OS=Homo sapiens OX=9606 GN=BDH1 PE=1 SV=1	7	6	6	6	3	2	3	5	6	6	3	2	3	5	6	6	3	2	3	5	6	6	25.7	25.7	25.7	38.157	343	343;256;129;166;168;186;187	0	13.964	By MS/MS	By matching	By MS/MS	By MS/MS	By MS/MS	By MS/MS	10.2	7.3	10.5	22.4	25.7
3689	Q5T5X7	Q5T5X7	3	3	3	BEN domain-containing protein 3	BEND3	sp|Q5T5X7|BEND3_HUMAN BEN domain-containing protein 3 OS=Homo sapiens OX=9606 GN=BEND3 PE=1 SV=1	1	3	3	3	0	2	1	2	2	3	0	2	1	2	2	3	0	2	1	2	2	3	6.2	6.2	6.2	94.474	828	828	0.0017166	2.7239		By matching	By matching	By matching	By MS/MS	By MS/MS	0	4.3	1.4	4.3	3.3
592	Q96G01;Q96G01-4;Q96G01-3;A8MVZ6;F8VZX7;F8W056;Q96G01-2	Q96G01;Q96G01-4;Q96G01-3;A8MVZ6;F8VZX7;F8W056;Q96G01-2	2;2;2;2;1;1;1	2;2;2;2;1;1;1	2;2;2;2;1;1;1	Protein bicaudal D homolog 1	BICD1	sp|Q96G01|BICD1_HUMAN Protein bicaudal D homolog 1 OS=Homo sapiens OX=9606 GN=BICD1 PE=1 SV=3;sp|Q96G01-4|BICD1_HUMAN Isoform 4 of Protein bicaudal D homolog 1 OS=Homo sapiens OX=9606 GN=BICD1;sp|Q96G01-3|BICD1_HUMAN Isoform 3 of Protein bicaudal D homolog	7	2	2	2	1	1	0	0	0	0	1	1	0	0	0	0	1	1	0	0	0	0	4.1	4.1	4.1	110.75	975	975;835;873;827;79;93;93	0.00019569	3.1421	By MS/MS	By MS/MS					2.3	1.8	0	0	0
4277	Q8TD16;Q8TD16-2	Q8TD16;Q8TD16-2	8;8	8;8	8;8	Protein bicaudal D homolog 2	BICD2	sp|Q8TD16|BICD2_HUMAN Protein bicaudal D homolog 2 OS=Homo sapiens OX=9606 GN=BICD2 PE=1 SV=1;sp|Q8TD16-2|BICD2_HUMAN Isoform 2 of Protein bicaudal D homolog 2 OS=Homo sapiens OX=9606 GN=BICD2	2	8	8	8	5	6	6	2	3	3	5	6	6	2	3	3	5	6	6	2	3	3	15.4	15.4	15.4	93.532	824	824;855	0	18.787	By MS/MS	By MS/MS	By MS/MS	By MS/MS	By MS/MS	By MS/MS	10.3	10.2	10.7	2.3	5.5
2862	P55957;P55957-2;P55957-4;B2ZP78;P55957-3	P55957;P55957-2;P55957-4	6;6;3;1;1	6;6;3;1;1	6;6;3;1;1	BH3-interacting domain death agonist;BH3-interacting domain death agonist p15;BH3-interacting domain death agonist p13;BH3-interacting domain death agonist p11	BID	sp|P55957|BID_HUMAN BH3-interacting domain death agonist OS=Homo sapiens OX=9606 GN=BID PE=1 SV=1;sp|P55957-2|BID_HUMAN Isoform 2 of BH3-interacting domain death agonist OS=Homo sapiens OX=9606 GN=BID;sp|P55957-4|BID_HUMAN Isoform 4 of BH3-interacting doma	5	6	6	6	6	6	6	5	6	6	6	6	6	5	6	6	6	6	6	5	6	6	45.1	45.1	45.1	21.994	195	195;241;99;122;137	0	42.024	By MS/MS	By MS/MS	By MS/MS	By MS/MS	By MS/MS	By MS/MS	45.1	45.1	45.1	39.5	45.1
1518	O00499;O00499-10;O00499-2;O00499-9;O00499-7;O00499-8;O00499-4;O00499-6;O00499-11;O00499-3;O00499-5	O00499;O00499-10;O00499-2;O00499-9;O00499-7;O00499-8;O00499-4;O00499-6;O00499-11;O00499-3;O00499-5	3;3;3;3;3;3;3;3;3;3;3	3;3;3;3;3;3;3;3;3;3;3	3;3;3;3;3;3;3;3;3;3;3	Myc box-dependent-interacting protein 1	BIN1	sp|O00499|BIN1_HUMAN Myc box-dependent-interacting protein 1 OS=Homo sapiens OX=9606 GN=BIN1 PE=1 SV=1;sp|O00499-10|BIN1_HUMAN Isoform BIN1-13 of Myc box-dependent-interacting protein 1 OS=Homo sapiens OX=9606 GN=BIN1;sp|O00499-2|BIN1_HUMAN Isoform IIB of	11	3	3	3	2	2	2	3	3	2	2	2	2	3	3	2	2	2	2	3	3	2	9.3	9.3	9.3	64.699	593	593;424;518;409;439;454;475;482;497;506;550	0	6.9102	By MS/MS	By MS/MS	By MS/MS	By MS/MS	By MS/MS	By MS/MS	6.7	6.7	6.7	9.3	9.3
212	O15392;A0A0B4J1S3;O15392-5;O15392-4;K7EMW2;H3BLT4;O15392-2;K7EP76;K7ELG2;O15392-7;O15392-6;O15392-3	O15392;A0A0B4J1S3;O15392-5;O15392-4;K7EMW2;H3BLT4;O15392-2	3;3;3;3;2;2;2;1;1;1;1;1	3;3;3;3;2;2;2;1;1;1;1;1	3;3;3;3;2;2;2;1;1;1;1;1	Baculoviral IAP repeat-containing protein 5	BIRC5	sp|O15392|BIRC5_HUMAN Baculoviral IAP repeat-containing protein 5 OS=Homo sapiens OX=9606 GN=BIRC5 PE=1 SV=3;tr|A0A0B4J1S3|A0A0B4J1S3_HUMAN Baculoviral IAP repeat-containing protein 5 OS=Homo sapiens OX=9606 GN=BIRC5 PE=1 SV=1;sp|O15392-5|BIRC5_HUMAN Isofo	12	3	3	3	2	3	3	3	3	2	2	3	3	3	3	2	2	3	3	3	3	2	37.3	37.3	37.3	16.389	142	142;142;117;120;121;165;165;52;83;74;78;137	0	9.1426	By MS/MS	By MS/MS	By MS/MS	By MS/MS	By MS/MS	By MS/MS	29.6	37.3	37.3	37.3	37.3
5166	Q9NR09;REV__Q96C03;REV__Q96C03-3;REV__Q9NR09	Q9NR09	19;1;1;1	19;1;1;1	5;1;1;1	Baculoviral IAP repeat-containing protein 6	BIRC6	sp|Q9NR09|BIRC6_HUMAN Baculoviral IAP repeat-containing protein 6 OS=Homo sapiens OX=9606 GN=BIRC6 PE=1 SV=2	4	19	19	5	16	14	16	10	8	10	16	14	16	10	8	10	4	4	5	2	1	1	6.7	6.7	2	530.25	4857	4857;454;465;4857	0	31.628	By MS/MS	By MS/MS	By MS/MS	By MS/MS	By MS/MS	By MS/MS	4.9	5	6.4	3.3	2.9
432	P54132;A0A3B3IT82;H0YNU5;H0YLV8	P54132;A0A3B3IT82;H0YNU5	5;5;4;1	5;5;4;1	5;5;4;1	Bloom syndrome protein	BLM	sp|P54132|BLM_HUMAN Bloom syndrome protein OS=Homo sapiens OX=9606 GN=BLM PE=1 SV=1;tr|A0A3B3IT82|A0A3B3IT82_HUMAN DNA helicase OS=Homo sapiens OX=9606 GN=BLM PE=1 SV=1;tr|H0YNU5|H0YNU5_HUMAN DNA helicase OS=Homo sapiens OX=9606 GN=BLM PE=1 SV=1	4	5	5	5	3	1	2	4	4	3	3	1	2	4	4	3	3	1	2	4	4	3	7.8	7.8	7.8	159	1417	1417;1386;1286;413	0	6.4595	By MS/MS	By matching	By MS/MS	By MS/MS	By MS/MS	By MS/MS	3.7	0.6	1.7	6.6	6.1
3326	Q13867;K7ESE8;K7ES02;J3KSD8;J3KS79;K7ENH5	Q13867;K7ESE8;K7ES02;J3KSD8	16;12;12;9;3;3	16;12;12;9;3;3	16;12;12;9;3;3	Bleomycin hydrolase	BLMH	sp|Q13867|BLMH_HUMAN Bleomycin hydrolase OS=Homo sapiens OX=9606 GN=BLMH PE=1 SV=1;tr|K7ESE8|K7ESE8_HUMAN Bleomycin hydrolase (Fragment) OS=Homo sapiens OX=9606 GN=BLMH PE=1 SV=1;tr|K7ES02|K7ES02_HUMAN Bleomycin hydrolase (Fragment) OS=Homo sapiens OX=9606	6	16	16	16	10	14	10	7	6	6	10	14	10	7	6	6	10	14	10	7	6	6	45.1	45.1	45.1	52.562	455	455;231;318;262;71;93	0	53.727	By MS/MS	By MS/MS	By MS/MS	By MS/MS	By MS/MS	By MS/MS	33.8	43.1	31.9	22.6	20
3833	Q6QNY1;A0A087X1N6;J3QRU7;Q6QNY1-2	Q6QNY1;A0A087X1N6;J3QRU7;Q6QNY1-2	2;1;1;1	2;1;1;1	2;1;1;1	Biogenesis of lysosome-related organelles complex 1 subunit 2	BLOC1S2	sp|Q6QNY1|BL1S2_HUMAN Biogenesis of lysosome-related organelles complex 1 subunit 2 OS=Homo sapiens OX=9606 GN=BLOC1S2 PE=1 SV=1;tr|A0A087X1N6|A0A087X1N6_HUMAN Biogenesis of lysosome-related organelles complex 1 subunit 2 OS=Homo sapiens OX=9606 GN=BLOC1S2	4	2	2	2	2	2	2	1	1	1	2	2	2	1	1	1	2	2	2	1	1	1	13.4	13.4	13.4	15.961	142	142;95;117;99	0.00019512	3.1078	By MS/MS	By MS/MS	By MS/MS	By MS/MS	By MS/MS	By MS/MS	13.4	13.4	13.4	7.7	7.7
1292	Q9UL45;H3BST1;H3BPR6;H3BN13;Q9UL45-2	Q9UL45;H3BST1;H3BPR6;H3BN13;Q9UL45-2	2;2;1;1;1	2;2;1;1;1	2;2;1;1;1	Biogenesis of lysosome-related organelles complex 1 subunit 6	BLOC1S6	sp|Q9UL45|BL1S6_HUMAN Biogenesis of lysosome-related organelles complex 1 subunit 6 OS=Homo sapiens OX=9606 GN=BLOC1S6 PE=1 SV=1;tr|H3BST1|H3BST1_HUMAN Biogenesis of lysosome-related organelles complex 1 subunit 6 OS=Homo sapiens OX=9606 GN=BLOC1S6 PE=1 SV	5	2	2	2	2	2	2	2	1	1	2	2	2	2	1	1	2	2	2	2	1	1	24.4	24.4	24.4	19.743	172	172;177;58;86;80	0	8.4022	By MS/MS	By MS/MS	By MS/MS	By MS/MS	By matching	By matching	24.4	24.4	24.4	24.4	13.4
2804	P53004;C9J1E1	P53004	8;2	8;2	8;2	Biliverdin reductase A	BLVRA	sp|P53004|BIEA_HUMAN Biliverdin reductase A OS=Homo sapiens OX=9606 GN=BLVRA PE=1 SV=2	2	8	8	8	8	7	6	5	6	4	8	7	6	5	6	4	8	7	6	5	6	4	35.8	35.8	35.8	33.428	296	296;102	0	23.946	By MS/MS	By MS/MS	By MS/MS	By MS/MS	By MS/MS	By MS/MS	35.8	29.4	25	20.3	27.4
2456	P30043;M0R192;A0A2R8YEP4;A0A2R8Y7Y9;M0QZL1	P30043;M0R192;A0A2R8YEP4;A0A2R8Y7Y9;M0QZL1	11;9;9;7;7	11;9;9;7;7	11;9;9;7;7	Flavin reductase (NADPH)	BLVRB	sp|P30043|BLVRB_HUMAN Flavin reductase (NADPH) OS=Homo sapiens OX=9606 GN=BLVRB PE=1 SV=3;tr|M0R192|M0R192_HUMAN Flavin reductase (NADPH) OS=Homo sapiens OX=9606 GN=BLVRB PE=1 SV=1;tr|A0A2R8YEP4|A0A2R8YEP4_HUMAN Flavin reductase (NADPH) OS=Homo sapiens OX=	5	11	11	11	10	11	10	5	8	7	10	11	10	5	8	7	10	11	10	5	8	7	61.7	61.7	61.7	22.119	206	206;163;245;121;154	0	111.62	By MS/MS	By MS/MS	By MS/MS	By MS/MS	By MS/MS	By MS/MS	59.7	61.7	61.7	28.2	50.5
1215	Q9NSY1;H0Y9P1;Q9NSY1-2;Q9NSY1-3	Q9NSY1;H0Y9P1;Q9NSY1-2;Q9NSY1-3	1;1;1;1	1;1;1;1	1;1;1;1	BMP-2-inducible protein kinase	BMP2K	sp|Q9NSY1|BMP2K_HUMAN BMP-2-inducible protein kinase OS=Homo sapiens OX=9606 GN=BMP2K PE=1 SV=2;tr|H0Y9P1|H0Y9P1_HUMAN BMP-2-inducible protein kinase (Fragment) OS=Homo sapiens OX=9606 GN=BMP2K PE=1 SV=1;sp|Q9NSY1-2|BMP2K_HUMAN Isoform 2 of BMP-2-inducible	4	1	1	1	1	0	1	0	0	0	1	0	1	0	0	0	1	0	1	0	0	0	1.3	1.3	1.3	129.17	1161	1161;854;662;677	0.0011523	2.8224	By MS/MS		By matching				1.3	0	1.3	0	0
3399	Q14692	Q14692	39	39	39	Ribosome biogenesis protein BMS1 homolog	BMS1	sp|Q14692|BMS1_HUMAN Ribosome biogenesis protein BMS1 homolog OS=Homo sapiens OX=9606 GN=BMS1 PE=1 SV=1	1	39	39	39	33	30	29	36	35	36	33	30	29	36	35	36	33	30	29	36	35	36	45.5	45.5	45.5	145.81	1282	1282	0	218.41	By MS/MS	By MS/MS	By MS/MS	By MS/MS	By MS/MS	By MS/MS	37.7	34.4	31.5	44.1	41.7
3225	Q12981;Q12981-2;Q12981-1;Q12981-3	Q12981;Q12981-2;Q12981-1;Q12981-3	6;5;5;4	6;5;5;4	6;5;5;4	Vesicle transport protein SEC20	BNIP1	sp|Q12981|SEC20_HUMAN Vesicle transport protein SEC20 OS=Homo sapiens OX=9606 GN=BNIP1 PE=1 SV=3;sp|Q12981-2|SEC20_HUMAN Isoform 2 of Vesicle transport protein SEC20 OS=Homo sapiens OX=9606 GN=BNIP1;sp|Q12981-1|SEC20_HUMAN Isoform 3 of Vesicle transport pr	4	6	6	6	4	4	6	6	6	5	4	4	6	6	6	5	4	4	6	6	6	5	35.5	35.5	35.5	26.132	228	228;194;271;237	0	11.028	By MS/MS	By MS/MS	By MS/MS	By MS/MS	By MS/MS	By MS/MS	27.6	26.8	35.5	35.5	35.5
1308	Q12982;J3KN59;H7C096;Q12982-2;Q86WG3;Q86WG3-3	Q12982;J3KN59;H7C096;Q12982-2;Q86WG3;Q86WG3-3	2;2;2;2;1;1	2;2;2;2;1;1	2;2;2;2;1;1	BCL2/adenovirus E1B 19 kDa protein-interacting protein 2;Caytaxin	BNIP2;ATCAY	sp|Q12982|BNIP2_HUMAN BCL2/adenovirus E1B 19 kDa protein-interacting protein 2 OS=Homo sapiens OX=9606 GN=BNIP2 PE=1 SV=1;tr|J3KN59|J3KN59_HUMAN BCL2/adenovirus E1B 19 kDa protein-interacting protein 2 OS=Homo sapiens OX=9606 GN=BNIP2 PE=1 SV=1;tr|H7C096|H	6	2	2	2	2	2	2	2	2	2	2	2	2	2	2	2	2	2	2	2	2	2	8	8	8	36.017	314	314;435;204;376;371;377	0.00022361	5.7896	By MS/MS	By MS/MS	By MS/MS	By MS/MS	By MS/MS	By matching	8	8	8	8	8
4225	Q8NFC6	Q8NFC6	2	2	2	Biorientation of chromosomes in cell division protein 1-like 1	BOD1L1	sp|Q8NFC6|BD1L1_HUMAN Biorientation of chromosomes in cell division protein 1-like 1 OS=Homo sapiens OX=9606 GN=BOD1L1 PE=1 SV=2	1	2	2	2	1	1	1	2	1	1	1	1	1	2	1	1	1	1	1	2	1	1	2.7	2.7	2.7	330.46	3051	3051	0.00020674	4.0176	By MS/MS	By MS/MS	By MS/MS	By MS/MS	By MS/MS	By matching	0.5	0.5	0.5	2.7	0.5
5685	Q9Y3E2	Q9Y3E2	2	2	2	BolA-like protein 1	BOLA1	sp|Q9Y3E2|BOLA1_HUMAN BolA-like protein 1 OS=Homo sapiens OX=9606 GN=BOLA1 PE=1 SV=1	1	2	2	2	1	1	1	1	1	1	1	1	1	1	1	1	1	1	1	1	1	1	27	27	27	14.289	137	137	0	9.6047	By MS/MS	By MS/MS	By MS/MS	By matching	By matching	By MS/MS	10.9	16.1	10.9	10.9	10.9
4986	Q9H3K6;A0A087WZT3;H3BV85;Q9H3K6-2;H3BTW0;A0A0B4J295;H3BVE0	Q9H3K6;A0A087WZT3;H3BV85;Q9H3K6-2;H3BTW0;A0A0B4J295;H3BVE0	6;5;4;4;3;3;3	6;5;4;4;3;3;3	5;5;3;3;3;3;3	BolA-like protein 2	BOLA2;BOLA2B	sp|Q9H3K6|BOLA2_HUMAN BolA-like protein 2 OS=Homo sapiens OX=9606 GN=BOLA2 PE=1 SV=1;tr|A0A087WZT3|A0A087WZT3_HUMAN BolA-like protein 2 OS=Homo sapiens OX=9606 GN=BOLA2B PE=1 SV=2;tr|H3BV85|H3BV85_HUMAN BolA-like protein 2 OS=Homo sapiens OX=9606 GN=BOLA2B	7	6	6	5	4	5	6	3	3	5	4	5	6	3	3	5	3	4	5	2	2	4	80.2	80.2	69.8	10.116	86	86;152;54;58;89;124;249	0	32.033	By MS/MS	By MS/MS	By MS/MS	By MS/MS	By MS/MS	By MS/MS	53.5	61.6	80.2	31.4	43
1281	H3BPT9	H3BPT9	2	1	1		BOLA2B	tr|H3BPT9|H3BPT9_HUMAN BolA-like protein 2 OS=Homo sapiens OX=9606 GN=BOLA2B PE=1 SV=2	1	2	1	1	2	2	1	2	2	2	1	1	0	1	1	1	1	1	0	1	1	1	47.4	31.6	31.6	6.1818	57	57	1	-2	By MS/MS	By MS/MS	By matching	By matching	By matching	By matching	47.4	47.4	15.8	47.4	47.4
3344	Q14137;Q14137-2;A0A075B729	Q14137;Q14137-2	32;29;11	32;29;11	32;29;11	Ribosome biogenesis protein BOP1	BOP1	sp|Q14137|BOP1_HUMAN Ribosome biogenesis protein BOP1 OS=Homo sapiens OX=9606 GN=BOP1 PE=1 SV=2;sp|Q14137-2|BOP1_HUMAN Isoform 2 of Ribosome biogenesis protein BOP1 OS=Homo sapiens OX=9606 GN=BOP1	3	32	32	32	23	27	28	29	30	30	23	27	28	29	30	30	23	27	28	29	30	30	62.6	62.6	62.6	83.629	746	746;634;217	0	323.31	By MS/MS	By MS/MS	By MS/MS	By MS/MS	By MS/MS	By MS/MS	45.2	61.1	62.3	59.8	62.5
3993	Q86WA6;Q86WA6-2;Q49AI2;B4DML3	Q86WA6;Q86WA6-2	3;3;1;1	3;3;1;1	3;3;1;1	Valacyclovir hydrolase	BPHL	sp|Q86WA6|BPHL_HUMAN Valacyclovir hydrolase OS=Homo sapiens OX=9606 GN=BPHL PE=1 SV=1;sp|Q86WA6-2|BPHL_HUMAN Isoform 2 of Valacyclovir hydrolase OS=Homo sapiens OX=9606 GN=BPHL	4	3	3	3	1	1	1	2	2	2	1	1	1	2	2	2	1	1	1	2	2	2	14.4	14.4	14.4	32.542	291	291;274;194;211	0.00022732	6.142	By matching	By matching	By MS/MS	By MS/MS	By MS/MS	By MS/MS	3.4	4.8	4.8	8.2	8.2
1977	O95861;O95861-3;O95861-4;O95861-2;A6NF51;F8VRY7;F8VVW8;F8W1J0;F8VZG4	O95861;O95861-3;O95861-4;O95861-2;A6NF51	9;9;7;7;6;3;2;2;1	9;9;7;7;6;3;2;2;1	9;9;7;7;6;3;2;2;1	3(2),5-bisphosphate nucleotidase 1	BPNT1	sp|O95861|BPNT1_HUMAN 3(2),5-bisphosphate nucleotidase 1 OS=Homo sapiens OX=9606 GN=BPNT1 PE=1 SV=1;sp|O95861-3|BPNT1_HUMAN Isoform 3 of 3(2),5-bisphosphate nucleotidase 1 OS=Homo sapiens OX=9606 GN=BPNT1;sp|O95861-4|BPNT1_HUMAN Isoform 4 of 3(2),5	9	9	9	9	7	8	8	5	3	4	7	8	8	5	3	4	7	8	8	5	3	4	50	50	50	33.392	308	308;253;272;325;291;116;130;170;136	0	39.085	By MS/MS	By MS/MS	By MS/MS	By MS/MS	By matching	By MS/MS	36.7	44.8	44.8	30.5	15.3
3202	Q12830;Q12830-4;Q12830-2;F5GXF5;E7ETD6;E9PE19;A0A2R8Y7Q1;A0A0A0MR81;J3QQK4;J3QQQ8;J3KSK9	Q12830;Q12830-4;Q12830-2;F5GXF5;E7ETD6;E9PE19;A0A2R8Y7Q1	18;18;18;17;17;17;17;4;3;1;1	18;18;18;17;17;17;17;4;3;1;1	18;18;18;17;17;17;17;4;3;1;1	Nucleosome-remodeling factor subunit BPTF	BPTF	sp|Q12830|BPTF_HUMAN Nucleosome-remodeling factor subunit BPTF OS=Homo sapiens OX=9606 GN=BPTF PE=1 SV=3;sp|Q12830-4|BPTF_HUMAN Isoform 4 of Nucleosome-remodeling factor subunit BPTF OS=Homo sapiens OX=9606 GN=BPTF;sp|Q12830-2|BPTF_HUMAN Isoform 2 of Nucle	11	18	18	18	10	8	9	14	10	15	10	8	9	14	10	15	10	8	9	14	10	15	8.9	8.9	8.9	338.26	3046	3046;2903;2920;2457;2764;2822;2965;810;339;420;484	0	58.606	By MS/MS	By MS/MS	By MS/MS	By MS/MS	By MS/MS	By MS/MS	4.6	3	4.3	7.2	4.4
1349	Q7Z569;J3KNN7;Q7Z569-2	Q7Z569;J3KNN7;Q7Z569-2	3;3;2	3;3;2	3;3;2	BRCA1-associated protein	BRAP	sp|Q7Z569|BRAP_HUMAN BRCA1-associated protein OS=Homo sapiens OX=9606 GN=BRAP PE=1 SV=2;tr|J3KNN7|J3KNN7_HUMAN BRCA1-associated protein OS=Homo sapiens OX=9606 GN=BRAP PE=1 SV=1;sp|Q7Z569-2|BRAP_HUMAN Isoform 2 of BRCA1-associated protein OS=Homo sapiens O	3	3	3	3	0	1	3	1	0	0	0	1	3	1	0	0	0	1	3	1	0	0	6.6	6.6	6.6	67.304	592	592;562;413	0.00020916	4.2225		By matching	By MS/MS	By MS/MS			0	2.2	6.6	2.2	0
3825	Q6PJG6;Q6PJG6-3;Q6PJG6-2;F8WDN5	Q6PJG6	17;6;4;1	17;6;4;1	17;6;4;1	BRCA1-associated ATM activator 1	BRAT1	sp|Q6PJG6|BRAT1_HUMAN BRCA1-associated ATM activator 1 OS=Homo sapiens OX=9606 GN=BRAT1 PE=1 SV=2	4	17	17	17	16	14	14	14	14	14	16	14	14	14	14	14	16	14	14	14	14	14	34	34	34	88.118	821	821;291;286;168	0	73.438	By MS/MS	By MS/MS	By MS/MS	By MS/MS	By MS/MS	By MS/MS	32.6	27.6	30	27.6	27.6
2646	P46736;P46736-2;P46736-3;X6RJS7;A0A0A0MS96;A0A087WZR3;H9KVA9;A0A0D9SF50;P46736-5;P46736-4	P46736;P46736-2;P46736-3;X6RJS7;A0A0A0MS96;A0A087WZR3;H9KVA9;A0A0D9SF50;P46736-5	5;5;5;4;3;3;3;3;3;2	5;5;5;4;3;3;3;3;3;2	5;5;5;4;3;3;3;3;3;2	Lys-63-specific deubiquitinase BRCC36	BRCC3	sp|P46736|BRCC3_HUMAN Lys-63-specific deubiquitinase BRCC36 OS=Homo sapiens OX=9606 GN=BRCC3 PE=1 SV=2;sp|P46736-2|BRCC3_HUMAN Isoform 1 of Lys-63-specific deubiquitinase BRCC36 OS=Homo sapiens OX=9606 GN=BRCC3;sp|P46736-3|BRCC3_HUMAN Isoform 3 of Lys-63-s	10	5	5	5	5	4	5	1	1	1	5	4	5	1	1	1	5	4	5	1	1	1	18	18	18	36.072	316	316;291;292;226;90;293;317;317;247;202	0	11.168	By MS/MS	By MS/MS	By MS/MS	By MS/MS	By matching	By MS/MS	18	18	18	4.7	4.7
1960	O95696;O95696-2;J3KQ61	O95696;O95696-2;J3KQ61	11;10;8	11;10;8	10;9;8	Bromodomain-containing protein 1	BRD1	sp|O95696|BRD1_HUMAN Bromodomain-containing protein 1 OS=Homo sapiens OX=9606 GN=BRD1 PE=1 SV=1;sp|O95696-2|BRD1_HUMAN Isoform 2 of Bromodomain-containing protein 1 OS=Homo sapiens OX=9606 GN=BRD1;tr|J3KQ61|J3KQ61_HUMAN Bromodomain-containing protein 1 (Fr	3	11	11	10	7	8	8	10	8	8	7	8	8	10	8	8	6	8	8	10	7	8	13.9	13.9	12.9	119.52	1058	1058;1189;509	0	31.632	By MS/MS	By MS/MS	By MS/MS	By MS/MS	By MS/MS	By MS/MS	8.1	9.8	11.2	12.9	11.6
2395	P25440;P25440-2;A0A0G2JK44;H0Y6K2;A0A140T9E9;P25440-3;P25440-4;A0A140T9V2;U3KQA6;A0A0G2JHL0;A0A140T9F7;E9PIQ3;A0A0G2JHN8;A0A140T9I1;H0Y799;A0A140T9X8;E9PKQ9;H0YDJ7;U3KPW0	P25440;P25440-2;A0A0G2JK44;H0Y6K2;A0A140T9E9;P25440-3;P25440-4;A0A140T9V2;U3KQA6;A0A0G2JHL0;A0A140T9F7;E9PIQ3	20;20;19;19;18;17;16;15;13;13;12;10;8;8;7;6;4;2;2	20;20;19;19;18;17;16;15;13;13;12;10;8;8;7;6;4;2;2	18;18;17;17;16;15;14;14;12;12;11;9;7;7;7;6;4;1;1	Bromodomain-containing protein 2	BRD2	sp|P25440|BRD2_HUMAN Bromodomain-containing protein 2 OS=Homo sapiens OX=9606 GN=BRD2 PE=1 SV=2;sp|P25440-2|BRD2_HUMAN Isoform 2 of Bromodomain-containing protein 2 OS=Homo sapiens OX=9606 GN=BRD2;tr|A0A0G2JK44|A0A0G2JK44_HUMAN Bromodomain-containing prote	19	20	20	18	16	15	16	19	16	19	16	15	16	19	16	19	15	14	14	17	15	17	43.1	43.1	40.3	88.06	801	801;836;836;807;807;754;681;648;552;613;619;401;328;363;296;296;147;137;159	0	69.71	By MS/MS	By MS/MS	By MS/MS	By MS/MS	By MS/MS	By MS/MS	36.7	33.5	36.6	39.6	37.7
1770	O60885;O60885-2;O60885-3;M0QZD9;Q58F21;Q58F21-5;Q58F21-4;Q58F21-3;Q58F21-2	O60885;O60885-2;O60885-3	5;5;5;2;1;1;1;1;1	4;4;4;2;1;1;1;1;1	2;2;2;1;0;0;0;0;0	Bromodomain-containing protein 4	BRD4	sp|O60885|BRD4_HUMAN Bromodomain-containing protein 4 OS=Homo sapiens OX=9606 GN=BRD4 PE=1 SV=2;sp|O60885-2|BRD4_HUMAN Isoform C of Bromodomain-containing protein 4 OS=Homo sapiens OX=9606 GN=BRD4;sp|O60885-3|BRD4_HUMAN Isoform B of Bromodomain-containing	9	5	4	2	4	4	3	4	5	4	3	3	2	3	4	3	2	1	1	1	2	1	4.7	3.7	2.2	152.22	1362	1362;722;794;572;947;874;901;951;960	0	9.9649	By matching	By matching	By MS/MS	By MS/MS	By MS/MS	By MS/MS	3.7	4	2.3	3.2	4.7
5141	Q9NPI1;Q9NPI1-2;I3L4V5	Q9NPI1;Q9NPI1-2	5;5;2	5;5;2	5;5;2	Bromodomain-containing protein 7	BRD7	sp|Q9NPI1|BRD7_HUMAN Bromodomain-containing protein 7 OS=Homo sapiens OX=9606 GN=BRD7 PE=1 SV=1;sp|Q9NPI1-2|BRD7_HUMAN Isoform 2 of Bromodomain-containing protein 7 OS=Homo sapiens OX=9606 GN=BRD7	3	5	5	5	2	1	0	3	4	4	2	1	0	3	4	4	2	1	0	3	4	4	13.7	13.7	13.7	74.138	651	651;652;109	0	7.5597	By MS/MS	By matching		By MS/MS	By MS/MS	By MS/MS	7.1	2.8	0	9.8	11.8
665	Q9H0E9-2;Q9H0E9;H7C128;H7C179;B5MCW3;H7C127;Q9H0E9-4;F8WDX5;D6RID0;F8WCS7;F8WBH2;C9JV05;H0YAH7;Q9H0E9-3	Q9H0E9-2;Q9H0E9;H7C128;H7C179;B5MCW3;H7C127;Q9H0E9-4	3;3;3;3;3;3;3;1;1;1;1;1;1;1	3;3;3;3;3;3;3;1;1;1;1;1;1;1	3;3;3;3;3;3;3;1;1;1;1;1;1;1	Bromodomain-containing protein 8	BRD8	sp|Q9H0E9-2|BRD8_HUMAN Isoform 2 of Bromodomain-containing protein 8 OS=Homo sapiens OX=9606 GN=BRD8;sp|Q9H0E9|BRD8_HUMAN Bromodomain-containing protein 8 OS=Homo sapiens OX=9606 GN=BRD8 PE=1 SV=2;tr|H7C128|H7C128_HUMAN Bromodomain-containing protein 8 (Fr	14	3	3	3	2	2	2	3	2	2	2	2	2	3	2	2	2	2	2	3	2	2	6.4	6.4	6.4	102.84	951	951;1235;857;861;878;892;866;39;48;67;79;122;292;757	0.00021645	4.9625	By matching	By matching	By MS/MS	By MS/MS	By matching	By matching	2.7	2.7	2.7	6.4	2.7
5048	Q9H8M2;Q9H8M2-3;Q9H8M2-1;Q9H8M2-6;C9JBY0;Q9H8M2-2;Q9H8M2-4	Q9H8M2;Q9H8M2-3;Q9H8M2-1	3;2;2;1;1;1;1	3;2;2;1;1;1;1	3;2;2;1;1;1;1	Bromodomain-containing protein 9	BRD9	sp|Q9H8M2|BRD9_HUMAN Bromodomain-containing protein 9 OS=Homo sapiens OX=9606 GN=BRD9 PE=1 SV=2;sp|Q9H8M2-3|BRD9_HUMAN Isoform 3 of Bromodomain-containing protein 9 OS=Homo sapiens OX=9606 GN=BRD9;sp|Q9H8M2-1|BRD9_HUMAN Isoform 5 of Bromodomain-containing	7	3	3	3	3	1	2	3	3	3	3	1	2	3	3	3	3	1	2	3	3	3	9.4	9.4	9.4	66.999	597	597;481;501;544;225;206;233	0	7.0724	By MS/MS	By MS/MS	By MS/MS	By MS/MS	By MS/MS	By MS/MS	9.4	3.4	5.4	9.4	9.4
1128	Q9NXR7;Q9NXR7-4;Q9NXR7-3;F8W733;Q9NXR7-1;C9J2G0	Q9NXR7;Q9NXR7-4;Q9NXR7-3;F8W733;Q9NXR7-1;C9J2G0	2;2;2;2;2;1	2;2;2;2;2;1	2;2;2;2;2;1	BRCA1-A complex subunit BRE	BRE	sp|Q9NXR7|BABA2_HUMAN BRISC and BRCA1-A complex member 2 OS=Homo sapiens OX=9606 GN=BABAM2 PE=1 SV=2;sp|Q9NXR7-4|BABA2_HUMAN Isoform 4 of BRISC and BRCA1-A complex member 2 OS=Homo sapiens OX=9606 GN=BABAM2;sp|Q9NXR7-3|BABA2_HUMAN Isoform 3 of BRISC and BR	6	2	2	2	2	2	2	2	1	2	2	2	2	2	1	2	2	2	2	2	1	2	7.3	7.3	7.3	43.551	383	383;376;379;284;415;153	0.00022691	6.1207	By MS/MS	By MS/MS	By MS/MS	By MS/MS	By matching	By matching	7.3	7.3	7.3	7.3	3.7
4427	Q92994;Q92994-7;Q92994-8;Q92994-5;Q92994-9;Q92994-3;F8VS45;F8VXJ4;F8VWT8;Q3SYD7	Q92994;Q92994-7;Q92994-8;Q92994-5;Q92994-9;Q92994-3;F8VS45	4;4;4;4;3;3;2;1;1;1	4;4;4;4;3;3;2;1;1;1	4;4;4;4;3;3;2;1;1;1	Transcription factor IIIB 90 kDa subunit	BRF1	sp|Q92994|TF3B_HUMAN Transcription factor IIIB 90 kDa subunit OS=Homo sapiens OX=9606 GN=BRF1 PE=1 SV=1;sp|Q92994-7|TF3B_HUMAN Isoform 7 of Transcription factor IIIB 90 kDa subunit OS=Homo sapiens OX=9606 GN=BRF1;sp|Q92994-8|TF3B_HUMAN Isoform 8 of Transcr	10	4	4	4	4	3	1	1	2	3	4	3	1	1	2	3	4	3	1	1	2	3	15.1	15.1	15.1	73.839	677	677;562;584;650;439;473;234;63;155;161	0	6.2354	By MS/MS	By MS/MS	By MS/MS	By MS/MS	By matching	By MS/MS	15.1	11.2	3.5	3.5	4.6
5082	Q9HAW0;Q9HAW0-2	Q9HAW0;Q9HAW0-2	2;2	2;2	2;2	Transcription factor IIIB 50 kDa subunit	BRF2	sp|Q9HAW0|BRF2_HUMAN Transcription factor IIIB 50 kDa subunit OS=Homo sapiens OX=9606 GN=BRF2 PE=1 SV=1;sp|Q9HAW0-2|BRF2_HUMAN Isoform 2 of Transcription factor IIIB 50 kDa subunit OS=Homo sapiens OX=9606 GN=BRF2	2	2	2	2	2	1	0	1	1	2	2	1	0	1	1	2	2	1	0	1	1	2	7.6	7.6	7.6	46.533	419	419;396	0.00019857	3.3603	By MS/MS	By matching		By matching	By MS/MS	By MS/MS	7.6	2.4	0	2.4	2.4
509	Q8WY22;A0A5F9ZHY7	Q8WY22;A0A5F9ZHY7	6;6	6;6	5;5	BRI3-binding protein	BRI3BP	sp|Q8WY22|BRI3B_HUMAN BRI3-binding protein OS=Homo sapiens OX=9606 GN=BRI3BP PE=1 SV=1;tr|A0A5F9ZHY7|A0A5F9ZHY7_HUMAN BRI3-binding protein OS=Homo sapiens OX=9606 GN=BRI3BP PE=1 SV=1	2	6	6	5	4	4	5	5	6	5	4	4	5	5	6	5	3	3	4	4	5	4	37.8	37.8	35.1	27.835	251	251;282	0	96.787	By MS/MS	By MS/MS	By MS/MS	By MS/MS	By MS/MS	By MS/MS	19.5	19.5	19.9	19.9	37.8
4284	Q8TDN6	Q8TDN6	22	22	22	Ribosome biogenesis protein BRX1 homolog	BRIX1	sp|Q8TDN6|BRX1_HUMAN Ribosome biogenesis protein BRX1 homolog OS=Homo sapiens OX=9606 GN=BRIX1 PE=1 SV=2	1	22	22	22	19	17	19	19	19	22	19	17	19	19	19	22	19	17	19	19	19	22	66.6	66.6	66.6	41.401	353	353	0	141.11	By MS/MS	By MS/MS	By MS/MS	By MS/MS	By MS/MS	By MS/MS	66.6	64.6	64.6	64.6	64.6
4318	Q8WUW1;Q8WUW1-2	Q8WUW1;Q8WUW1-2	1;1	1;1	1;1	Protein BRICK1	BRK1	sp|Q8WUW1|BRK1_HUMAN Protein BRICK1 OS=Homo sapiens OX=9606 GN=BRK1 PE=1 SV=1;sp|Q8WUW1-2|BRK1_HUMAN Isoform 2 of Protein BRICK1 OS=Homo sapiens OX=9606 GN=BRK1	2	1	1	1	0	1	1	0	0	0	0	1	1	0	0	0	0	1	1	0	0	0	14.7	14.7	14.7	8.7448	75	75;106	0.00019524	3.1118		By MS/MS	By MS/MS				0	14.7	14.7	0	0
3723	Q5VW32;F5GXQ0;Q5VW32-2;Q5VW33	Q5VW32;F5GXQ0;Q5VW32-2	6;5;5;2	6;5;5;2	6;5;5;2	BRO1 domain-containing protein BROX	BROX	sp|Q5VW32|BROX_HUMAN BRO1 domain-containing protein BROX OS=Homo sapiens OX=9606 GN=BROX PE=1 SV=1;tr|F5GXQ0|F5GXQ0_HUMAN BRO1 domain- and CAAX motif-containing protein OS=Homo sapiens OX=9606 GN=BROX PE=1 SV=1;sp|Q5VW32-2|BROX_HUMAN Isoform 2 of BRO1 doma	4	6	6	6	5	5	5	4	3	4	5	5	5	4	3	4	5	5	5	4	3	4	19.5	19.5	19.5	46.476	411	411;338;379;215	0	36.657	By MS/MS	By MS/MS	By MS/MS	By MS/MS	By MS/MS	By MS/MS	15.8	16.3	16.3	12.7	9
498	P55201;P55201-4;A0A5F9ZH11;P55201-3;A0A5F9ZHW9;P55201-2;A0A5F9ZHX4	P55201;P55201-4;A0A5F9ZH11;P55201-3;A0A5F9ZHW9;P55201-2	3;3;3;3;2;2;1	2;2;2;2;2;1;1	2;2;2;2;2;1;1	Peregrin	BRPF1	sp|P55201|BRPF1_HUMAN Peregrin OS=Homo sapiens OX=9606 GN=BRPF1 PE=1 SV=2;sp|P55201-4|BRPF1_HUMAN Isoform 4 of Peregrin OS=Homo sapiens OX=9606 GN=BRPF1;tr|A0A5F9ZH11|A0A5F9ZH11_HUMAN Peregrin (Fragment) OS=Homo sapiens OX=9606 GN=BRPF1 PE=1 SV=1;sp|P55201	7	3	2	2	0	0	0	2	2	2	0	0	0	1	1	1	0	0	0	1	1	1	3	2.5	2.5	137.5	1214	1214;1119;1246;1213;766;1220;681	0.0078782	1.8286				By MS/MS	By MS/MS	By MS/MS	0	0	0	1.2	1.2
5549	Q9ULD4;Q9ULD4-3;Q9ULD4-2;E9PI60;E9PSF3;H0Y7B4;F6XDC4;A8WI62;A8WI61;H0Y7I6	Q9ULD4;Q9ULD4-3;Q9ULD4-2;E9PI60	7;6;6;4;3;2;2;1;1;1	6;5;5;4;3;2;2;1;1;1	5;4;4;4;3;2;2;1;1;1	Bromodomain and PHD finger-containing protein 3	BRPF3	sp|Q9ULD4|BRPF3_HUMAN Bromodomain and PHD finger-containing protein 3 OS=Homo sapiens OX=9606 GN=BRPF3 PE=1 SV=2;sp|Q9ULD4-3|BRPF3_HUMAN Isoform 3 of Bromodomain and PHD finger-containing protein 3 OS=Homo sapiens OX=9606 GN=BRPF3;sp|Q9ULD4-2|BRPF3_HUMAN I	10	7	6	5	3	1	0	3	5	6	2	1	0	3	4	6	2	1	0	2	3	5	10.5	9.5	9	135.74	1205	1205;871;935;1106;821;599;626;95;129;246	0	6.6593	By MS/MS	By MS/MS		By MS/MS	By MS/MS	By MS/MS	4	1.5	0	3.8	8.1
2536	P35613;P35613-2;A0A087X2B5;P35613-4;I3L192;A0A087WUV8;P35613-3;R4GMX5;R4GN83;A0A2R8YDZ0	P35613;P35613-2;A0A087X2B5;P35613-4;I3L192;A0A087WUV8;P35613-3	11;11;9;8;7;7;7;3;2;2	11;11;9;8;7;7;7;3;2;2	11;11;9;8;7;7;7;3;2;2	Basigin	BSG	sp|P35613|BASI_HUMAN Basigin OS=Homo sapiens OX=9606 GN=BSG PE=1 SV=2;sp|P35613-2|BASI_HUMAN Isoform 2 of Basigin OS=Homo sapiens OX=9606 GN=BSG;tr|A0A087X2B5|A0A087X2B5_HUMAN Basigin (Fragment) OS=Homo sapiens OX=9606 GN=BSG PE=1 SV=1;sp|P35613-4|BASI_HUM	10	11	11	11	10	11	9	11	11	10	10	11	9	11	11	10	10	11	9	11	11	10	34.8	34.8	34.8	42.2	385	385;269;221;205;160;189;176;84;52;132	0	178.68	By MS/MS	By MS/MS	By MS/MS	By MS/MS	By MS/MS	By MS/MS	34.8	34.8	33.8	34.8	34.8
3733	Q5W0U4;Q5W0U4-2	Q5W0U4;Q5W0U4-2	1;1	1;1	1;1	B box and SPRY domain-containing protein	BSPRY	sp|Q5W0U4|BSPRY_HUMAN B box and SPRY domain-containing protein OS=Homo sapiens OX=9606 GN=BSPRY PE=2 SV=1;sp|Q5W0U4-2|BSPRY_HUMAN Isoform 2 of B box and SPRY domain-containing protein OS=Homo sapiens OX=9606 GN=BSPRY	2	1	1	1	1	1	1	1	1	1	1	1	1	1	1	1	1	1	1	1	1	1	4.5	4.5	4.5	44.381	402	402;193	0.0013384	2.7545	By matching	By matching	By MS/MS	By MS/MS	By MS/MS	By MS/MS	4.5	4.5	4.5	4.5	4.5
193	O14981;A0A0A0MTH9;O14981-2	O14981;A0A0A0MTH9	19;19;5	19;19;5	19;19;5	TATA-binding protein-associated factor 172	BTAF1	sp|O14981|BTAF1_HUMAN TATA-binding protein-associated factor 172 OS=Homo sapiens OX=9606 GN=BTAF1 PE=1 SV=2;tr|A0A0A0MTH9|A0A0A0MTH9_HUMAN TATA-binding protein-associated factor 172 OS=Homo sapiens OX=9606 GN=BTAF1 PE=1 SV=1	3	19	19	19	18	14	16	14	13	14	18	14	16	14	13	14	18	14	16	14	13	14	16	16	16	206.89	1849	1849;1849;677	0	59.497	By MS/MS	By MS/MS	By MS/MS	By MS/MS	By MS/MS	By MS/MS	15.2	11	13.7	12.3	11.1
4866	Q9BX70;K7EMW9	Q9BX70;K7EMW9	2;1	2;1	1;1	BTB/POZ domain-containing protein 2	BTBD2	sp|Q9BX70|BTBD2_HUMAN BTB/POZ domain-containing protein 2 OS=Homo sapiens OX=9606 GN=BTBD2 PE=1 SV=1;tr|K7EMW9|K7EMW9_HUMAN BTB/POZ domain-containing protein 2 (Fragment) OS=Homo sapiens OX=9606 GN=BTBD2 PE=1 SV=3	2	2	2	1	2	1	0	0	0	0	2	1	0	0	0	0	1	1	0	0	0	0	6.9	6.9	2.7	55.931	525	525;97	0.00021791	5.1339	By MS/MS	By MS/MS					6.9	2.7	0	0	0
2319	P20290	P20290	12	1	1	Transcription factor BTF3	BTF3	sp|P20290|BTF3_HUMAN Transcription factor BTF3 OS=Homo sapiens OX=9606 GN=BTF3 PE=1 SV=1	1	12	1	1	12	12	11	11	9	11	1	1	0	0	0	0	1	1	0	0	0	0	63.1	7.8	7.8	22.168	206	206	0.0027783	2.291	By MS/MS	By MS/MS	By matching	By matching	By matching	By matching	63.1	63.1	55.3	55.3	55.3
2320	P20290-2;D6RDG3;H0Y9Y1	P20290-2	12;5;4	12;5;4	1;1;0	Transcription factor BTF3	BTF3	sp|P20290-2|BTF3_HUMAN Isoform 2 of Transcription factor BTF3 OS=Homo sapiens OX=9606 GN=BTF3	3	12	12	1	12	12	12	12	10	12	12	12	12	12	10	12	1	1	1	1	1	1	76.5	76.5	6.2	17.699	162	162;109;86	0	303.02	By MS/MS	By MS/MS	By MS/MS	By MS/MS	By MS/MS	By MS/MS	76.5	76.5	76.5	76.5	76.5
4604	Q96K17;E9PL10	Q96K17;E9PL10	6;5	6;5	2;2	Transcription factor BTF3 homolog 4;Transcription factor BTF3	BTF3L4	sp|Q96K17|BT3L4_HUMAN Transcription factor BTF3 homolog 4 OS=Homo sapiens OX=9606 GN=BTF3L4 PE=1 SV=1;tr|E9PL10|E9PL10_HUMAN Transcription factor BTF3 OS=Homo sapiens OX=9606 GN=BTF3L4 PE=1 SV=1	2	6	6	2	5	5	5	4	3	2	5	5	5	4	3	2	1	2	2	1	1	1	68.4	68.4	18.4	17.27	158	158;145	0	37.048	By MS/MS	By MS/MS	By MS/MS	By MS/MS	By MS/MS	By MS/MS	67.7	67.7	67.7	67.1	62.7
4605	Q96K17-2	Q96K17-2	5	1	1	Transcription factor BTF3 homolog 4	BTF3L4	sp|Q96K17-2|BT3L4_HUMAN Isoform 2 of Transcription factor BTF3 homolog 4 OS=Homo sapiens OX=9606 GN=BTF3L4	1	5	1	1	4	3	3	3	2	2	0	0	0	0	0	1	0	0	0	0	0	1	94	15	15	10.905	100	100	1	-2	By matching	By matching	By matching	By matching	By matching	By MS/MS	79	78	78	78	71
1748	O60566;O60566-3;O60566-2;H3BTB9	O60566;O60566-3;O60566-2	14;14;11;1	14;14;11;1	14;14;11;1	Mitotic checkpoint serine/threonine-protein kinase BUB1 beta	BUB1B	sp|O60566|BUB1B_HUMAN Mitotic checkpoint serine/threonine-protein kinase BUB1 beta OS=Homo sapiens OX=9606 GN=BUB1B PE=1 SV=3;sp|O60566-3|BUB1B_HUMAN Isoform 3 of Mitotic checkpoint serine/threonine-protein kinase BUB1 beta OS=Homo sapiens OX=9606 GN=BUB1B	4	14	14	14	10	10	10	5	3	3	10	10	10	5	3	3	10	10	10	5	3	3	20.6	20.6	20.6	119.54	1050	1050;1064;933;141	0	29.184	By MS/MS	By MS/MS	By MS/MS	By MS/MS	By matching	By MS/MS	14.7	14.2	12.9	6.6	3.5
1403	O43684;J3QT28;O43684-2;J3QSX4	O43684;J3QT28;O43684-2	18;18;18;7	18;18;18;7	18;18;18;7	Mitotic checkpoint protein BUB3	BUB3	sp|O43684|BUB3_HUMAN Mitotic checkpoint protein BUB3 OS=Homo sapiens OX=9606 GN=BUB3 PE=1 SV=1;tr|J3QT28|J3QT28_HUMAN Mitotic checkpoint protein BUB3 (Fragment) OS=Homo sapiens OX=9606 GN=BUB3 PE=1 SV=1;sp|O43684-2|BUB3_HUMAN Isoform 2 of Mitotic checkpoin	4	18	18	18	17	15	17	16	15	17	17	15	17	16	15	17	17	15	17	16	15	17	63.1	63.1	63.1	37.154	328	328;278;326;145	0	223.73	By MS/MS	By MS/MS	By MS/MS	By MS/MS	By MS/MS	By MS/MS	60.7	59.8	62.8	62.2	60.4
4765	Q9BRD0;H7C462;Q9BRD0-2	Q9BRD0;H7C462;Q9BRD0-2	2;1;1	2;1;1	2;1;1	BUD13 homolog	BUD13	sp|Q9BRD0|BUD13_HUMAN BUD13 homolog OS=Homo sapiens OX=9606 GN=BUD13 PE=1 SV=1;tr|H7C462|H7C462_HUMAN BUD13 homolog (Fragment) OS=Homo sapiens OX=9606 GN=BUD13 PE=1 SV=1;sp|Q9BRD0-2|BUD13_HUMAN Isoform 2 of BUD13 homolog OS=Homo sapiens OX=9606 GN=BUD13	3	2	2	2	2	0	2	2	2	2	2	0	2	2	2	2	2	0	2	2	2	2	3.6	3.6	3.6	70.52	619	619;118;485	0.00021381	4.6883	By matching		By matching	By MS/MS	By MS/MS	By MS/MS	3.6	0	3.6	3.6	3.6
2595	P41223;P41223-2;C9JCD9;F8WCN7	P41223;P41223-2;C9JCD9	7;6;4;2	7;6;4;2	7;6;4;2	Protein BUD31 homolog	BUD31	sp|P41223|BUD31_HUMAN Protein BUD31 homolog OS=Homo sapiens OX=9606 GN=BUD31 PE=1 SV=2;sp|P41223-2|BUD31_HUMAN Isoform 2 of Protein BUD31 homolog OS=Homo sapiens OX=9606 GN=BUD31;tr|C9JCD9|C9JCD9_HUMAN Protein BUD31 homolog OS=Homo sapiens OX=9606 GN=BUD31	4	7	7	7	7	7	7	7	6	6	7	7	7	7	6	6	7	7	7	7	6	6	50	50	50	17	144	144;145;103;37	0	23.505	By MS/MS	By MS/MS	By MS/MS	By MS/MS	By MS/MS	By MS/MS	50	50	50	50	44.4
3331	Q13895;H7BY94;F8WBL2	Q13895	20;8;5	20;8;5	20;8;5	Bystin	BYSL	sp|Q13895|BYST_HUMAN Bystin OS=Homo sapiens OX=9606 GN=BYSL PE=1 SV=3	3	20	20	20	17	18	16	18	19	20	17	18	16	18	19	20	17	18	16	18	19	20	55.4	55.4	55.4	49.601	437	437;183;194	0	78.917	By MS/MS	By MS/MS	By MS/MS	By MS/MS	By MS/MS	By MS/MS	49.7	49	46.7	49.9	53.1
3890	Q7L1Q6;Q7L1Q6-4;Q7L1Q6-3;Q7L1Q6-2;C9IZ80;C9JFN4;C9J188;C9JWF5;C9JV57;H0Y503	Q7L1Q6;Q7L1Q6-4;Q7L1Q6-3;Q7L1Q6-2;C9IZ80;C9JFN4	26;26;26;24;19;13;8;8;5;5	26;26;26;24;19;13;8;8;5;5	24;24;24;22;18;12;7;7;5;5	Basic leucine zipper and W2 domain-containing protein 1	BZW1	sp|Q7L1Q6|BZW1_HUMAN Basic leucine zipper and W2 domain-containing protein 1 OS=Homo sapiens OX=9606 GN=BZW1 PE=1 SV=1;sp|Q7L1Q6-4|BZW1_HUMAN Isoform 4 of Basic leucine zipper and W2 domain-containing protein 1 OS=Homo sapiens OX=9606 GN=BZW1;sp|Q7L1Q6-3|B	10	26	26	24	26	25	24	25	24	22	26	25	24	25	24	22	24	23	23	23	22	20	62.5	62.5	59.4	48.043	419	419;423;451;353;294;216;154;161;116;135	0	122.13	By MS/MS	By MS/MS	By MS/MS	By MS/MS	By MS/MS	By MS/MS	62.5	62.5	60.9	62.5	60.6
950	Q9Y6E2;E7ETZ4;B5MCH7;Q75MG1;B5MCE7;E7EMS9;Q9Y6E2-2;C9JF98;E9PFD4;E9PFE3;F8WDX8	Q9Y6E2;E7ETZ4;B5MCH7;Q75MG1;B5MCE7	23;23;17;16;12;11;10;9;9;8;8	21;21;15;15;11;10;9;8;8;8;8	21;21;15;15;11;10;9;8;8;8;8	Basic leucine zipper and W2 domain-containing protein 2	BZW2	sp|Q9Y6E2|BZW2_HUMAN Basic leucine zipper and W2 domain-containing protein 2 OS=Homo sapiens OX=9606 GN=BZW2 PE=1 SV=1;tr|E7ETZ4|E7ETZ4_HUMAN Basic leucine zipper and W2 domain-containing protein 2 (Fragment) OS=Homo sapiens OX=9606 GN=BZW2 PE=1 SV=1;tr|B5	11	23	21	21	23	23	22	19	19	19	21	21	21	17	17	17	21	21	21	17	17	17	56.3	53	53	48.162	419	419;408;343;274;225;208;201;162;189;161;170	0	131.18	By MS/MS	By MS/MS	By MS/MS	By MS/MS	By MS/MS	By MS/MS	56.3	56.3	54.7	51.6	44.9
3722	Q96D05;Q5VVH9;Q96D05-2	Q96D05;Q5VVH9;Q96D05-2	1;1;1	1;1;1	1;1;1	Uncharacterized protein C10orf35	C10orf35	sp|Q96D05|F241B_HUMAN Protein FAM241B OS=Homo sapiens OX=9606 GN=FAM241B PE=1 SV=1;tr|Q5VVH9|Q5VVH9_HUMAN Protein FAM241B (Fragment) OS=Homo sapiens OX=9606 GN=FAM241B PE=1 SV=1;sp|Q96D05-2|F241B_HUMAN Isoform 2 of Protein FAM241B OS=Homo sapiens OX=9606 G	3	1	1	1	0	1	0	1	1	1	0	1	0	1	1	1	0	1	0	1	1	1	11.6	11.6	11.6	13.238	121	121;103;163	0.0001979	3.3164		By MS/MS		By MS/MS	By matching	By MS/MS	0	11.6	0	11.6	11.6
3679	Q5T2E6;Q5T2E6-2;Q5T2E7	Q5T2E6;Q5T2E6-2	4;3;1	4;3;1	4;3;1	UPF0668 protein C10orf76	C10orf76	sp|Q5T2E6|ARMD3_HUMAN Armadillo-like helical domain-containing protein 3 OS=Homo sapiens OX=9606 GN=ARMH3 PE=1 SV=1;sp|Q5T2E6-2|ARMD3_HUMAN Isoform 2 of Armadillo-like helical domain-containing protein 3 OS=Homo sapiens OX=9606 GN=ARMH3	3	4	4	4	3	3	4	1	0	2	3	3	4	1	0	2	3	3	4	1	0	2	8.6	8.6	8.6	78.71	689	689;265;198	0	13.105	By matching	By MS/MS	By MS/MS	By matching		By MS/MS	7.3	6.7	8.6	3.3	0
5047	Q9H8K7	Q9H8K7	2	2	2	Uncharacterized protein C10orf88	C10orf88	sp|Q9H8K7|PAAT_HUMAN ATPase PAAT OS=Homo sapiens OX=9606 GN=PAAT PE=1 SV=2	1	2	2	2	2	1	2	2	1	2	2	1	2	2	1	2	2	1	2	2	1	2	11.2	11.2	11.2	49.248	445	445	0.00022247	5.662	By MS/MS	By matching	By MS/MS	By MS/MS	By matching	By MS/MS	11.2	5.2	11.2	11.2	5.2
4984	Q9H3H3;Q9H3H3-3;Q9H3H3-1	Q9H3H3;Q9H3H3-3;Q9H3H3-1	6;6;6	6;6;6	6;6;6	UPF0696 protein C11orf68	C11orf68	sp|Q9H3H3|CK068_HUMAN UPF0696 protein C11orf68 OS=Homo sapiens OX=9606 GN=C11orf68 PE=1 SV=3;sp|Q9H3H3-3|CK068_HUMAN Isoform 3 of UPF0696 protein C11orf68 OS=Homo sapiens OX=9606 GN=C11orf68;sp|Q9H3H3-1|CK068_HUMAN Isoform 1 of UPF0696 protein C11orf68 OS=	3	6	6	6	4	5	5	3	2	4	4	5	5	3	2	4	4	5	5	3	2	4	50	50	50	31.43	292	292;293;251	0	12.619	By MS/MS	By MS/MS	By MS/MS	By matching	By MS/MS	By MS/MS	28.4	45.5	35.3	11.6	22.3
97	Q53FT3;A0A087WYW7;E9PPG8	Q53FT3;A0A087WYW7	3;3;1	3;3;1	3;3;1	Protein Hikeshi	C11orf73	sp|Q53FT3|HIKES_HUMAN Protein Hikeshi OS=Homo sapiens OX=9606 GN=HIKESHI PE=1 SV=2;tr|A0A087WYW7|A0A087WYW7_HUMAN Protein Hikeshi OS=Homo sapiens OX=9606 GN=HIKESHI PE=1 SV=1	3	3	3	3	2	3	2	1	3	1	2	3	2	1	3	1	2	3	2	1	3	1	16.2	16.2	16.2	21.627	197	197;131;194	0.00022017	5.3556	By MS/MS	By MS/MS	By MS/MS	By matching	By matching	By matching	11.7	16.2	12.7	8.1	16.2
4818	Q9BUA3	Q9BUA3	2	2	2	Uncharacterized protein C11orf84	C11orf84	sp|Q9BUA3|SPNDC_HUMAN Spindlin interactor and repressor of chromatin-binding protein OS=Homo sapiens OX=9606 GN=SPINDOC PE=1 SV=3	1	2	2	2	2	2	1	1	1	1	2	2	1	1	1	1	2	2	1	1	1	1	9.4	9.4	9.4	41.036	381	381	0.00021017	4.3516	By MS/MS	By MS/MS	By matching	By MS/MS	By MS/MS	By MS/MS	9.4	9.4	4.7	4.7	4.7
1036	E9PRG8;E9PLD3;A0A494BXY3	E9PRG8;E9PLD3;A0A494BXY3	4;2;2	4;2;2	4;2;2	Uncharacterized protein C11orf98	C11orf98	sp|E9PRG8|CK098_HUMAN Uncharacterized protein C11orf98 OS=Homo sapiens OX=9606 GN=C11orf98 PE=4 SV=2;tr|E9PLD3|E9PLD3_HUMAN Uncharacterized protein OS=Homo sapiens OX=9606 PE=4 SV=1;tr|A0A494BXY3|A0A494BXY3_HUMAN Uncharacterized protein C11orf98 OS=Homo sa	3	4	4	4	3	3	3	3	3	4	3	3	3	3	3	4	3	3	3	3	3	4	39	39	39	14.234	123	123;99;122	0	8.0569	By MS/MS	By MS/MS	By MS/MS	By MS/MS	By MS/MS	By MS/MS	27.6	27.6	27.6	27.6	27.6
1102	F8VQQ3	F8VQQ3	9	1	1		C12orf10	tr|F8VQQ3|F8VQQ3_HUMAN MYG1 exonuclease OS=Homo sapiens OX=9606 GN=MYG1 PE=1 SV=1	1	9	1	1	6	8	8	7	6	7	0	0	1	0	0	0	0	0	1	0	0	0	41.9	3.7	3.7	33.819	301	301	1	-2	By matching	By matching	By MS/MS	By matching	By matching	By matching	26.9	38.2	34.9	34.2	27.2
5083	Q9HB07;F8VR84;H3BPH3	Q9HB07;F8VR84	11;8;1	11;8;1	3;3;0	UPF0160 protein MYG1, mitochondrial	C12orf10	sp|Q9HB07|MYG1_HUMAN MYG1 exonuclease OS=Homo sapiens OX=9606 GN=MYG1 PE=1 SV=3;tr|F8VR84|F8VR84_HUMAN MYG1 exonuclease OS=Homo sapiens OX=9606 GN=MYG1 PE=1 SV=1	3	11	11	3	9	11	10	10	9	9	9	11	10	10	9	9	3	3	3	3	3	2	44.7	44.7	14.1	42.477	376	376;213;130	0	57.304	By MS/MS	By MS/MS	By MS/MS	By MS/MS	By MS/MS	By MS/MS	35.6	44.7	39.1	41.5	35.9
4172	Q8N999;Q8N999-3	Q8N999;Q8N999-3	3;3	3;3	3;3	Uncharacterized protein C12orf29	C12orf29	sp|Q8N999|CL029_HUMAN Uncharacterized protein C12orf29 OS=Homo sapiens OX=9606 GN=C12orf29 PE=1 SV=2;sp|Q8N999-3|CL029_HUMAN Isoform 3 of Uncharacterized protein C12orf29 OS=Homo sapiens OX=9606 GN=C12orf29	2	3	3	3	3	2	2	0	2	0	3	2	2	0	2	0	3	2	2	0	2	0	10.5	10.5	10.5	37.49	325	325;302	0.00022401	5.8419	By MS/MS	By MS/MS	By MS/MS		By matching		10.5	5.5	5.5	0	5.5
1088	Q96C57;F5H7W8;G5EA44;F5H3K2;E7ENF1;F5H8B7;H0YGK4	Q96C57;F5H7W8;G5EA44;F5H3K2;E7ENF1;F5H8B7	8;8;7;6;6;4;1	8;8;7;6;6;4;1	8;8;7;6;6;4;1	Uncharacterized protein C12orf43	C12orf43	sp|Q96C57|CSTOS_HUMAN Protein CUSTOS OS=Homo sapiens OX=9606 GN=CUSTOS PE=1 SV=2;tr|F5H7W8|F5H7W8_HUMAN Protein CUSTOS OS=Homo sapiens OX=9606 GN=C12orf43 PE=1 SV=2;tr|G5EA44|G5EA44_HUMAN Protein CUSTOS OS=Homo sapiens OX=9606 GN=C12orf43 PE=1 SV=1;tr|F5H3	7	8	8	8	2	3	5	7	4	7	2	3	5	7	4	7	2	3	5	7	4	7	49.6	49.6	49.6	28.17	262	262;293;252;188;221;195;66	0	34.927	By matching	By MS/MS	By MS/MS	By MS/MS	By MS/MS	By MS/MS	15.6	17.2	38.5	41.6	30.5
4147	Q8N5I9;A0A087WT30	Q8N5I9;A0A087WT30	2;1	2;1	2;1	Uncharacterized protein C12orf45	C12orf45	sp|Q8N5I9|CL045_HUMAN Uncharacterized protein C12orf45 OS=Homo sapiens OX=9606 GN=C12orf45 PE=1 SV=2;tr|A0A087WT30|A0A087WT30_HUMAN Uncharacterized protein C12orf45 OS=Homo sapiens OX=9606 GN=C12orf45 PE=1 SV=2	2	2	2	2	1	0	2	1	2	1	1	0	2	1	2	1	1	0	2	1	2	1	15.1	15.1	15.1	20.123	185	185;211	0.0058024	1.9969	By matching		By MS/MS	By MS/MS	By MS/MS	By matching	8.6	0	15.1	8.6	15.1
1057	Q99622;F5GXW5;U3KQ07	Q99622;F5GXW5;U3KQ07	2;2;2	2;2;2	2;2;2	Protein C10	C12orf57	sp|Q99622|C10_HUMAN Protein C10 OS=Homo sapiens OX=9606 GN=C12orf57 PE=1 SV=1;tr|F5GXW5|F5GXW5_HUMAN Protein C10 OS=Homo sapiens OX=9606 GN=C12orf57 PE=1 SV=1;tr|U3KQ07|U3KQ07_HUMAN Protein C10 OS=Homo sapiens OX=9606 GN=C12orf57 PE=1 SV=1	3	2	2	2	1	2	1	1	1	1	1	2	1	1	1	1	1	2	1	1	1	1	27	27	27	13.178	126	126;97;103	0	12.572	By MS/MS	By MS/MS	By MS/MS	By MS/MS	By MS/MS	By MS/MS	14.3	27	14.3	14.3	14.3
5533	Q9UKR5	Q9UKR5	2	2	2	Probable ergosterol biosynthetic protein 28	C14orf1	sp|Q9UKR5|ERG28_HUMAN Ergosterol biosynthetic protein 28 homolog OS=Homo sapiens OX=9606 GN=ERG28 PE=1 SV=1	1	2	2	2	2	0	1	2	2	2	2	0	1	2	2	2	2	0	1	2	2	2	17.1	17.1	17.1	15.864	140	140	0.00019612	3.1695	By matching		By MS/MS	By MS/MS	By matching	By MS/MS	17.1	0	6.4	17.1	17.1
4875	Q9BXV9	Q9BXV9	1	1	1	Uncharacterized protein C14orf142	C14orf142	sp|Q9BXV9|GON7_HUMAN EKC/KEOPS complex subunit GON7 OS=Homo sapiens OX=9606 GN=GON7 PE=1 SV=2	1	1	1	1	0	0	1	0	0	0	0	0	1	0	0	0	0	0	1	0	0	0	16	16	16	10.859	100	100	0.0099361	1.6966			By MS/MS				0	0	16	0	0
3922	Q7Z3D6;Q7Z3D6-2;Q7Z3D6-5;Q7Z3D6-3;H0YB62;H0YB09;Q7Z3D6-4;H0YB11;A0A0C4DGD4	Q7Z3D6;Q7Z3D6-2;Q7Z3D6-5;Q7Z3D6-3;H0YB62;H0YB09;Q7Z3D6-4	7;7;6;6;5;5;5;3;2	7;7;6;6;5;5;5;3;2	7;7;6;6;5;5;5;3;2	UPF0317 protein C14orf159, mitochondrial	C14orf159	sp|Q7Z3D6|GLUCM_HUMAN D-glutamate cyclase, mitochondrial OS=Homo sapiens OX=9606 GN=DGLUCY PE=1 SV=2;sp|Q7Z3D6-2|GLUCM_HUMAN Isoform 2 of D-glutamate cyclase, mitochondrial OS=Homo sapiens OX=9606 GN=DGLUCY;sp|Q7Z3D6-5|GLUCM_HUMAN Isoform 5 of D-glutamate	9	7	7	7	5	5	5	7	7	6	5	5	5	7	7	6	5	5	5	7	7	6	20.3	20.3	20.3	66.436	616	616;621;564;581;506;564;579;276;431	0	45.361	By MS/MS	By MS/MS	By MS/MS	By MS/MS	By MS/MS	By MS/MS	13.8	13	13	20.3	20.3
5607	Q9Y224;G3V4C6;H0YJB9;G3V4E7	Q9Y224;G3V4C6	14;9;6;3	14;9;6;3	14;9;6;3	UPF0568 protein C14orf166	C14orf166	sp|Q9Y224|RTRAF_HUMAN RNA transcription, translation and transport factor protein OS=Homo sapiens OX=9606 GN=RTRAF PE=1 SV=1;tr|G3V4C6|G3V4C6_HUMAN RNA transcription, translation and transport factor protein OS=Homo sapiens OX=9606 GN=RTRAF PE=1 SV=1	4	14	14	14	14	14	14	13	13	13	14	14	14	13	13	13	14	14	14	13	13	13	60.2	60.2	60.2	28.068	244	244;193;129;68	0	140.32	By MS/MS	By MS/MS	By MS/MS	By MS/MS	By MS/MS	By MS/MS	60.2	60.2	60.2	57	57
724	Q86SX3;C9J317;C9J6B2;C9K0G6;C9IYA4;Q86SX3-5;Q86SX3-3;Q86SX3-2;Q86SX3-6	Q86SX3;C9J317;C9J6B2;C9K0G6;C9IYA4;Q86SX3-5;Q86SX3-3;Q86SX3-2;Q86SX3-6	1;1;1;1;1;1;1;1;1	1;1;1;1;1;1;1;1;1	1;1;1;1;1;1;1;1;1	Uncharacterized protein C14orf80	C14orf80	sp|Q86SX3|TEDC1_HUMAN Tubulin epsilon and delta complex protein 1 OS=Homo sapiens OX=9606 GN=TEDC1 PE=1 SV=2;tr|C9J317|C9J317_HUMAN Tubulin epsilon and delta complex protein 1 (Fragment) OS=Homo sapiens OX=9606 GN=TEDC1 PE=1 SV=1;tr|C9J6B2|C9J6B2_HUMAN Tub	9	1	1	1	1	1	1	1	1	1	1	1	1	1	1	1	1	1	1	1	1	1	4.2	4.2	4.2	54.231	495	495;80;110;216;302;352;354;393;426	0.0059804	1.9905	By MS/MS	By MS/MS	By MS/MS	By MS/MS	By matching	By MS/MS	4.2	4.2	4.2	4.2	4.2
1283	Q96GQ5;H3BR29;H3BSM7;I3L2V0	Q96GQ5;H3BR29;H3BSM7	3;3;3;1	3;3;3;1	3;3;3;1	RUS1 family protein C16orf58	C16orf58	sp|Q96GQ5|RUSF1_HUMAN RUS family member 1 OS=Homo sapiens OX=9606 GN=RUSF1 PE=1 SV=2;tr|H3BR29|H3BR29_HUMAN RUS family member 1 OS=Homo sapiens OX=9606 GN=RUSF1 PE=1 SV=1;tr|H3BSM7|H3BSM7_HUMAN RUS family member 1 OS=Homo sapiens OX=9606 GN=RUSF1 PE=1 SV=1	4	3	3	3	3	2	2	3	3	3	3	2	2	3	3	3	3	2	2	3	3	3	8.5	8.5	8.5	51.017	468	468;423;466;82	0.00077042	2.869	By matching	By MS/MS	By MS/MS	By MS/MS	By MS/MS	By MS/MS	8.5	7.1	7.1	8.5	8.5
962	E7EWW0;Q7Z3J2;F5H7K1;H3BV68;C9J7I2;Q7Z3J2-2;H3BVG8;I3L1U5;H3BUS7;F6S1J4	E7EWW0;Q7Z3J2;F5H7K1;H3BV68;C9J7I2;Q7Z3J2-2	6;5;5;4;4;4;2;1;1;1	6;5;5;4;4;4;2;1;1;1	6;5;5;4;4;4;2;1;1;1	UPF0505 protein C16orf62	C16orf62	tr|E7EWW0|E7EWW0_HUMAN VPS35 endosomal protein sorting factor-like OS=Homo sapiens OX=9606 GN=VPS35L PE=1 SV=2;sp|Q7Z3J2|VP35L_HUMAN VPS35 endosomal protein sorting factor-like OS=Homo sapiens OX=9606 GN=VPS35L PE=1 SV=2;tr|F5H7K1|F5H7K1_HUMAN VPS35 endoso	10	6	6	6	4	3	4	4	3	3	4	3	4	4	3	3	4	3	4	4	3	3	7.3	7.3	7.3	118.61	1052	1052;963;959;712;813;813;451;95;116;273	0	7.8431	By MS/MS	By MS/MS	By MS/MS	By MS/MS	By MS/MS	By MS/MS	4.9	3.4	5.2	5.1	4
1290	Q9BSU1;H3BSG0;Q9BSU1-2	Q9BSU1;H3BSG0;Q9BSU1-2	1;1;1	1;1;1	1;1;1	UPF0183 protein C16orf70	C16orf70	sp|Q9BSU1|CP070_HUMAN UPF0183 protein C16orf70 OS=Homo sapiens OX=9606 GN=C16orf70 PE=1 SV=1;tr|H3BSG0|H3BSG0_HUMAN UPF0183 protein C16orf70 (Fragment) OS=Homo sapiens OX=9606 GN=C16orf70 PE=1 SV=2;sp|Q9BSU1-2|CP070_HUMAN Isoform 2 of UPF0183 protein C16or	3	1	1	1	1	0	0	0	0	0	1	0	0	0	0	0	1	0	0	0	0	0	6.2	6.2	6.2	47.524	422	422;320;258	0.00020964	4.3108	By MS/MS						6.2	0	0	0	0
1376	Q9BQA9;J3QRG5;J3KSJ5;Q9BQA9-2;J3KTF4;J3QRZ2;J3QLB7;J3QKS6;J3QKZ6;J3QQQ4;H0Y2X1;J3KTI1;J3KSB6;J3KS78;J3QS53	Q9BQA9;J3QRG5;J3KSJ5;Q9BQA9-2;J3KTF4;J3QRZ2;J3QLB7;J3QKS6	3;3;3;3;2;2;2;2;1;1;1;1;1;1;1	3;3;3;3;2;2;2;2;1;1;1;1;1;1;1	3;3;3;3;2;2;2;2;1;1;1;1;1;1;1	Uncharacterized protein C17orf62	C17orf62	sp|Q9BQA9|CYBC1_HUMAN Cytochrome b-245 chaperone 1 OS=Homo sapiens OX=9606 GN=CYBC1 PE=1 SV=1;tr|J3QRG5|J3QRG5_HUMAN Essential for reactive oxygen species protein OS=Homo sapiens OX=9606 GN=CYBC1 PE=1 SV=1;tr|J3KSJ5|J3KSJ5_HUMAN Essential for reactive oxyg	15	3	3	3	2	1	1	3	1	2	2	1	1	3	1	2	2	1	1	3	1	2	21.4	21.4	21.4	20.774	187	187;148;190;173;88;117;119;130;51;59;63;78;78;80;85	0.00020593	3.94	By matching	By matching	By matching	By MS/MS	By matching	By MS/MS	17.1	7.5	7.5	21.4	9.6
1406	Q9HAS0;J9JIC5	Q9HAS0;J9JIC5	2;2	2;2	2;2	Protein Njmu-R1	C17orf75	sp|Q9HAS0|NJMU_HUMAN Protein Njmu-R1 OS=Homo sapiens OX=9606 GN=C17orf75 PE=1 SV=2;tr|J9JIC5|J9JIC5_HUMAN Protein Njmu-R1 OS=Homo sapiens OX=9606 GN=C17orf75 PE=1 SV=1	2	2	2	2	2	2	1	2	1	1	2	2	1	2	1	1	2	2	1	2	1	1	4.8	4.8	4.8	44.621	396	396;396	0.00038926	3.0725	By matching	By MS/MS	By MS/MS	By MS/MS	By MS/MS	By MS/MS	4.8	4.8	2.8	4.8	2.8
3610	Q53F19;K7ELP6;Q53F19-2	Q53F19;K7ELP6;Q53F19-2	4;2;2	4;2;2	4;2;2	Uncharacterized protein C17orf85	C17orf85	sp|Q53F19|NCBP3_HUMAN Nuclear cap-binding protein subunit 3 OS=Homo sapiens OX=9606 GN=NCBP3 PE=1 SV=2;tr|K7ELP6|K7ELP6_HUMAN Nuclear cap-binding protein subunit 3 (Fragment) OS=Homo sapiens OX=9606 GN=NCBP3 PE=1 SV=1;sp|Q53F19-2|NCBP3_HUMAN Isoform 2 of N	3	4	4	4	4	3	4	3	3	3	4	3	4	3	3	3	4	3	4	3	3	3	12.1	12.1	12.1	70.592	620	620;80;340	0	11.084	By MS/MS	By MS/MS	By MS/MS	By MS/MS	By MS/MS	By MS/MS	12.1	5.3	12.1	10	5.3
1447	Q32NC0;L7N2F3;Q32NC0-2	Q32NC0;L7N2F3;Q32NC0-2	1;1;1	1;1;1	1;1;1	UPF0711 protein C18orf21	C18orf21	sp|Q32NC0|CR021_HUMAN UPF0711 protein C18orf21 OS=Homo sapiens OX=9606 GN=C18orf21 PE=1 SV=1;tr|L7N2F3|L7N2F3_HUMAN UPF0711 protein C18orf21 (Fragment) OS=Homo sapiens OX=9606 GN=C18orf21 PE=1 SV=8;sp|Q32NC0-2|CR021_HUMAN Isoform 2 of UPF0711 protein C18or	3	1	1	1	0	1	1	1	1	1	0	1	1	1	1	1	0	1	1	1	1	1	6.4	6.4	6.4	24.826	220	220;110;132	0	6.327		By matching	By matching	By matching	By MS/MS	By MS/MS	0	6.4	6.4	6.4	6.4
4474	Q96B23;Q96B23-2	Q96B23;Q96B23-2	3;3	3;3	3;3	Uncharacterized protein C18orf25	C18orf25	sp|Q96B23|CR025_HUMAN Uncharacterized protein C18orf25 OS=Homo sapiens OX=9606 GN=C18orf25 PE=1 SV=3;sp|Q96B23-2|CR025_HUMAN Isoform 2 of Uncharacterized protein C18orf25 OS=Homo sapiens OX=9606 GN=C18orf25	2	3	3	3	1	2	3	3	1	3	1	2	3	3	1	3	1	2	3	3	1	3	10.4	10.4	10.4	43.395	404	404;343	0	8.1742	By matching	By MS/MS	By MS/MS	By MS/MS	By MS/MS	By MS/MS	7.4	10.1	10.4	10.4	2.7
41	Q9UFG5;K7ER12;K7EQW1;A0A087WUU5;K7ELZ1;E7EP72;K7EK56;Q9UFG5-2	Q9UFG5;K7ER12;K7EQW1;A0A087WUU5;K7ELZ1;E7EP72;K7EK56;Q9UFG5-2	1;1;1;1;1;1;1;1	1;1;1;1;1;1;1;1	1;1;1;1;1;1;1;1	UPF0449 protein C19orf25	C19orf25	sp|Q9UFG5|CS025_HUMAN UPF0449 protein C19orf25 OS=Homo sapiens OX=9606 GN=C19orf25 PE=1 SV=2;tr|K7ER12|K7ER12_HUMAN UPF0449 protein C19orf25 (Fragment) OS=Homo sapiens OX=9606 GN=C19orf25 PE=1 SV=2;tr|K7EQW1|K7EQW1_HUMAN UPF0449 protein C19orf25 OS=Homo sa	8	1	1	1	1	1	1	1	1	1	1	1	1	1	1	1	1	1	1	1	1	1	16.9	16.9	16.9	12.878	118	118;42;71;78;86;158;160;161	0.00020052	3.5063	By matching	By MS/MS	By MS/MS	By matching	By MS/MS	By MS/MS	16.9	16.9	16.9	16.9	16.9
4747	Q9BQ61;K7ELS0;K7ERU7;K7EN60	Q9BQ61;K7ELS0;K7ERU7;K7EN60	4;3;3;3	4;3;3;3	4;3;3;3	Uncharacterized protein C19orf43	C19orf43	sp|Q9BQ61|TRIR_HUMAN Telomerase RNA component interacting RNase OS=Homo sapiens OX=9606 GN=TRIR PE=1 SV=1;tr|K7ELS0|K7ELS0_HUMAN Telomerase RNA component-interacting RNase OS=Homo sapiens OX=9606 GN=TRIR PE=1 SV=1;tr|K7ERU7|K7ERU7_HUMAN Telomerase RNA comp	4	4	4	4	3	2	3	2	2	2	3	2	3	2	2	2	3	2	3	2	2	2	45.5	45.5	45.5	18.419	176	176;132;133;150	0.00020773	4.0886	By MS/MS	By MS/MS	By MS/MS	By MS/MS	By MS/MS	By MS/MS	21	21	45.5	21	21
4784	Q9BSF4;K7ENF5	Q9BSF4	5;1	5;1	5;1	Uncharacterized protein C19orf52	C19orf52	sp|Q9BSF4|TIM29_HUMAN Mitochondrial import inner membrane translocase subunit Tim29 OS=Homo sapiens OX=9606 GN=TIMM29 PE=1 SV=2	2	5	5	5	3	2	2	3	2	5	3	2	2	3	2	5	3	2	2	3	2	5	30	30	30	29.233	260	260;27	0	8.6587	By MS/MS	By matching	By matching	By MS/MS	By MS/MS	By MS/MS	18.5	15	15	18.5	9.6
1360	Q13901;J3KPZ4	Q13901;J3KPZ4	1;1	1;1	1;1	Nuclear nucleic acid-binding protein C1D	C1D	sp|Q13901|C1D_HUMAN Nuclear nucleic acid-binding protein C1D OS=Homo sapiens OX=9606 GN=C1D PE=1 SV=1;tr|J3KPZ4|J3KPZ4_HUMAN Nuclear nucleic acid-binding protein C1D OS=Homo sapiens OX=9606 GN=C1D PE=1 SV=1	2	1	1	1	1	1	1	1	1	1	1	1	1	1	1	1	1	1	1	1	1	1	7.1	7.1	7.1	16.019	141	141;180	0.00020222	3.65	By matching	By MS/MS	By matching	By MS/MS	By MS/MS	By MS/MS	7.1	7.1	7.1	7.1	7.1
5201	Q9NS00;Q9NS00-2	Q9NS00;Q9NS00-2	3;3	3;3	3;3	Glycoprotein-N-acetylgalactosamine 3-beta-galactosyltransferase 1	C1GALT1	sp|Q9NS00|C1GLT_HUMAN Glycoprotein-N-acetylgalactosamine 3-beta-galactosyltransferase 1 OS=Homo sapiens OX=9606 GN=C1GALT1 PE=1 SV=1;sp|Q9NS00-2|C1GLT_HUMAN Isoform 2 of Glycoprotein-N-acetylgalactosamine 3-beta-galactosyltransferase 1 OS=Homo sapiens OX=9	2	3	3	3	0	1	1	2	2	3	0	1	1	2	2	3	0	1	1	2	2	3	13.8	13.8	13.8	42.202	363	363;309	0.0022384	2.4094		By matching	By matching	By matching	By matching	By MS/MS	0	3.9	3.9	8.8	8.8
4532	Q96EU7	Q96EU7	1	1	1	C1GALT1-specific chaperone 1	C1GALT1C1	sp|Q96EU7|C1GLC_HUMAN C1GALT1-specific chaperone 1 OS=Homo sapiens OX=9606 GN=C1GALT1C1 PE=1 SV=1	1	1	1	1	1	0	1	1	1	1	1	0	1	1	1	1	1	0	1	1	1	1	3.5	3.5	3.5	36.382	318	318	0.0058045	1.9993	By MS/MS		By MS/MS	By MS/MS	By MS/MS	By MS/MS	3.5	0	3.5	3.5	3.5
5273	Q9NWV4	Q9NWV4	4	4	4	UPF0587 protein C1orf123	C1orf123	sp|Q9NWV4|CZIB_HUMAN CXXC motif containing zinc binding protein OS=Homo sapiens OX=9606 GN=CZIB PE=1 SV=1	1	4	4	4	4	3	3	3	3	3	4	3	3	3	3	3	4	3	3	3	3	3	40	40	40	18.048	160	160	0	18.766	By MS/MS	By MS/MS	By MS/MS	By MS/MS	By MS/MS	By MS/MS	40	25.6	25.6	25.6	25.6
3699	Q8NDD1;Q5TBH9;Q8NDD1-6;Q8NDD1-5;Q5TBI2;Q8NDD1-7	Q8NDD1;Q5TBH9;Q8NDD1-6;Q8NDD1-5;Q5TBI2	5;5;5;5;4;2	5;5;5;5;4;2	5;5;5;5;4;2	Uncharacterized protein C1orf131	C1orf131	sp|Q8NDD1|CA131_HUMAN Uncharacterized protein C1orf131 OS=Homo sapiens OX=9606 GN=C1orf131 PE=1 SV=4;tr|Q5TBH9|Q5TBH9_HUMAN Chromosome 1 open reading frame 131, isoform CRA_a OS=Homo sapiens OX=9606 GN=C1orf131 PE=1 SV=1;sp|Q8NDD1-6|CA131_HUMAN Isoform 3 o	6	5	5	5	3	4	3	2	3	4	3	4	3	2	3	4	3	4	3	2	3	4	21.2	21.2	21.2	32.61	293	293;249;292;294;256;166	0	7.5578	By MS/MS	By MS/MS	By matching	By MS/MS	By MS/MS	By MS/MS	11.3	18.4	14.3	6.1	14.7
4079	Q8IYL3	Q8IYL3	1	1	1	UPF0688 protein C1orf174	C1orf174	sp|Q8IYL3|CA174_HUMAN UPF0688 protein C1orf174 OS=Homo sapiens OX=9606 GN=C1orf174 PE=1 SV=2	1	1	1	1	0	1	1	0	0	0	0	1	1	0	0	0	0	1	1	0	0	0	5.8	5.8	5.8	25.977	243	243	0.00021455	4.7315		By MS/MS	By MS/MS				0	5.8	5.8	0	0
901	Q9H425;E5RFY9;Q9H425-2;Q9H425-3	Q9H425;E5RFY9;Q9H425-2;Q9H425-3	1;1;1;1	1;1;1;1	1;1;1;1	Uncharacterized protein C1orf198	C1orf198	sp|Q9H425|CA198_HUMAN Uncharacterized protein C1orf198 OS=Homo sapiens OX=9606 GN=C1orf198 PE=1 SV=1;tr|E5RFY9|E5RFY9_HUMAN Uncharacterized protein C1orf198 OS=Homo sapiens OX=9606 GN=C1orf198 PE=1 SV=1;sp|Q9H425-2|CA198_HUMAN Isoform 2 of Uncharacterized	4	1	1	1	1	1	1	1	1	1	1	1	1	1	1	1	1	1	1	1	1	1	2.8	2.8	2.8	36.346	327	327;110;197;289	1	-2	By MS/MS	By MS/MS	By MS/MS	By MS/MS	By MS/MS	By MS/MS	2.8	2.8	2.8	2.8	2.8
3158	Q07021;I3L3Q7;I3L3B0	Q07021;I3L3Q7;I3L3B0	15;12;12	15;12;12	15;12;12	Complement component 1 Q subcomponent-binding protein, mitochondrial	C1QBP	sp|Q07021|C1QBP_HUMAN Complement component 1 Q subcomponent-binding protein, mitochondrial OS=Homo sapiens OX=9606 GN=C1QBP PE=1 SV=1;tr|I3L3Q7|I3L3Q7_HUMAN Complement component 1 Q subcomponent-binding protein, mitochondrial (Fragment) OS=Homo sapiens OX=	3	15	15	15	12	14	12	13	14	14	12	14	12	13	14	14	12	14	12	13	14	14	63.1	63.1	63.1	31.362	282	282;177;178	0	323.31	By MS/MS	By MS/MS	By MS/MS	By MS/MS	By MS/MS	By MS/MS	52.5	52.5	52.5	52.5	63.1
4918	Q9GZN8;Q9GZN8-2;H7BYU9	Q9GZN8;Q9GZN8-2;H7BYU9	5;5;4	5;5;4	5;5;4	UPF0687 protein C20orf27	C20orf27	sp|Q9GZN8|CT027_HUMAN UPF0687 protein C20orf27 OS=Homo sapiens OX=9606 GN=C20orf27 PE=1 SV=3;sp|Q9GZN8-2|CT027_HUMAN Isoform 2 of UPF0687 protein C20orf27 OS=Homo sapiens OX=9606 GN=C20orf27;tr|H7BYU9|H7BYU9_HUMAN UPF0687 protein C20orf27 (Fragment) OS=Hom	3	5	5	5	5	4	4	4	3	3	5	4	4	4	3	3	5	4	4	4	3	3	38.5	38.5	38.5	19.291	174	174;199;127	0	16.326	By MS/MS	By MS/MS	By MS/MS	By MS/MS	By MS/MS	By MS/MS	38.5	27.6	31.6	27.6	20.7
138	A0A096LPI6;P0DPI2;A0A0B4J2D5;A0A096LNH5;P0DPI2-2;A0A0B4J2D5-2;H7C1F6;H7C2G3;A0A096LP73;A0A2R8YDR7;F2Z2Q0;A0A096LP12;A0A096LNJ1;A0A2R8Y6K9	A0A096LPI6;P0DPI2;A0A0B4J2D5;A0A096LNH5;P0DPI2-2;A0A0B4J2D5-2;H7C1F6;H7C2G3	13;10;10;9;8;8;7;7;5;5;5;5;4;4	10;10;10;9;8;8;7;7;5;5;5;5;4;4	10;10;10;9;8;8;7;7;5;5;5;5;4;4		C21orf33	tr|A0A096LPI6|A0A096LPI6_HUMAN Utp12 domain-containing protein (Fragment) OS=Homo sapiens OX=9606 PE=4 SV=2;sp|P0DPI2|GAL3A_HUMAN Glutamine amidotransferase-like class 1 domain-containing protein 3A, mitochondrial OS=Homo sapiens OX=9606 GN=GATD3A PE=1 SV=	14	13	10	10	13	11	11	12	13	13	10	9	9	10	10	10	10	9	9	10	10	10	70.6	57.3	57.3	30.376	279	279;268;268;182;237;237;184;191;137;190;217;224;106;163	0	159.41	By MS/MS	By MS/MS	By MS/MS	By MS/MS	By MS/MS	By MS/MS	70.6	65.9	65.9	66.7	70.6
2876	P57076;Q9NX33;C9JX57;D3DSE6;C9J818;A0A669KBI0;A0A669KAZ0;A0A669KAW7;A0A5F9ZHZ7;A0A669KAW9;A0A669KAY3	P57076;Q9NX33;C9JX57;D3DSE6;C9J818;A0A669KBI0;A0A669KAZ0;A0A669KAW7;A0A5F9ZHZ7;A0A669KAW9;A0A669KAY3	3;2;2;2;2;2;2;2;2;2;2	3;2;2;2;2;2;2;2;2;2;2	3;2;2;2;2;2;2;2;2;2;2	UPF0769 protein C21orf59	C21orf59	sp|P57076|CF298_HUMAN Cilia- and flagella-associated protein 298 OS=Homo sapiens OX=9606 GN=CFAP298 PE=1 SV=1;tr|Q9NX33|Q9NX33_HUMAN Cilia- and flagella-associated protein 298 OS=Homo sapiens OX=9606 GN=CFAP298 PE=2 SV=1;tr|C9JX57|C9JX57_HUMAN Cilia- and f	11	3	3	3	3	2	3	1	1	1	3	2	3	1	1	1	3	2	3	1	1	1	16.9	16.9	16.9	33.224	290	290;138;183;245;258;267;291;317;346;373;389	0	17.5	By MS/MS	By MS/MS	By MS/MS	By MS/MS	By MS/MS	By MS/MS	16.9	9	16.9	9	9
5696	Q9Y426;Q9Y426-2;Q9Y426-3;H7BZB0	Q9Y426;Q9Y426-2;Q9Y426-3	4;3;3;1	4;3;3;1	4;3;3;1	C2 domain-containing protein 2	C2CD2	sp|Q9Y426|C2CD2_HUMAN C2 domain-containing protein 2 OS=Homo sapiens OX=9606 GN=C2CD2 PE=1 SV=2;sp|Q9Y426-2|C2CD2_HUMAN Isoform 2 of C2 domain-containing protein 2 OS=Homo sapiens OX=9606 GN=C2CD2;sp|Q9Y426-3|C2CD2_HUMAN Isoform 3 of C2 domain-containing p	4	4	4	4	2	0	1	1	2	1	2	0	1	1	2	1	2	0	1	1	2	1	12.5	12.5	12.5	75.532	696	696;541;691;182	0.0058013	1.9963	By MS/MS		By MS/MS	By matching	By MS/MS	By MS/MS	4.7	0	4.7	4.7	5.5
1537	O14523;O14523-2	O14523;O14523-2	1;1	1;1	1;1	C2 domain-containing protein 2-like	C2CD2L	sp|O14523|C2C2L_HUMAN Phospholipid transfer protein C2CD2L OS=Homo sapiens OX=9606 GN=C2CD2L PE=1 SV=3;sp|O14523-2|C2C2L_HUMAN Isoform 2 of Phospholipid transfer protein C2CD2L OS=Homo sapiens OX=9606 GN=C2CD2L	2	1	1	1	0	1	0	1	1	1	0	1	0	1	1	1	0	1	0	1	1	1	1.4	1.4	1.4	76.18	706	706;707	0.0017094	2.6647		By MS/MS		By MS/MS	By MS/MS	By MS/MS	0	1.4	0	1.4	1.4
4020	Q86YS7;Q86YS7-2;Q86YS7-3;Q86YS7-4;Q86YS7-5	Q86YS7;Q86YS7-2;Q86YS7-3;Q86YS7-4;Q86YS7-5	1;1;1;1;1	1;1;1;1;1	1;1;1;1;1	C2 domain-containing protein 5	C2CD5	sp|Q86YS7|C2CD5_HUMAN C2 domain-containing protein 5 OS=Homo sapiens OX=9606 GN=C2CD5 PE=1 SV=1;sp|Q86YS7-2|C2CD5_HUMAN Isoform 2 of C2 domain-containing protein 5 OS=Homo sapiens OX=9606 GN=C2CD5;sp|Q86YS7-3|C2CD5_HUMAN Isoform 3 of C2 domain-containing p	5	1	1	1	0	1	1	0	1	1	0	1	1	0	1	1	0	1	1	0	1	1	2	2	2	110.45	1000	1000;1042;1051;1053;1054	0.0001972	3.2722		By MS/MS	By MS/MS		By matching	By matching	0	2	2	0	2
668	Q9H6V9;Q9H6V9-2;B5MDU6;B5MCU4;A0A0A0MSH6;Q9H6V9-4;Q9H6V9-3;C9JHU6;B5MCE2;C9JUM0;B4DRG3;D3YTH1	Q9H6V9;Q9H6V9-2;B5MDU6;B5MCU4;A0A0A0MSH6;Q9H6V9-4;Q9H6V9-3	5;5;5;3;3;3;3;2;2;2;2;1	5;5;5;3;3;3;3;2;2;2;2;1	5;5;5;3;3;3;3;2;2;2;2;1	UPF0554 protein C2orf43	C2orf43;LDAH	sp|Q9H6V9|LDAH_HUMAN Lipid droplet-associated hydrolase OS=Homo sapiens OX=9606 GN=LDAH PE=1 SV=1;sp|Q9H6V9-2|LDAH_HUMAN Isoform 2 of Lipid droplet-associated hydrolase OS=Homo sapiens OX=9606 GN=LDAH;tr|B5MDU6|B5MDU6_HUMAN Lipid droplet-associated hydrola	12	5	5	5	2	0	0	3	3	3	2	0	0	3	3	3	2	0	0	3	3	3	24	24	24	37.318	325	325;331;370;240;283;195;277;130;146;159;166;156	0	10.999	By MS/MS			By MS/MS	By MS/MS	By MS/MS	7.1	0	0	16	16.9
4339	Q8WWC4;H7C0V0	Q8WWC4;H7C0V0	4;2	4;2	4;2	Uncharacterized protein C2orf47, mitochondrial	C2orf47	sp|Q8WWC4|MAIP1_HUMAN m-AAA protease-interacting protein 1, mitochondrial OS=Homo sapiens OX=9606 GN=MAIP1 PE=1 SV=1;tr|H7C0V0|H7C0V0_HUMAN m-AAA protease-interacting protein 1, mitochondrial (Fragment) OS=Homo sapiens OX=9606 GN=MAIP1 PE=1 SV=1	2	4	4	4	4	4	4	4	4	4	4	4	4	4	4	4	4	4	4	4	4	4	16.8	16.8	16.8	32.544	291	291;225	0	12.96	By MS/MS	By MS/MS	By MS/MS	By MS/MS	By MS/MS	By MS/MS	16.8	16.8	16.8	16.8	16.8
739	Q9BVC5;C9J4K0;Q9BVC5-2	Q9BVC5;C9J4K0;Q9BVC5-2	5;5;5	5;5;5	5;5;5	Ashwin	C2orf49	sp|Q9BVC5|ASHWN_HUMAN Ashwin OS=Homo sapiens OX=9606 GN=C2orf49 PE=1 SV=1;tr|C9J4K0|C9J4K0_HUMAN Ashwin OS=Homo sapiens OX=9606 GN=C2orf49 PE=1 SV=1;sp|Q9BVC5-2|ASHWN_HUMAN Isoform 2 of Ashwin OS=Homo sapiens OX=9606 GN=C2orf49	3	5	5	5	4	4	4	4	3	3	4	4	4	4	3	3	4	4	4	4	3	3	32.8	32.8	32.8	25.858	232	232;190;228	0	12.944	By MS/MS	By MS/MS	By MS/MS	By MS/MS	By MS/MS	By MS/MS	32.8	27.2	27.2	27.2	27.2
4169	Q8N8R5	Q8N8R5	4	4	4	UPF0565 protein C2orf69	C2orf69	sp|Q8N8R5|CB069_HUMAN UPF0565 protein C2orf69 OS=Homo sapiens OX=9606 GN=C2orf69 PE=1 SV=1	1	4	4	4	3	2	3	2	2	3	3	2	3	2	2	3	3	2	3	2	2	3	19.5	19.5	19.5	43.448	385	385	0.00020631	3.9836	By MS/MS	By MS/MS	By MS/MS	By MS/MS	By MS/MS	By MS/MS	10.1	14.3	16.9	5.2	7.5
3788	Q6NW34;Q6NW34-2;E9PFF8	Q6NW34;Q6NW34-2;E9PFF8	6;6;3	6;6;3	6;6;3	Uncharacterized protein C3orf17	C3orf17	sp|Q6NW34|NEPRO_HUMAN Nucleolus and neural progenitor protein OS=Homo sapiens OX=9606 GN=NEPRO PE=1 SV=3;sp|Q6NW34-2|NEPRO_HUMAN Isoform 2 of Nucleolus and neural progenitor protein OS=Homo sapiens OX=9606 GN=NEPRO;tr|E9PFF8|E9PFF8_HUMAN Nucleolus and neur	3	6	6	6	4	2	3	5	6	6	4	2	3	5	6	6	4	2	3	5	6	6	14.5	14.5	14.5	64.551	567	567;497;238	0	9.8962	By MS/MS	By MS/MS	By MS/MS	By MS/MS	By MS/MS	By MS/MS	8.5	3.9	7.2	11.8	14.5
982	Q5JPI3;E9PFZ1;Q5JPI3-2	Q5JPI3;E9PFZ1;Q5JPI3-2	2;2;2	2;2;2	2;2;2	Uncharacterized protein C3orf38	C3orf38	sp|Q5JPI3|CC038_HUMAN Uncharacterized protein C3orf38 OS=Homo sapiens OX=9606 GN=C3orf38 PE=1 SV=1;tr|E9PFZ1|E9PFZ1_HUMAN Uncharacterized protein C3orf38 OS=Homo sapiens OX=9606 GN=C3orf38 PE=1 SV=1;sp|Q5JPI3-2|CC038_HUMAN Isoform 2 of Uncharacterized prot	3	2	2	2	2	1	1	1	1	1	2	1	1	1	1	1	2	1	1	1	1	1	12.2	12.2	12.2	37.54	329	329;140;327	0.00021459	4.7315	By MS/MS	By matching	By matching	By MS/MS	By matching	By matching	12.2	5.8	5.8	5.8	5.8
4213	Q8NDZ4;E7ET39;C9JY09;Q8NDZ4-2	Q8NDZ4;E7ET39;C9JY09;Q8NDZ4-2	2;1;1;1	2;1;1;1	2;1;1;1	Deleted in autism protein 1	C3orf58	sp|Q8NDZ4|DIK2A_HUMAN Divergent protein kinase domain 2A OS=Homo sapiens OX=9606 GN=DIPK2A PE=1 SV=1;tr|E7ET39|E7ET39_HUMAN Divergent protein kinase domain 2A OS=Homo sapiens OX=9606 GN=DIPK2A PE=1 SV=1;tr|C9JY09|C9JY09_HUMAN Divergent protein kinase domai	4	2	2	2	1	0	0	1	2	2	1	0	0	1	2	2	1	0	0	1	2	2	5.6	5.6	5.6	49.481	430	430;192;213;221	0.00057826	2.8975	By matching			By MS/MS	By MS/MS	By MS/MS	1.9	0	0	1.9	5.6
5277	Q9NWY4;A8MVJ9	Q9NWY4	8;2	8;2	8;2	UPF0609 protein C4orf27	C4orf27	sp|Q9NWY4|HPF1_HUMAN Histone PARylation factor 1 OS=Homo sapiens OX=9606 GN=HPF1 PE=1 SV=2	2	8	8	8	5	6	4	3	5	5	5	6	4	3	5	5	5	6	4	3	5	5	27.7	27.7	27.7	39.436	346	346;347	0	10.216	By MS/MS	By MS/MS	By MS/MS	By MS/MS	By MS/MS	By MS/MS	19.4	22.3	14.2	11.6	19.4
4333	Q8WVX3	Q8WVX3	1	1	1	Uncharacterized protein C4orf3	C4orf3	sp|Q8WVX3|CD003_HUMAN Uncharacterized protein C4orf3 OS=Homo sapiens OX=9606 GN=C4orf3 PE=1 SV=2	1	1	1	1	0	0	0	0	1	1	0	0	0	0	1	1	0	0	0	0	1	1	16.7	16.7	16.7	7.6035	66	66	1	-2					By MS/MS	By matching	0	0	0	0	16.7
4166	Q8N8J7	Q8N8J7	2	2	2	Uncharacterized protein C4orf32	C4orf32	sp|Q8N8J7|F241A_HUMAN Uncharacterized protein FAM241A OS=Homo sapiens OX=9606 GN=FAM241A PE=2 SV=2	1	2	2	2	1	0	1	1	2	2	1	0	1	1	2	2	1	0	1	1	2	2	24.2	24.2	24.2	14.652	132	132	0.00020475	3.8393	By MS/MS		By matching	By matching	By matching	By MS/MS	6.8	0	6.8	6.8	24.2
3592	Q49AR2;Q49AR2-2;E5RFG1;B4DR92;E5RHP8	Q49AR2;Q49AR2-2	5;4;1;1;1	5;4;1;1;1	5;4;1;1;1	UPF0489 protein C5orf22	C5orf22	sp|Q49AR2|CE022_HUMAN UPF0489 protein C5orf22 OS=Homo sapiens OX=9606 GN=C5orf22 PE=1 SV=2;sp|Q49AR2-2|CE022_HUMAN Isoform 2 of UPF0489 protein C5orf22 OS=Homo sapiens OX=9606 GN=C5orf22	5	5	5	5	3	3	3	3	2	2	3	3	3	3	2	2	3	3	3	3	2	2	14.5	14.5	14.5	49.967	442	442;177;49;136;156	0	14.587	By MS/MS	By MS/MS	By MS/MS	By MS/MS	By MS/MS	By MS/MS	12.2	8.4	10.2	12.2	8.1
1218	Q7Z6I8;Q7Z6I8-2;H0YAE0	Q7Z6I8;Q7Z6I8-2;H0YAE0	1;1;1	1;1;1	1;1;1	UPF0461 protein C5orf24	C5orf24	sp|Q7Z6I8|CE024_HUMAN UPF0461 protein C5orf24 OS=Homo sapiens OX=9606 GN=C5orf24 PE=1 SV=1;sp|Q7Z6I8-2|CE024_HUMAN Isoform 2 of UPF0461 protein C5orf24 OS=Homo sapiens OX=9606 GN=C5orf24;tr|H0YAE0|H0YAE0_HUMAN UPF0461 protein C5orf24 (Fragment) OS=Homo sap	3	1	1	1	0	0	0	1	1	1	0	0	0	1	1	1	0	0	0	1	1	1	7.4	7.4	7.4	20.132	188	188;155;84	0.0016975	2.5913				By matching	By matching	By MS/MS	0	0	0	7.4	7.4
258	A6NDU8;A0A0C4DGW6	A6NDU8;A0A0C4DGW6	3;3	3;3	3;3	UPF0600 protein C5orf51	C5orf51	sp|A6NDU8|CE051_HUMAN UPF0600 protein C5orf51 OS=Homo sapiens OX=9606 GN=C5orf51 PE=1 SV=1;tr|A0A0C4DGW6|A0A0C4DGW6_HUMAN UPF0600 protein C5orf51 OS=Homo sapiens OX=9606 GN=C5orf51 PE=1 SV=1	2	3	3	3	2	3	3	3	3	2	2	3	3	3	3	2	2	3	3	3	3	2	17.7	17.7	17.7	33.62	294	294;152	0	15.214	By MS/MS	By MS/MS	By MS/MS	By MS/MS	By MS/MS	By MS/MS	12.9	17.7	17.7	17.7	17.7
3933	Q7Z4R8	Q7Z4R8	1	1	1	UPF0669 protein C6orf120	C6orf120	sp|Q7Z4R8|CF120_HUMAN UPF0669 protein C6orf120 OS=Homo sapiens OX=9606 GN=C6orf120 PE=1 SV=1	1	1	1	1	1	1	1	1	1	0	1	1	1	1	1	0	1	1	1	1	1	0	14.1	14.1	14.1	20.772	191	191	0.00021354	4.6677	By MS/MS	By MS/MS	By MS/MS	By MS/MS	By MS/MS		14.1	14.1	14.1	14.1	14.1
261	Q9P0P8;A0A0D9SEI0	Q9P0P8;A0A0D9SEI0	1;1	1;1	1;1	Uncharacterized protein C6orf203	C6orf203	sp|Q9P0P8|MRES1_HUMAN Mitochondrial transcription rescue factor 1 OS=Homo sapiens OX=9606 GN=MTRES1 PE=1 SV=1;tr|A0A0D9SEI0|A0A0D9SEI0_HUMAN Mitochondrial transcription rescue factor 1 OS=Homo sapiens OX=9606 GN=MTRES1 PE=1 SV=1	2	1	1	1	0	1	1	1	1	1	0	1	1	1	1	1	0	1	1	1	1	1	9.2	9.2	9.2	27.941	240	240;245	0.0002206	5.4312		By matching	By MS/MS	By MS/MS	By MS/MS	By matching	0	9.2	9.2	9.2	9.2
3846	Q6UWU4;Q6UWU4-3;Q6UWU4-2	Q6UWU4;Q6UWU4-3;Q6UWU4-2	1;1;1	1;1;1	1;1;1	Bombesin receptor-activated protein C6orf89	C6orf89	sp|Q6UWU4|CF089_HUMAN Bombesin receptor-activated protein C6orf89 OS=Homo sapiens OX=9606 GN=C6orf89 PE=1 SV=1;sp|Q6UWU4-3|CF089_HUMAN Isoform 3 of Bombesin receptor-activated protein C6orf89 OS=Homo sapiens OX=9606 GN=C6orf89;sp|Q6UWU4-2|CF089_HUMAN Isofo	3	1	1	1	1	1	1	1	1	1	1	1	1	1	1	1	1	1	1	1	1	1	3.7	3.7	3.7	39.87	347	347;241;354	0.0020638	2.4956	By MS/MS	By MS/MS	By MS/MS	By MS/MS	By MS/MS	By MS/MS	3.7	3.7	3.7	3.7	3.7
4626	Q96N11;Q96N11-2;H7BZK9	Q96N11;Q96N11-2;H7BZK9	2;2;1	2;2;1	2;2;1	Uncharacterized protein C7orf26	C7orf26	sp|Q96N11|CG026_HUMAN Uncharacterized protein C7orf26 OS=Homo sapiens OX=9606 GN=C7orf26 PE=2 SV=1;sp|Q96N11-2|CG026_HUMAN Isoform 2 of Uncharacterized protein C7orf26 OS=Homo sapiens OX=9606 GN=C7orf26;tr|H7BZK9|H7BZK9_HUMAN Uncharacterized protein C7orf2	3	2	2	2	1	0	1	2	2	1	1	0	1	2	2	1	1	0	1	2	2	1	7.1	7.1	7.1	50.046	449	449;352;149	0.00020623	3.9808	By matching		By MS/MS	By MS/MS	By matching	By matching	4	0	4	7.1	7.1
773	Q9BRJ6;C9JQV0;H7C0T1;H7C2R9	Q9BRJ6;C9JQV0	5;5;2;2	5;5;2;2	5;5;2;2	Uncharacterized protein C7orf50	C7orf50	sp|Q9BRJ6|CG050_HUMAN Uncharacterized protein C7orf50 OS=Homo sapiens OX=9606 GN=C7orf50 PE=1 SV=1;tr|C9JQV0|C9JQV0_HUMAN Uncharacterized protein C7orf50 (Fragment) OS=Homo sapiens OX=9606 GN=C7orf50 PE=1 SV=1	4	5	5	5	3	1	3	3	2	3	3	1	3	3	2	3	3	1	3	3	2	3	45.9	45.9	45.9	22.083	194	194;192;162;179	0	14.972	By MS/MS	By MS/MS	By MS/MS	By MS/MS	By MS/MS	By MS/MS	38.7	10.8	38.7	29.4	22.2
209	Q96HJ9-2;A0A0A6YYJ8;Q96HJ9	Q96HJ9-2;A0A0A6YYJ8	19;19;2	19;19;2	2;2;2	UPF0562 protein C7orf55	C7orf55;LUC7L2	sp|Q96HJ9-2|FMC1_HUMAN Isoform 2 of Protein FMC1 homolog OS=Homo sapiens OX=9606 GN=FMC1;tr|A0A0A6YYJ8|A0A0A6YYJ8_HUMAN Putative RNA-binding protein Luc7-like 2 OS=Homo sapiens OX=9606 GN=LUC7L2 PE=3 SV=1	3	19	19	2	16	17	17	18	18	18	16	17	17	18	18	18	2	1	2	2	2	2	43.2	43.2	4.8	54.223	458	458;458;113	0	79.814	By MS/MS	By MS/MS	By MS/MS	By MS/MS	By MS/MS	By MS/MS	41.7	40.8	43.2	43.2	43.2
5032	Q9H7E9;Q9H7E9-2;A0A3B3IRR6;A0A3B3IT54;A0A3B3ITA3	Q9H7E9;Q9H7E9-2;A0A3B3IRR6;A0A3B3IT54;A0A3B3ITA3	7;7;6;6;6	7;7;6;6;6	7;7;6;6;6	UPF0488 protein C8orf33	C8orf33	sp|Q9H7E9|CH033_HUMAN UPF0488 protein C8orf33 OS=Homo sapiens OX=9606 GN=C8orf33 PE=1 SV=1;sp|Q9H7E9-2|CH033_HUMAN Isoform 2 of UPF0488 protein C8orf33 OS=Homo sapiens OX=9606 GN=C8orf33;tr|A0A3B3IRR6|A0A3B3IRR6_HUMAN UPF0488 protein C8orf33 OS=Homo sapien	5	7	7	7	6	7	7	7	6	7	6	7	7	7	6	7	6	7	7	7	6	7	46.3	46.3	46.3	24.992	229	229;242;226;236;248	0	34.687	By MS/MS	By MS/MS	By MS/MS	By MS/MS	By MS/MS	By MS/MS	40.6	46.3	46.3	46.3	39.7
4094	Q8N0T1	Q8N0T1	1	1	1	Uncharacterized protein C8orf59	C8orf59	sp|Q8N0T1|RBIS_HUMAN Ribosomal biogenesis factor OS=Homo sapiens OX=9606 GN=RBIS PE=1 SV=4	1	1	1	1	0	1	1	1	1	1	0	1	1	1	1	1	0	1	1	1	1	1	9	9	9	11.456	100	100	0.0068419	1.9065		By matching	By matching	By MS/MS	By MS/MS	By matching	0	9	9	9	9
3801	Q6P1X6;H0YF29;Q6P1X6-2;J3KNI2	Q6P1X6;H0YF29;Q6P1X6-2	8;7;7;1	8;7;7;1	8;7;7;1	UPF0598 protein C8orf82	C8orf82	sp|Q6P1X6|CH082_HUMAN UPF0598 protein C8orf82 OS=Homo sapiens OX=9606 GN=C8orf82 PE=1 SV=2;tr|H0YF29|H0YF29_HUMAN UPF0598 protein C8orf82 (Fragment) OS=Homo sapiens OX=9606 GN=C8orf82 PE=1 SV=1;sp|Q6P1X6-2|CH082_HUMAN Isoform 2 of UPF0598 protein C8orf82 O	4	8	8	8	7	6	7	7	6	7	7	6	7	7	6	7	7	6	7	7	6	7	48.1	48.1	48.1	23.889	216	216;261;208;86	0	26.148	By MS/MS	By MS/MS	By MS/MS	By MS/MS	By MS/MS	By MS/MS	38.9	30.6	38.9	44.4	36.1
3678	Q5T280;R4GNG4	Q5T280	11;2	11;2	11;2	Putative methyltransferase C9orf114	C9orf114	sp|Q5T280|CI114_HUMAN Putative methyltransferase C9orf114 OS=Homo sapiens OX=9606 GN=SPOUT1 PE=1 SV=3	2	11	11	11	10	9	6	11	11	11	10	9	6	11	11	11	10	9	6	11	11	11	42.8	42.8	42.8	42.008	376	376;87	0	38.21	By MS/MS	By MS/MS	By MS/MS	By MS/MS	By MS/MS	By MS/MS	40.2	34.8	24.5	42.8	42.8
4821	Q9BUH6	Q9BUH6	5	5	5	Protein PAXX	C9orf142	sp|Q9BUH6|PAXX_HUMAN Protein PAXX OS=Homo sapiens OX=9606 GN=PAXX PE=1 SV=2	1	5	5	5	4	3	4	4	4	3	4	3	4	4	4	3	4	3	4	4	4	3	32.4	32.4	32.4	21.639	204	204	0	9.9884	By MS/MS	By MS/MS	By MS/MS	By MS/MS	By MS/MS	By MS/MS	25	19.1	26.5	26.5	26.5
3695	Q8N4J0;Q5T8U9;Q5T8V1	Q8N4J0;Q5T8U9;Q5T8V1	1;1;1	1;1;1	1;1;1	UPF0586 protein C9orf41	C9orf41	sp|Q8N4J0|CARME_HUMAN Carnosine N-methyltransferase OS=Homo sapiens OX=9606 GN=CARNMT1 PE=1 SV=1;tr|Q5T8U9|Q5T8U9_HUMAN Carnosine N-methyltransferase OS=Homo sapiens OX=9606 GN=CARNMT1 PE=1 SV=1;tr|Q5T8V1|Q5T8V1_HUMAN Carnosine N-methyltransferase (Fragmen	3	1	1	1	1	1	1	0	1	1	1	1	1	0	1	1	1	1	1	0	1	1	2.7	2.7	2.7	47.185	409	409;153;238	0.0017084	2.662	By MS/MS	By MS/MS	By MS/MS		By matching	By MS/MS	2.7	2.7	2.7	0	2.7
5334	Q9NZ63	Q9NZ63	7	7	7	Uncharacterized protein C9orf78	C9orf78	sp|Q9NZ63|TLS1_HUMAN Telomere length and silencing protein 1 homolog OS=Homo sapiens OX=9606 GN=C9orf78 PE=1 SV=1	1	7	7	7	5	6	5	3	3	1	5	6	5	3	3	1	5	6	5	3	3	1	33.2	33.2	33.2	33.688	289	289	0	24.991	By MS/MS	By MS/MS	By MS/MS	By MS/MS	By MS/MS	By MS/MS	25.3	30.1	25.3	19.4	19
4620	Q96LW7-2;Q96LW7	Q96LW7-2;Q96LW7	2;1	2;1	2;1	Bcl10-interacting CARD protein	C9orf89	sp|Q96LW7-2|CAR19_HUMAN Isoform 2 of Caspase recruitment domain-containing protein 19 OS=Homo sapiens OX=9606 GN=CARD19;sp|Q96LW7|CAR19_HUMAN Caspase recruitment domain-containing protein 19 OS=Homo sapiens OX=9606 GN=CARD19 PE=1 SV=1	2	2	2	2	1	1	1	2	1	2	1	1	1	2	1	2	1	1	1	2	1	2	13.1	13.1	13.1	20.625	183	183;228	0.001713	2.6902	By MS/MS	By matching	By MS/MS	By MS/MS	By MS/MS	By MS/MS	6	6	6	13.1	6
4112	Q8N1Q1	Q8N1Q1	1	1	1	Carbonic anhydrase 13	CA13	sp|Q8N1Q1|CAH13_HUMAN Carbonic anhydrase 13 OS=Homo sapiens OX=9606 GN=CA13 PE=1 SV=1	1	1	1	1	0	1	1	0	0	0	0	1	1	0	0	0	0	1	1	0	0	0	6.5	6.5	6.5	29.443	262	262	0.0015273	2.7329		By MS/MS	By MS/MS				0	6.5	6.5	0	0
2009	P00918;E5RID5;E5RK37;P_P00921;CON__sp|P_P00921|CAH2_BOVIN	P00918	8;2;2;1;1	8;2;2;1;1	8;2;2;1;1	Carbonic anhydrase 2	CA2	sp|P00918|CAH2_HUMAN Carbonic anhydrase 2 OS=Homo sapiens OX=9606 GN=CA2 PE=1 SV=2	5	8	8	8	8	8	7	5	6	5	8	8	7	5	6	5	8	8	7	5	6	5	40	40	40	29.246	260	260;97;101;260;260	0	29.128	By MS/MS	By MS/MS	By MS/MS	By MS/MS	By MS/MS	By MS/MS	40	40	35.4	25.8	35
5045	Q9H8G2;Q9H8G2-2	Q9H8G2;Q9H8G2-2	1;1	1;1	1;1	Caspase activity and apoptosis inhibitor 1	CAAP1	sp|Q9H8G2|CAAP1_HUMAN Caspase activity and apoptosis inhibitor 1 OS=Homo sapiens OX=9606 GN=CAAP1 PE=1 SV=2;sp|Q9H8G2-2|CAAP1_HUMAN Isoform 2 of Caspase activity and apoptosis inhibitor 1 OS=Homo sapiens OX=9606 GN=CAAP1	2	1	1	1	1	1	1	1	1	1	1	1	1	1	1	1	1	1	1	1	1	1	7.5	7.5	7.5	38.367	361	361;216	0.00019818	3.3455	By matching	By MS/MS	By MS/MS	By MS/MS	By matching	By matching	7.5	7.5	7.5	7.5	7.5
5660	Q9Y376;A0A087X0K1	Q9Y376;A0A087X0K1	11;10	11;10	11;10	Calcium-binding protein 39	CAB39	sp|Q9Y376|CAB39_HUMAN Calcium-binding protein 39 OS=Homo sapiens OX=9606 GN=CAB39 PE=1 SV=1;tr|A0A087X0K1|A0A087X0K1_HUMAN Calcium-binding protein 39 OS=Homo sapiens OX=9606 GN=CAB39 PE=1 SV=1	2	11	11	11	9	10	10	6	7	7	9	10	10	6	7	7	9	10	10	6	7	7	37.5	37.5	37.5	39.869	341	341;339	0	26.611	By MS/MS	By MS/MS	By MS/MS	By MS/MS	By MS/MS	By MS/MS	31.4	35.2	32.8	17.6	21.4
3521	Q15878-2;Q15878-3;Q15878;F8W9Z1;J3KP11	Q15878-2;Q15878-3;Q15878;F8W9Z1;J3KP11	2;2;1;1;1	2;2;1;1;1	2;2;1;1;1	Voltage-dependent R-type calcium channel subunit alpha-1E	CACNA1E	sp|Q15878-2|CAC1E_HUMAN Isoform 2 of Voltage-dependent R-type calcium channel subunit alpha-1E OS=Homo sapiens OX=9606 GN=CACNA1E;sp|Q15878-3|CAC1E_HUMAN Isoform 3 of Voltage-dependent R-type calcium channel subunit alpha-1E OS=Homo sapiens OX=9606 GN=CACN	5	2	2	2	1	0	1	2	2	2	1	0	1	2	2	2	1	0	1	2	2	2	1.1	1.1	1.1	254.6	2251	2251;2270;2313;2294;2312	1	-2	By MS/MS		By MS/MS	By MS/MS	By MS/MS	By MS/MS	0.5	0	0.5	1.1	1.1
4316	Q8WUQ7;Q8WUQ7-2;K7EMQ0;K7ENY9;K7EIU6	Q8WUQ7;Q8WUQ7-2	6;6;2;2;1	6;6;2;2;1	6;6;2;2;1	Cactin	CACTIN	sp|Q8WUQ7|CATIN_HUMAN Cactin OS=Homo sapiens OX=9606 GN=CACTIN PE=1 SV=3;sp|Q8WUQ7-2|CATIN_HUMAN Isoform 2 of Cactin OS=Homo sapiens OX=9606 GN=CACTIN	5	6	6	6	4	4	4	3	5	5	4	4	4	3	5	5	4	4	4	3	5	5	12.3	12.3	12.3	88.701	758	758;935;141;291;117	0	20.011	By MS/MS	By MS/MS	By MS/MS	By MS/MS	By MS/MS	By MS/MS	8.7	8.7	8.7	6.5	10
4012	Q86Y37;Q86Y37-4;Q86Y37-2	Q86Y37;Q86Y37-4;Q86Y37-2	8;6;6	8;6;6	8;6;6	CDK2-associated and cullin domain-containing protein 1	CACUL1	sp|Q86Y37|CACL1_HUMAN CDK2-associated and cullin domain-containing protein 1 OS=Homo sapiens OX=9606 GN=CACUL1 PE=1 SV=1;sp|Q86Y37-4|CACL1_HUMAN Isoform 4 of CDK2-associated and cullin domain-containing protein 1 OS=Homo sapiens OX=9606 GN=CACUL1;sp|Q86Y37	3	8	8	8	6	7	6	4	4	5	6	7	6	4	4	5	6	7	6	4	4	5	40.4	40.4	40.4	41.063	369	369;246;303	0	20.928	By MS/MS	By MS/MS	By MS/MS	By MS/MS	By MS/MS	By MS/MS	27.1	37.9	31.7	20.3	19
5087	Q9HB71;Q9HB71-3;B2ZWH1;Q9HB71-2	Q9HB71;Q9HB71-3	21;17;4;4	21;17;4;4	21;17;4;4	Calcyclin-binding protein	CACYBP	sp|Q9HB71|CYBP_HUMAN Calcyclin-binding protein OS=Homo sapiens OX=9606 GN=CACYBP PE=1 SV=2;sp|Q9HB71-3|CYBP_HUMAN Isoform 3 of Calcyclin-binding protein OS=Homo sapiens OX=9606 GN=CACYBP	4	21	21	21	21	21	21	19	20	17	21	21	21	19	20	17	21	21	21	19	20	17	79.4	79.4	79.4	26.21	228	228;185;50;80	0	323.31	By MS/MS	By MS/MS	By MS/MS	By MS/MS	By MS/MS	By MS/MS	79.4	79.4	79.4	78.5	78.5
2426	P27708;F8VPD4;H7C2E4;H7BZB3;H7C3Z5	P27708;F8VPD4	78;77;12;7;6	78;77;12;7;6	77;76;12;7;6	CAD protein;Glutamine-dependent carbamoyl-phosphate synthase;Aspartate carbamoyltransferase;Dihydroorotase	CAD	sp|P27708|PYR1_HUMAN CAD protein OS=Homo sapiens OX=9606 GN=CAD PE=1 SV=3;tr|F8VPD4|F8VPD4_HUMAN Aspartate carbamoyltransferase OS=Homo sapiens OX=9606 GN=CAD PE=1 SV=1	5	78	78	77	69	71	65	52	52	53	69	71	65	52	52	53	68	70	64	52	52	53	53.5	53.5	53.2	242.98	2225	2225;2162;293;279;269	0	323.31	By MS/MS	By MS/MS	By MS/MS	By MS/MS	By MS/MS	By MS/MS	48	50.2	44.8	34.9	34.9
4234	Q8NFZ8	Q8NFZ8	3	3	3	Cell adhesion molecule 4	CADM4	sp|Q8NFZ8|CADM4_HUMAN Cell adhesion molecule 4 OS=Homo sapiens OX=9606 GN=CADM4 PE=1 SV=1	1	3	3	3	1	0	1	1	2	1	1	0	1	1	2	1	1	0	1	1	2	1	10.8	10.8	10.8	42.785	388	388	0	8.1273	By MS/MS		By MS/MS	By MS/MS	By MS/MS	By MS/MS	3.9	0	4.6	4.6	7
3245	Q13137;Q13137-3;Q13137-4;Q13137-5;Q13137-2;D6RJE7;D6RF70;D6REB0;I3L4E1;I3L493;D6RBI4	Q13137;Q13137-3;Q13137-4;Q13137-5;Q13137-2;D6RJE7;D6RF70;D6REB0	4;4;4;3;3;2;2;2;1;1;1	4;4;4;3;3;2;2;2;1;1;1	4;4;4;3;3;2;2;2;1;1;1	Calcium-binding and coiled-coil domain-containing protein 2	CALCOCO2	sp|Q13137|CACO2_HUMAN Calcium-binding and coiled-coil domain-containing protein 2 OS=Homo sapiens OX=9606 GN=CALCOCO2 PE=1 SV=1;sp|Q13137-3|CACO2_HUMAN Isoform 3 of Calcium-binding and coiled-coil domain-containing protein 2 OS=Homo sapiens OX=9606 GN=CALC	11	4	4	4	2	2	2	1	2	3	2	2	2	1	2	3	2	2	2	1	2	3	17.9	17.9	17.9	52.253	446	446;467;470;374;404;168;193;259;108;121;154	0.0031147	2.1496	By MS/MS	By MS/MS	By matching	By matching	By MS/MS	By MS/MS	10.3	10.3	10.3	7.4	7.6
964	Q05682;Q05682-3;Q05682-4;Q05682-6;Q05682-2;E9PGZ1;E7EX44;Q05682-5;C9J813;C9JEK3	Q05682;Q05682-3;Q05682-4;Q05682-6;Q05682-2;E9PGZ1;E7EX44;Q05682-5;C9J813	14;14;14;14;14;14;14;14;12;1	14;14;14;14;14;14;14;14;12;1	14;14;14;14;14;14;14;14;12;1	Caldesmon	CALD1	sp|Q05682|CALD1_HUMAN Caldesmon OS=Homo sapiens OX=9606 GN=CALD1 PE=1 SV=3;sp|Q05682-3|CALD1_HUMAN Isoform 3 of Caldesmon OS=Homo sapiens OX=9606 GN=CALD1;sp|Q05682-4|CALD1_HUMAN Isoform 4 of Caldesmon OS=Homo sapiens OX=9606 GN=CALD1;sp|Q05682-6|CALD1_HUM	10	14	14	14	12	10	11	8	11	6	12	10	11	8	11	6	12	10	11	8	11	6	23.2	23.2	23.2	93.23	793	793;558;538;563;564;536;557;532;459;132	0	31.897	By MS/MS	By MS/MS	By MS/MS	By MS/MS	By MS/MS	By MS/MS	21.4	15.8	21.7	15.4	17.7
5073	Q9HA72-3;Q9HA72-2;Q9HA72	Q9HA72-3;Q9HA72-2;Q9HA72	2;2;2	2;2;2	2;2;2	Calcium homeostasis modulator protein 2	CALHM2	sp|Q9HA72-3|CAHM2_HUMAN Isoform 3 of Calcium homeostasis modulator protein 2 OS=Homo sapiens OX=9606 GN=CALHM2;sp|Q9HA72-2|CAHM2_HUMAN Isoform 2 of Calcium homeostasis modulator protein 2 OS=Homo sapiens OX=9606 GN=CALHM2;sp|Q9HA72|CAHM2_HUMAN Calcium home	3	2	2	2	2	2	2	1	1	1	2	2	2	1	1	1	2	2	2	1	1	1	12.2	12.2	12.2	21.542	196	196;218;323	0.0027814	2.3163	By MS/MS	By MS/MS	By MS/MS	By MS/MS	By MS/MS	By MS/MS	12.2	12.2	12.2	7.7	7.7
2144	P0DP25;P0DP24;P0DP23;E7EMB3;Q96HY3;G3V361;A0A590UJI2;A0A590UJC0;G3V226;M0QZ52;F8WBR5;G3V479;P27482;P02585;C9J7T9	P0DP25;P0DP24;P0DP23;E7EMB3;Q96HY3;G3V361;A0A590UJI2;A0A590UJC0;G3V226	12;12;12;10;8;7;7;6;6;5;4;4;1;1;1	12;12;12;10;8;7;7;6;6;5;4;4;1;1;1	12;12;12;10;8;7;7;6;6;5;4;4;1;1;1		CALM2;CALM1	sp|P0DP25|CALM3_HUMAN Calmodulin-3 OS=Homo sapiens OX=9606 GN=CALM3 PE=1 SV=1;sp|P0DP24|CALM2_HUMAN Calmodulin-2 OS=Homo sapiens OX=9606 GN=CALM2 PE=1 SV=1;sp|P0DP23|CALM1_HUMAN Calmodulin-1 OS=Homo sapiens OX=9606 GN=CALM1 PE=1 SV=1;tr|E7EMB3|E7EMB3_HUMAN	15	12	12	12	11	10	10	10	10	10	11	10	10	10	10	10	11	10	10	10	10	10	85.9	85.9	85.9	16.837	149	149;149;149;196;113;98;104;59;76;83;65;83;149;160;145	0	318.98	By MS/MS	By MS/MS	By MS/MS	By MS/MS	By MS/MS	By MS/MS	85.9	80.5	81.2	81.2	81.2
5349	Q9NZT1	Q9NZT1	1	1	1	Calmodulin-like protein 5	CALML5	sp|Q9NZT1|CALL5_HUMAN Calmodulin-like protein 5 OS=Homo sapiens OX=9606 GN=CALML5 PE=1 SV=2	1	1	1	1	0	0	0	1	0	0	0	0	0	1	0	0	0	0	0	1	0	0	9.6	9.6	9.6	15.892	146	146	0.0020673	2.5188				By MS/MS			0	0	0	9.6	0
2427	P27797;K7EJB9;K7EL50	P27797;K7EJB9	23;14;6	23;14;6	23;14;6	Calreticulin	CALR	sp|P27797|CALR_HUMAN Calreticulin OS=Homo sapiens OX=9606 GN=CALR PE=1 SV=1;tr|K7EJB9|K7EJB9_HUMAN Calreticulin (Fragment) OS=Homo sapiens OX=9606 GN=CALR PE=1 SV=1	3	23	23	23	21	21	21	22	23	22	21	21	21	22	23	22	21	21	21	22	23	22	71	71	71	48.141	417	417;247;163	0	323.31	By MS/MS	By MS/MS	By MS/MS	By MS/MS	By MS/MS	By MS/MS	71	71	71	71	71
1712	O43852;O43852-3;O43852-6;O43852-5;O43852-10;O43852-15;O43852-9;H0Y875;O43852-13;O43852-14;O43852-11;O43852-12	O43852;O43852-3;O43852-6;O43852-5;O43852-10;O43852-15;O43852-9	18;18;13;12;11;10;9;8;8;8;8;4	18;18;13;12;11;10;9;8;8;8;8;4	4;4;4;4;4;0;1;0;4;4;4;0	Calumenin	CALU	sp|O43852|CALU_HUMAN Calumenin OS=Homo sapiens OX=9606 GN=CALU PE=1 SV=2;sp|O43852-3|CALU_HUMAN Isoform 3 of Calumenin OS=Homo sapiens OX=9606 GN=CALU;sp|O43852-6|CALU_HUMAN Isoform 6 of Calumenin OS=Homo sapiens OX=9606 GN=CALU;sp|O43852-5|CALU_HUMAN Isof	12	18	18	4	13	14	13	15	17	15	13	14	13	15	17	15	3	2	3	3	4	4	68.9	68.9	13.7	37.106	315	315;323;265;229;224;164;154;147;139;147;170;74	0	292.31	By MS/MS	By MS/MS	By MS/MS	By MS/MS	By MS/MS	By MS/MS	68.3	63.2	59.7	68.9	68.9
1713	O43852-4;O43852-2;O43852-8;O43852-7	O43852-4;O43852-2;O43852-8	16;16;8;6	2;2;2;2	2;2;2;2	Calumenin	CALU	sp|O43852-4|CALU_HUMAN Isoform 4 of Calumenin OS=Homo sapiens OX=9606 GN=CALU;sp|O43852-2|CALU_HUMAN Isoform 2 of Calumenin OS=Homo sapiens OX=9606 GN=CALU;sp|O43852-8|CALU_HUMAN Isoform 8 of Calumenin OS=Homo sapiens OX=9606 GN=CALU	4	16	2	2	11	13	11	13	15	13	1	1	1	1	2	2	1	1	1	1	2	2	69	15.2	15.2	38.078	323	323;315;201;161	0	8.13	By matching	By MS/MS	By matching	By matching	By MS/MS	By MS/MS	60.1	60.1	51.7	60.7	69
865	Q13557;E9PF82;Q13557-8;E9PBG7;Q13557-11;Q13557-6;Q13557-12;Q13557-10;D6R938;Q13557-3;Q13557-4;Q13557-5;Q13557-9;H0Y9J2;H0Y9C2;A0A5F9ZHM9;Q9UQM7;A0A5K1VW76;A0A5F9ZHR5;A0A5F9ZH21;A0A5F9ZH50;A0A5F9ZHY2;Q9UQM7-2;D6RFJ0;E7EQE4;A0A5F9ZH90;E9PBE8;E7ETC9;E7ERS6	Q13557;E9PF82;Q13557-8;E9PBG7;Q13557-11;Q13557-6;Q13557-12;Q13557-10;D6R938;Q13557-3;Q13557-4;Q13557-5;Q13557-9	13;13;13;13;13;13;13;13;13;12;12;12;12;6;5;3;3;3;3;3;3;3;3;3;2;2;2;1;1	13;13;13;13;13;13;13;13;13;12;12;12;12;6;5;3;3;3;3;3;3;3;3;3;2;2;2;1;1	9;9;9;9;9;9;9;9;9;8;8;8;8;6;3;0;0;0;0;0;0;0;0;0;0;0;0;0;0	Calcium/calmodulin-dependent protein kinase type II subunit delta	CAMK2D	sp|Q13557|KCC2D_HUMAN Calcium/calmodulin-dependent protein kinase type II subunit delta OS=Homo sapiens OX=9606 GN=CAMK2D PE=1 SV=3;tr|E9PF82|E9PF82_HUMAN Calcium/calmodulin-dependent protein kinase OS=Homo sapiens OX=9606 GN=CAMK2D PE=1 SV=1;sp|Q13557-8|K	29	13	13	9	10	13	13	11	8	11	10	13	13	11	8	11	6	9	9	7	5	8	33.7	33.7	24.2	56.369	499	499;533;478;512;524;513;478;492;498;510;519;498;489;182;194;467;478;421;489;478;559;362;489;548;173;287;168;180;112	0	35.924	By MS/MS	By MS/MS	By MS/MS	By MS/MS	By MS/MS	By MS/MS	25.7	33.7	33.7	28.1	22.4
3690	Q5T5Y3;Q5T5Y3-2;Q5T5Y3-3	Q5T5Y3;Q5T5Y3-2;Q5T5Y3-3	2;2;2	2;2;2	2;2;2	Calmodulin-regulated spectrin-associated protein 1	CAMSAP1	sp|Q5T5Y3|CAMP1_HUMAN Calmodulin-regulated spectrin-associated protein 1 OS=Homo sapiens OX=9606 GN=CAMSAP1 PE=1 SV=2;sp|Q5T5Y3-2|CAMP1_HUMAN Isoform 2 of Calmodulin-regulated spectrin-associated protein 1 OS=Homo sapiens OX=9606 GN=CAMSAP1;sp|Q5T5Y3-3|CAM	3	2	2	2	1	1	1	0	0	0	1	1	1	0	0	0	1	1	1	0	0	0	2.5	2.5	2.5	177.97	1602	1602;1324;1613	0.00021218	4.5559	By MS/MS	By MS/MS	By MS/MS				1.8	1.8	0.7	0	0
3179	Q08AD1;Q08AD1-2;Q08AD1-3	Q08AD1;Q08AD1-2;Q08AD1-3	2;2;2	2;2;2	2;2;2	Calmodulin-regulated spectrin-associated protein 2	CAMSAP2	sp|Q08AD1|CAMP2_HUMAN Calmodulin-regulated spectrin-associated protein 2 OS=Homo sapiens OX=9606 GN=CAMSAP2 PE=1 SV=3;sp|Q08AD1-2|CAMP2_HUMAN Isoform 2 of Calmodulin-regulated spectrin-associated protein 2 OS=Homo sapiens OX=9606 GN=CAMSAP2;sp|Q08AD1-3|CAM	3	2	2	2	2	1	2	0	0	0	2	1	2	0	0	0	2	1	2	0	0	0	3.1	3.1	3.1	168.09	1489	1489;1462;1478	0.0071917	1.8841	By MS/MS	By MS/MS	By MS/MS				3.1	1.9	3.1	0	0
5376	Q9P1Y5;Q9P1Y5-2	Q9P1Y5;Q9P1Y5-2	4;3	4;3	4;3	Calmodulin-regulated spectrin-associated protein 3	CAMSAP3	sp|Q9P1Y5|CAMP3_HUMAN Calmodulin-regulated spectrin-associated protein 3 OS=Homo sapiens OX=9606 GN=CAMSAP3 PE=1 SV=2;sp|Q9P1Y5-2|CAMP3_HUMAN Isoform 2 of Calmodulin-regulated spectrin-associated protein 3 OS=Homo sapiens OX=9606 GN=CAMSAP3	2	4	4	4	2	4	4	2	2	1	2	4	4	2	2	1	2	4	4	2	2	1	7	7	7	134.75	1249	1249;1276	0	9.021	By MS/MS	By MS/MS	By MS/MS	By MS/MS	By matching	By matching	3.4	7	7	3.4	3.4
3984	Q86VP6;Q86VP6-2;A0A0C4DGH5;H0YH27;Q86VP6-3;O75155;O75155-2;F5H6I6;A0A3B3ISC4;F8WBB8	Q86VP6;Q86VP6-2;A0A0C4DGH5	46;43;34;8;8;5;5;3;3;3	46;43;34;8;8;5;5;3;3;3	46;43;34;8;8;5;5;3;3;3	Cullin-associated NEDD8-dissociated protein 1	CAND1	sp|Q86VP6|CAND1_HUMAN Cullin-associated NEDD8-dissociated protein 1 OS=Homo sapiens OX=9606 GN=CAND1 PE=1 SV=2;sp|Q86VP6-2|CAND1_HUMAN Isoform 2 of Cullin-associated NEDD8-dissociated protein 1 OS=Homo sapiens OX=9606 GN=CAND1;tr|A0A0C4DGH5|A0A0C4DGH5_HUMA	10	46	46	46	41	38	42	35	37	37	41	38	42	35	37	37	41	38	42	35	37	37	52.4	52.4	52.4	136.37	1230	1230;1062;770;442;403;1236;1119;54;89;110	0	323.31	By MS/MS	By MS/MS	By MS/MS	By MS/MS	By MS/MS	By MS/MS	49.8	39.2	43.5	38.4	45.2
4332	Q8WVQ1;Q8WVQ1-3;K7EN15;Q8WVQ1-2	Q8WVQ1;Q8WVQ1-3	8;8;3;3	8;8;3;3	8;8;3;3	Soluble calcium-activated nucleotidase 1	CANT1	sp|Q8WVQ1|CANT1_HUMAN Soluble calcium-activated nucleotidase 1 OS=Homo sapiens OX=9606 GN=CANT1 PE=1 SV=1;sp|Q8WVQ1-3|CANT1_HUMAN Isoform 3 of Soluble calcium-activated nucleotidase 1 OS=Homo sapiens OX=9606 GN=CANT1	4	8	8	8	3	5	3	5	6	7	3	5	3	5	6	7	3	5	3	5	6	7	29.7	29.7	29.7	44.839	401	401;350;264;245	0	26.499	By MS/MS	By MS/MS	By MS/MS	By MS/MS	By MS/MS	By MS/MS	16.5	23.2	15	22.4	22.9
2428	P27824;P27824-2;P27824-3;D6RGY2;H0Y9Q7;D6RDP7;D6RAU8;D6RB85;D6RFL1;H0Y9H1;D6RAQ8;D6RHJ3;D6RD16	P27824;P27824-2;P27824-3	33;33;25;16;15;11;10;10;9;7;4;1;1	33;33;25;16;15;11;10;10;9;7;4;1;1	33;33;25;16;15;11;10;10;9;7;4;1;1	Calnexin	CANX	sp|P27824|CALX_HUMAN Calnexin OS=Homo sapiens OX=9606 GN=CANX PE=1 SV=2;sp|P27824-2|CALX_HUMAN Isoform 2 of Calnexin OS=Homo sapiens OX=9606 GN=CANX;sp|P27824-3|CALX_HUMAN Isoform 3 of Calnexin OS=Homo sapiens OX=9606 GN=CANX	13	33	33	33	30	30	31	31	33	32	30	30	31	31	33	32	30	30	31	31	33	32	60.6	60.6	60.6	67.567	592	592;627;484;308;170;168;134;144;131;189;107;78;96	0	323.31	By MS/MS	By MS/MS	By MS/MS	By MS/MS	By MS/MS	By MS/MS	54.7	59.1	59.1	59.1	60.6
3092	Q01518;Q5T0R1;Q5T0R6;Q5T0R2;Q5T0R5;Q5T0R3;Q5T0R7;Q5T0R4;Q5T0S3;Q5T0R8;P40123-3;P40123;P40123-2;B7Z385;A0A087WZ15;A0A087X0J3;E9PDI2	Q01518	32;13;12;12;12;12;12;12;3;2;1;1;1;1;1;1;1	32;13;12;12;12;12;12;12;3;2;1;1;1;1;1;1;1	1;1;1;1;1;1;1;1;0;0;0;0;0;0;0;0;0	Adenylyl cyclase-associated protein 1	CAP1	sp|Q01518|CAP1_HUMAN Adenylyl cyclase-associated protein 1 OS=Homo sapiens OX=9606 GN=CAP1 PE=1 SV=5	17	32	32	1	29	29	29	23	22	23	29	29	29	23	22	23	1	1	1	1	0	0	63.4	63.4	4.8	51.901	475	475;215;176;208;179;203;174;201;145;58;217;477;413;365;394;394;451	0	323.31	By MS/MS	By MS/MS	By MS/MS	By MS/MS	By MS/MS	By MS/MS	61.1	61.1	61.5	54.5	51.8
3093	Q01518-2;Q5T0R9	Q01518-2	32;13	1;1	1;1	Adenylyl cyclase-associated protein 1	CAP1	sp|Q01518-2|CAP1_HUMAN Isoform 2 of Adenylyl cyclase-associated protein 1 OS=Homo sapiens OX=9606 GN=CAP1	2	32	1	1	29	28	28	22	22	23	1	0	0	0	0	0	1	0	0	0	0	0	63.3	4.6	4.6	51.83	474	474;262	0	7.3066	By MS/MS	By matching	By matching	By matching	By matching	By matching	61	56.3	56.8	49.8	51.9
2579	P40121;P40121-2;E7ENU9;B8ZZL6;H7C0X8	P40121;P40121-2;E7ENU9	14;12;11;6;3	14;12;11;6;3	14;12;11;6;3	Macrophage-capping protein	CAPG	sp|P40121|CAPG_HUMAN Macrophage-capping protein OS=Homo sapiens OX=9606 GN=CAPG PE=1 SV=2;sp|P40121-2|CAPG_HUMAN Isoform 2 of Macrophage-capping protein OS=Homo sapiens OX=9606 GN=CAPG;tr|E7ENU9|E7ENU9_HUMAN Macrophage-capping protein (Fragment) OS=Homo sa	5	14	14	14	14	13	12	10	8	9	14	13	12	10	8	9	14	13	12	10	8	9	61.2	61.2	61.2	38.498	348	348;333;253;218;103	0	133.52	By MS/MS	By MS/MS	By MS/MS	By MS/MS	By MS/MS	By MS/MS	61.2	48.9	48.9	46	39.4
2083	P07384;E9PL37;E9PRM1;E9PLX0;E9PJJ3;E9PLC9;E9PMC6;E9PJA6;E9PSA6;E9PQB3;E9PIA9	P07384	37;6;5;4;4;4;4;4;4;4;2	37;6;5;4;4;4;4;4;4;4;2	37;6;5;4;4;4;4;4;4;4;2	Calpain-1 catalytic subunit	CAPN1	sp|P07384|CAN1_HUMAN Calpain-1 catalytic subunit OS=Homo sapiens OX=9606 GN=CAPN1 PE=1 SV=1	11	37	37	37	34	34	35	22	23	22	34	34	35	22	23	22	34	34	35	22	23	22	66.1	66.1	66.1	81.889	714	714;191;201;122;135;148;152;161;163;191;63	0	214.28	By MS/MS	By MS/MS	By MS/MS	By MS/MS	By MS/MS	By MS/MS	55.2	60.1	57.4	31.8	37
2281	P17655;P17655-2;C9JWY7	P17655;P17655-2	32;28;1	32;28;1	32;28;1	Calpain-2 catalytic subunit	CAPN2	sp|P17655|CAN2_HUMAN Calpain-2 catalytic subunit OS=Homo sapiens OX=9606 GN=CAPN2 PE=1 SV=6;sp|P17655-2|CAN2_HUMAN Isoform 2 of Calpain-2 catalytic subunit OS=Homo sapiens OX=9606 GN=CAPN2	3	32	32	32	31	31	30	19	22	22	31	31	30	19	22	22	31	31	30	19	22	22	60	60	60	79.994	700	700;622;131	0	252.22	By MS/MS	By MS/MS	By MS/MS	By MS/MS	By MS/MS	By MS/MS	60	56.3	57.7	39.1	46.6
249	P04632;A0A0C4DGQ5;K7ELJ7;A0A075B7C0;U3KQE2;K7EM73;K7EIV0;K7EKD8;U3KPR7;K7ES78;K7EMQ1;Q96L46	P04632;A0A0C4DGQ5;K7ELJ7;A0A075B7C0;U3KQE2;K7EM73;K7EIV0;K7EKD8	13;13;12;10;9;9;9;9;5;2;2;1	13;13;12;10;9;9;9;9;5;2;2;1	13;13;12;10;9;9;9;9;5;2;2;1	Calpain small subunit 1	CAPNS1	sp|P04632|CPNS1_HUMAN Calpain small subunit 1 OS=Homo sapiens OX=9606 GN=CAPNS1 PE=1 SV=1;tr|A0A0C4DGQ5|A0A0C4DGQ5_HUMAN Calcium-activated neutral proteinase small subunit OS=Homo sapiens OX=9606 GN=CAPNS1 PE=1 SV=1;tr|K7ELJ7|K7ELJ7_HUMAN Calcium-activated	12	13	13	13	12	12	13	11	12	10	12	12	13	11	12	10	12	12	13	11	12	10	81.3	81.3	81.3	28.315	268	268;322;278;197;161;163;196;238;100;72;94;248	0	299.19	By MS/MS	By MS/MS	By MS/MS	By MS/MS	By MS/MS	By MS/MS	78.7	81	81.3	78.4	78.7
3377	Q14444;Q14444-2;G3V153;E9PLA9	Q14444;Q14444-2;G3V153;E9PLA9	24;24;21;12	24;24;21;12	24;24;21;12	Caprin-1	CAPRIN1	sp|Q14444|CAPR1_HUMAN Caprin-1 OS=Homo sapiens OX=9606 GN=CAPRIN1 PE=1 SV=2;sp|Q14444-2|CAPR1_HUMAN Isoform 2 of Caprin-1 OS=Homo sapiens OX=9606 GN=CAPRIN1;tr|G3V153|G3V153_HUMAN Caprin-1 OS=Homo sapiens OX=9606 GN=CAPRIN1 PE=1 SV=1;tr|E9PLA9|E9PLA9_HUMAN	4	24	24	24	22	22	24	19	21	18	22	22	24	19	21	18	22	22	24	19	21	18	51.6	51.6	51.6	78.365	709	709;694;628;186	0	301.68	By MS/MS	By MS/MS	By MS/MS	By MS/MS	By MS/MS	By MS/MS	48.7	50.1	51.6	44.6	46.4
2801	P52907	P52907	16	16	13	F-actin-capping protein subunit alpha-1	CAPZA1	sp|P52907|CAZA1_HUMAN F-actin-capping protein subunit alpha-1 OS=Homo sapiens OX=9606 GN=CAPZA1 PE=1 SV=3	1	16	16	13	16	16	15	16	16	15	16	16	15	16	16	15	13	13	12	13	13	12	73.8	73.8	61.9	32.922	286	286	0	149.56	By MS/MS	By MS/MS	By MS/MS	By MS/MS	By MS/MS	By MS/MS	73.8	73.8	69.2	73.8	73.8
2658	P47755;F8W9N7;C9JUG7;P47755-2;A0A0D9SET8;F8WED3	P47755;F8W9N7;C9JUG7;P47755-2;A0A0D9SET8	12;8;7;7;6;1	9;7;6;6;5;1	9;7;6;6;5;1	F-actin-capping protein subunit alpha-2	CAPZA2	sp|P47755|CAZA2_HUMAN F-actin-capping protein subunit alpha-2 OS=Homo sapiens OX=9606 GN=CAPZA2 PE=1 SV=3;tr|F8W9N7|F8W9N7_HUMAN F-actin-capping protein subunit alpha OS=Homo sapiens OX=9606 GN=CAPZA2 PE=1 SV=1;tr|C9JUG7|C9JUG7_HUMAN F-actin-capping protei	6	12	9	9	12	10	10	10	11	8	9	7	7	7	8	5	9	7	7	7	8	5	64	52.1	52.1	32.949	286	286;174;146;172;174;37	0	57.912	By MS/MS	By MS/MS	By MS/MS	By MS/MS	By MS/MS	By MS/MS	64	57.3	57.3	57.3	64
2659	P47756-2;B1AK87;B1AK88;P47756;B1AK85;A0A6I8PRV6;A0A6I8PIN8	P47756-2;B1AK87;B1AK88;P47756;B1AK85	23;22;22;18;14;6;3	23;22;22;18;14;6;3	23;22;22;18;14;6;3	F-actin-capping protein subunit beta	CAPZB	sp|P47756-2|CAPZB_HUMAN Isoform 2 of F-actin-capping protein subunit beta OS=Homo sapiens OX=9606 GN=CAPZB;tr|B1AK87|B1AK87_HUMAN F-actin-capping protein subunit beta OS=Homo sapiens OX=9606 GN=CAPZB PE=1 SV=1;tr|B1AK88|B1AK88_HUMAN F-actin-capping protein	7	23	23	23	21	21	20	18	19	19	21	21	20	18	19	19	21	21	20	18	19	19	68	68	68	30.628	272	272;260;301;277;260;59;63	0	171.89	By MS/MS	By MS/MS	By MS/MS	By MS/MS	By MS/MS	By MS/MS	63.6	68	62.1	62.1	62.1
5642	Q9Y2V2;H3BSW7;H3BUY4;H3BPY5;H3BNU9;H3BTK3;I3L3X8	Q9Y2V2;H3BSW7;H3BUY4;H3BPY5;H3BNU9	4;3;3;3;3;1;1	4;3;3;3;3;1;1	4;3;3;3;3;1;1	Calcium-regulated heat stable protein 1	CARHSP1	sp|Q9Y2V2|CHSP1_HUMAN Calcium-regulated heat-stable protein 1 OS=Homo sapiens OX=9606 GN=CARHSP1 PE=1 SV=2;tr|H3BSW7|H3BSW7_HUMAN Calcium-regulated heat-stable protein 1 (Fragment) OS=Homo sapiens OX=9606 GN=CARHSP1 PE=1 SV=1;tr|H3BUY4|H3BUY4_HUMAN Calcium	7	4	4	4	4	4	3	3	4	3	4	4	3	3	4	3	4	4	3	3	4	3	53.1	53.1	53.1	15.892	147	147;112;124;125;131;71;94	0	54.271	By MS/MS	By MS/MS	By MS/MS	By MS/MS	By MS/MS	By MS/MS	53.1	53.1	51.7	36.7	53.1
4041	Q8IW45;Q8IW45-2;Q8IW45-4	Q8IW45;Q8IW45-2;Q8IW45-4	3;3;2	3;3;2	3;3;2	ATP-dependent (S)-NAD(P)H-hydrate dehydratase	CARKD	sp|Q8IW45|NNRD_HUMAN ATP-dependent (S)-NAD(P)H-hydrate dehydratase OS=Homo sapiens OX=9606 GN=NAXD PE=1 SV=1;sp|Q8IW45-2|NNRD_HUMAN Isoform 2 of ATP-dependent (S)-NAD(P)H-hydrate dehydratase OS=Homo sapiens OX=9606 GN=NAXD;sp|Q8IW45-4|NNRD_HUMAN Isoform 4	3	3	3	3	1	1	1	0	3	0	1	1	1	0	3	0	1	1	1	0	3	0	13.5	13.5	13.5	36.576	347	347;390;237	0.00038842	3.0334	By MS/MS	By matching	By matching		By MS/MS		3.5	7.2	3.5	0	13.5
4001	Q86X55;Q86X55-1;Q86X55-2;K7EQA8;K7EK20;K7EPK1;K7EQB9	Q86X55;Q86X55-1;Q86X55-2;K7EQA8	21;21;18;15;3;3;1	21;21;18;15;3;3;1	21;21;18;15;3;3;1	Histone-arginine methyltransferase CARM1	CARM1	sp|Q86X55|CARM1_HUMAN Histone-arginine methyltransferase CARM1 OS=Homo sapiens OX=9606 GN=CARM1 PE=1 SV=3;sp|Q86X55-1|CARM1_HUMAN Isoform 1 of Histone-arginine methyltransferase CARM1 OS=Homo sapiens OX=9606 GN=CARM1;sp|Q86X55-2|CARM1_HUMAN Isoform 2 of Hi	7	21	21	21	16	18	18	19	17	18	16	18	18	19	17	18	16	18	18	19	17	18	47.7	47.7	47.7	65.853	608	608;585;384;343;120;161;176	0	73.561	By MS/MS	By MS/MS	By MS/MS	By MS/MS	By MS/MS	By MS/MS	30.9	40.8	36.2	45.1	32.6
2710	P49589;P49589-3;P49589-2;B4DKY1;E9PRS8	P49589;P49589-3;P49589-2;B4DKY1	26;26;25;25;1	26;26;25;25;1	26;26;25;25;1	Cysteine--tRNA ligase, cytoplasmic	CARS	sp|P49589|SYCC_HUMAN Cysteine--tRNA ligase, cytoplasmic OS=Homo sapiens OX=9606 GN=CARS1 PE=1 SV=3;sp|P49589-3|SYCC_HUMAN Isoform 3 of Cysteine--tRNA ligase, cytoplasmic OS=Homo sapiens OX=9606 GN=CARS1;sp|P49589-2|SYCC_HUMAN Isoform 2 of Cysteine--tRNA li	5	26	26	26	22	19	25	12	14	14	22	19	25	12	14	14	22	19	25	12	14	14	39.7	39.7	39.7	85.472	748	748;831;726;739;76	0	109.44	By MS/MS	By MS/MS	By MS/MS	By MS/MS	By MS/MS	By MS/MS	34.4	32.2	38.2	19.5	21.8
5074	Q9HA77;H0YFF0;F5H579;A0A087WWV1	Q9HA77	6;2;2;1	6;2;2;1	6;2;2;1	Probable cysteine--tRNA ligase, mitochondrial	CARS2	sp|Q9HA77|SYCM_HUMAN Probable cysteine--tRNA ligase, mitochondrial OS=Homo sapiens OX=9606 GN=CARS2 PE=1 SV=1	4	6	6	6	3	2	2	4	5	4	3	2	2	4	5	4	3	2	2	4	5	4	17.4	17.4	17.4	62.223	564	564;176;181;90	0	13.692	By MS/MS	By MS/MS	By matching	By MS/MS	By MS/MS	By MS/MS	9.8	6.2	6.2	12.6	15.6
1378	O15234;J3KSY7	O15234;J3KSY7	2;2	2;2	2;2	Protein CASC3	CASC3	sp|O15234|CASC3_HUMAN Protein CASC3 OS=Homo sapiens OX=9606 GN=CASC3 PE=1 SV=2;tr|J3KSY7|J3KSY7_HUMAN Protein CASC3 (Fragment) OS=Homo sapiens OX=9606 GN=CASC3 PE=1 SV=1	2	2	2	2	1	2	1	1	1	2	1	2	1	1	1	2	1	2	1	1	1	2	3	3	3	76.277	703	703;223	0.00058095	2.9816	By matching	By MS/MS	By matching	By matching	By matching	By MS/MS	1.4	3	1.4	1.6	1.6
3807	Q6P4E1;Q6P4E1-2;Q6P4E1-5;H0YM51;A0A3B3IRW9;Q6P4E1-3	Q6P4E1;Q6P4E1-2;Q6P4E1-5;H0YM51;A0A3B3IRW9;Q6P4E1-3	2;2;2;1;1;1	2;2;2;1;1;1	2;2;2;1;1;1	Protein CASC4	CASC4	sp|Q6P4E1|GOLM2_HUMAN Protein GOLM2 OS=Homo sapiens OX=9606 GN=GOLM2 PE=1 SV=2;sp|Q6P4E1-2|GOLM2_HUMAN Isoform 2 of Protein GOLM2 OS=Homo sapiens OX=9606 GN=GOLM2;sp|Q6P4E1-5|GOLM2_HUMAN Isoform 5 of Protein GOLM2 OS=Homo sapiens OX=9606 GN=GOLM2;tr|H0YM51	6	2	2	2	2	2	2	1	2	2	2	2	2	1	2	2	2	2	2	1	2	2	6.7	6.7	6.7	49.497	436	436;380;415;161;317;177	0.0064982	1.9469	By MS/MS	By MS/MS	By MS/MS	By matching	By MS/MS	By matching	6.7	6.7	6.7	2.8	6.7
385	O14936;O14936-3;A0A2R8YE77;A0A2U3TZM1;A0A2R8YFN5;A0A2R8Y6F8;A0A2R8YEK3;A0A2U3TZN6;O14936-4;O14936-6;O14936-2;A0A2U3TZM4;A0A2R8Y3B3;A0A2R8YEJ7;Q5JS79;Q5JS72;O14936-5;A0A2R8Y6D8	O14936;O14936-3;A0A2R8YE77;A0A2U3TZM1;A0A2R8YFN5;A0A2R8Y6F8;A0A2R8YEK3;A0A2U3TZN6;O14936-4;O14936-6;O14936-2;A0A2U3TZM4;A0A2R8Y3B3;A0A2R8YEJ7	7;7;7;7;7;7;7;7;7;7;7;7;6;4;3;3;3;3	7;7;7;7;7;7;7;7;7;7;7;7;6;4;3;3;3;3	7;7;7;7;7;7;7;7;7;7;7;7;6;4;3;3;3;3	Peripheral plasma membrane protein CASK	CASK	sp|O14936|CSKP_HUMAN Peripheral plasma membrane protein CASK OS=Homo sapiens OX=9606 GN=CASK PE=1 SV=3;sp|O14936-3|CSKP_HUMAN Isoform 3 of Peripheral plasma membrane protein CASK OS=Homo sapiens OX=9606 GN=CASK;tr|A0A2R8YE77|A0A2R8YE77_HUMAN Calcium/calmod	18	7	7	7	6	3	3	5	5	5	6	3	3	5	5	5	6	3	3	5	5	5	9.7	9.7	9.7	105.12	926	926;897;920;908;904;903;927;880;898;909;921;892;555;173;538;518;518;109	0	14.162	By MS/MS	By MS/MS	By MS/MS	By MS/MS	By MS/MS	By MS/MS	8.3	5.3	5.3	7.7	7.7
4350	Q8WXE0;Q8WXE0-2;J3QRN1	Q8WXE0;Q8WXE0-2;J3QRN1	2;2;1	2;2;1	2;2;1	Caskin-2	CASKIN2	sp|Q8WXE0|CSKI2_HUMAN Caskin-2 OS=Homo sapiens OX=9606 GN=CASKIN2 PE=1 SV=2;sp|Q8WXE0-2|CSKI2_HUMAN Isoform 2 of Caskin-2 OS=Homo sapiens OX=9606 GN=CASKIN2;tr|J3QRN1|J3QRN1_HUMAN Caskin-2 OS=Homo sapiens OX=9606 GN=CASKIN2 PE=1 SV=1	3	2	2	2	1	0	2	1	0	0	1	0	2	1	0	0	1	0	2	1	0	0	2.7	2.7	2.7	126.78	1202	1202;1120;323	0.00022701	6.1282	By MS/MS		By MS/MS	By MS/MS			1.7	0	2.7	1.7	0
2610	P42574	P42574	2	2	2	Caspase-3;Caspase-3 subunit p17;Caspase-3 subunit p12	CASP3	sp|P42574|CASP3_HUMAN Caspase-3 OS=Homo sapiens OX=9606 GN=CASP3 PE=1 SV=2	1	2	2	2	2	1	2	1	1	0	2	1	2	1	1	0	2	1	2	1	1	0	12.6	12.6	12.6	31.608	277	277	0.0022388	2.4108	By matching	By MS/MS	By MS/MS	By matching	By matching		12.6	5.1	12.6	5.1	7.6
2851	P55212;D6RHU3;D6RBM3;P55212-2	P55212;D6RHU3;D6RBM3;P55212-2	6;4;3;3	6;4;3;3	6;4;3;3	Caspase-6;Caspase-6 subunit p18;Caspase-6 subunit p11	CASP6	sp|P55212|CASP6_HUMAN Caspase-6 OS=Homo sapiens OX=9606 GN=CASP6 PE=1 SV=2;tr|D6RHU3|D6RHU3_HUMAN Caspase-6 (Fragment) OS=Homo sapiens OX=9606 GN=CASP6 PE=1 SV=1;tr|D6RBM3|D6RBM3_HUMAN Caspase-6 OS=Homo sapiens OX=9606 GN=CASP6 PE=1 SV=1;sp|P55212-2|CASP6_	4	6	6	6	5	4	6	1	2	2	5	4	6	1	2	2	5	4	6	1	2	2	23.9	23.9	23.9	33.31	293	293;143;80;204	0	9.9644	By MS/MS	By MS/MS	By MS/MS	By matching	By matching	By MS/MS	20.5	14	23.9	4.8	7.2
2849	P55210;P55210-3;Q5SVL2;A0A5F9ZHZ6;A0A0A0MRL7;P55210-4	P55210;P55210-3;Q5SVL2;A0A5F9ZHZ6;A0A0A0MRL7;P55210-4	5;5;4;4;4;4	5;5;4;4;4;4	4;4;3;4;4;4	Caspase-7;Caspase-7 subunit p20;Caspase-7 subunit p11	CASP7	sp|P55210|CASP7_HUMAN Caspase-7 OS=Homo sapiens OX=9606 GN=CASP7 PE=1 SV=1;sp|P55210-3|CASP7_HUMAN Isoform Alpha of Caspase-7 OS=Homo sapiens OX=9606 GN=CASP7;tr|Q5SVL2|Q5SVL2_HUMAN Caspase-7 (Fragment) OS=Homo sapiens OX=9606 GN=CASP7 PE=1 SV=1;tr|A0A5F9	6	5	5	4	5	4	4	4	2	3	5	4	4	4	2	3	4	3	3	3	1	2	22.8	22.8	19.5	34.276	303	303;336;222;302;388;278	0	20.418	By MS/MS	By MS/MS	By MS/MS	By MS/MS	By MS/MS	By MS/MS	22.8	18.2	18.2	18.2	7.9
2850	P55210-2	P55210-2	3	2	2	Caspase-7;Caspase-7 subunit p20;Caspase-7 subunit p11	CASP7	sp|P55210-2|CASP7_HUMAN Isoform Beta of Caspase-7 OS=Homo sapiens OX=9606 GN=CASP7	1	3	2	2	3	3	3	3	3	3	2	2	2	2	2	2	2	2	2	2	2	2	10.3	6.3	6.3	28.03	253	253	0.0066739	1.94	By MS/MS	By MS/MS	By MS/MS	By MS/MS	By MS/MS	By MS/MS	10.3	10.3	10.3	10.3	10.3
3408	Q14790;Q14790-4;Q14790-9;Q14790-2;Q14790-3;A0A0A0MS31;E7ETB7;E7EQ06;Q14790-6;Q14790-8;Q14790-7;Q14790-5;E7EVN1;H7C0E2;E7EQ01;C9JB29;H7BZM4	Q14790;Q14790-4;Q14790-9;Q14790-2;Q14790-3;A0A0A0MS31;E7ETB7;E7EQ06;Q14790-6;Q14790-8;Q14790-7;Q14790-5;E7EVN1;H7C0E2;E7EQ01	6;6;6;6;6;4;4;4;4;4;4;4;3;3;3;1;1	6;6;6;6;6;4;4;4;4;4;4;4;3;3;3;1;1	6;6;6;6;6;4;4;4;4;4;4;4;3;3;3;1;1	Caspase-8;Caspase-8 subunit p18;Caspase-8 subunit p10	CASP8	sp|Q14790|CASP8_HUMAN Caspase-8 OS=Homo sapiens OX=9606 GN=CASP8 PE=1 SV=1;sp|Q14790-4|CASP8_HUMAN Isoform 4 of Caspase-8 OS=Homo sapiens OX=9606 GN=CASP8;sp|Q14790-9|CASP8_HUMAN Isoform 9 of Caspase-8 OS=Homo sapiens OX=9606 GN=CASP8;sp|Q14790-2|CASP8_HUM	17	6	6	6	6	5	5	4	2	5	6	5	5	4	2	5	6	5	5	4	2	5	20	20	20	55.391	479	479;496;538;464;395;278;198;209;220;261;276;235;124;258;116;149;83	0	18.806	By MS/MS	By MS/MS	By MS/MS	By MS/MS	By MS/MS	By MS/MS	20	15	15	11.3	4.4
242	P20810;P20810-8;A0A0C4DGB5;B7Z574;E7EVY3;E9PCH5;E7ES10;P20810-5;P20810-4;P20810-6;P20810-9;P20810-10;P20810-2;P20810-7;P20810-3;E9PDE4;H0Y9H6;H0Y7F0;E7EQA0;E7EQ12;H0YD33;A0A0A0MR45;F8W7E0;H0YA91;E9PSG1;H0Y944;E7EQK6;A0A0C4DGD1;D6RAA8	P20810;P20810-8;A0A0C4DGB5;B7Z574;E7EVY3;E9PCH5;E7ES10;P20810-5;P20810-4;P20810-6;P20810-9;P20810-10;P20810-2;P20810-7;P20810-3;E9PDE4;H0Y9H6;H0Y7F0;E7EQA0;E7EQ12;H0YD33;A0A0A0MR45;F8W7E0	14;14;14;14;14;14;14;14;14;14;14;14;14;14;13;12;11;10;8;8;8;8;7;4;3;3;2;1;1	14;14;14;14;14;14;14;14;14;14;14;14;14;14;13;12;11;10;8;8;8;8;7;4;3;3;2;1;1	14;14;14;14;14;14;14;14;14;14;14;14;14;14;13;12;11;10;8;8;8;8;7;4;3;3;2;1;1	Calpastatin	CAST	sp|P20810|ICAL_HUMAN Calpastatin OS=Homo sapiens OX=9606 GN=CAST PE=1 SV=4;sp|P20810-8|ICAL_HUMAN Isoform 8 of Calpastatin OS=Homo sapiens OX=9606 GN=CAST;tr|A0A0C4DGB5|A0A0C4DGB5_HUMAN Calpain inhibitor OS=Homo sapiens OX=9606 GN=CAST PE=1 SV=1;tr|B7Z574|	29	14	14	14	9	12	12	4	3	2	9	12	12	4	3	2	9	12	12	4	3	2	34.5	34.5	34.5	76.572	708	708;686;754;694;693;673;642;756;667;791;750;769;695;772;590;636;465;436;431;423;450;430;393;301;304;288;156;203;78	0	43.266	By MS/MS	By MS/MS	By MS/MS	By MS/MS	By MS/MS	By MS/MS	27.3	32.2	31.9	9.9	8.9
2028	P04040	P04040	25	25	25	Catalase	CAT	sp|P04040|CATA_HUMAN Catalase OS=Homo sapiens OX=9606 GN=CAT PE=1 SV=3	1	25	25	25	21	16	17	22	22	20	21	16	17	22	22	20	21	16	17	22	22	20	67.7	67.7	67.7	59.755	527	527	0	228.51	By MS/MS	By MS/MS	By MS/MS	By MS/MS	By MS/MS	By MS/MS	54.1	44.2	50.9	57.9	60.5
3124	Q03135;E9PCT5;P56539	Q03135;E9PCT5	10;8;2	10;8;2	3;1;0	Caveolin-1;Caveolin	CAV1	sp|Q03135|CAV1_HUMAN Caveolin-1 OS=Homo sapiens OX=9606 GN=CAV1 PE=1 SV=4;tr|E9PCT5|E9PCT5_HUMAN Caveolin OS=Homo sapiens OX=9606 GN=CAV1 PE=1 SV=1	3	10	10	3	9	10	10	10	10	10	9	10	10	10	10	10	3	3	3	3	3	3	57.3	57.3	19.1	20.471	178	178;167;151	0	104.49	By MS/MS	By MS/MS	By MS/MS	By MS/MS	By MS/MS	By MS/MS	57.3	57.3	57.3	57.3	57.3
2769	P51636;P51636-2;E9PCT3;P51636-3	P51636;P51636-2;E9PCT3;P51636-3	3;3;2;2	3;3;2;2	3;3;2;2	Caveolin-2;Caveolin	CAV2	sp|P51636|CAV2_HUMAN Caveolin-2 OS=Homo sapiens OX=9606 GN=CAV2 PE=1 SV=2;sp|P51636-2|CAV2_HUMAN Isoform Beta of Caveolin-2 OS=Homo sapiens OX=9606 GN=CAV2;tr|E9PCT3|E9PCT3_HUMAN Caveolin OS=Homo sapiens OX=9606 GN=CAV2 PE=1 SV=1;sp|P51636-3|CAV2_HUMAN Iso	4	3	3	3	1	1	2	2	2	1	1	1	2	2	2	1	1	1	2	2	2	1	19.8	19.8	19.8	18.291	162	162;149;113;112	0.0002157	4.8567	By MS/MS	By MS/MS	By MS/MS	By MS/MS	By MS/MS	By MS/MS	7.4	7.4	16	11.1	11.1
3333	Q13951;J3KS23	Q13951;J3KS23	6;3	1;1	1;1	Core-binding factor subunit beta	CBFB	sp|Q13951|PEBB_HUMAN Core-binding factor subunit beta OS=Homo sapiens OX=9606 GN=CBFB PE=1 SV=2;tr|J3KS23|J3KS23_HUMAN Core-binding factor subunit beta OS=Homo sapiens OX=9606 GN=CBFB PE=1 SV=1	2	6	1	1	4	5	5	3	2	3	1	1	1	1	1	1	1	1	1	1	1	1	41.8	5.5	5.5	21.508	182	182;82	0.001702	2.6252	By MS/MS	By MS/MS	By MS/MS	By MS/MS	By MS/MS	By matching	22	33	36.3	18.1	9.3
3334	Q13951-2;A0A494C0A9;J3KTD8;H3BSC0;J3KRT0	Q13951-2;A0A494C0A9	7;5;2;2;1	7;5;2;2;1	2;0;2;0;0	Core-binding factor subunit beta	CBFB	sp|Q13951-2|PEBB_HUMAN Isoform 2 of Core-binding factor subunit beta OS=Homo sapiens OX=9606 GN=CBFB;tr|A0A494C0A9|A0A494C0A9_HUMAN Core-binding factor subunit beta OS=Homo sapiens OX=9606 GN=CBFB PE=1 SV=1	5	7	7	2	5	6	6	3	2	4	5	6	6	3	2	4	2	2	2	1	1	2	46	46	10.7	21.991	187	187;223;60;101;198	0	24.1	By MS/MS	By MS/MS	By MS/MS	By matching	By matching	By MS/MS	26.7	37.4	40.6	23	14.4
311	P22681;A0A1B0GW38;A0A0U1RQX8;A0A0U1RR39	P22681;A0A1B0GW38;A0A0U1RQX8;A0A0U1RR39	6;6;6;5	6;6;6;5	6;6;6;5	E3 ubiquitin-protein ligase CBL	CBL	sp|P22681|CBL_HUMAN E3 ubiquitin-protein ligase CBL OS=Homo sapiens OX=9606 GN=CBL PE=1 SV=2;tr|A0A1B0GW38|A0A1B0GW38_HUMAN E3 ubiquitin-protein ligase CBL (Fragment) OS=Homo sapiens OX=9606 GN=CBL PE=1 SV=1;tr|A0A0U1RQX8|A0A0U1RQX8_HUMAN E3 ubiquitin-prot	4	6	6	6	4	6	4	3	1	2	4	6	4	3	1	2	4	6	4	3	1	2	10.2	10.2	10.2	99.632	906	906;869;882;862	0	8.8356	By MS/MS	By MS/MS	By MS/MS	By matching	By MS/MS	By matching	5.5	10.2	5.5	4.3	0.8
735	Q75N03;C9J2P9;Q75N03-2	Q75N03;C9J2P9;Q75N03-2	3;3;3	3;3;3	3;3;3	E3 ubiquitin-protein ligase Hakai	CBLL1	sp|Q75N03|HAKAI_HUMAN E3 ubiquitin-protein ligase Hakai OS=Homo sapiens OX=9606 GN=CBLL1 PE=1 SV=1;tr|C9J2P9|C9J2P9_HUMAN RING-type E3 ubiquitin transferase (Fragment) OS=Homo sapiens OX=9606 GN=CBLL1 PE=1 SV=8;sp|Q75N03-2|HAKAI_HUMAN Isoform 2 of E3 ubiqu	3	3	3	3	1	1	1	2	2	3	1	1	1	2	2	3	1	1	1	2	2	3	8.8	8.8	8.8	54.519	491	491;322;490	0.0036583	2.1187	By MS/MS	By MS/MS	By MS/MS	By MS/MS	By MS/MS	By MS/MS	1.8	1.8	1.8	5.9	5.9
4138	Q8N4T8;H0Y962;Q8N4T8-2	Q8N4T8;H0Y962;Q8N4T8-2	2;1;1	2;1;1	2;1;1	Carbonyl reductase family member 4	CBR4	sp|Q8N4T8|CBR4_HUMAN Carbonyl reductase family member 4 OS=Homo sapiens OX=9606 GN=CBR4 PE=1 SV=3;tr|H0Y962|H0Y962_HUMAN Carbonyl reductase family member 4 (Fragment) OS=Homo sapiens OX=9606 GN=CBR4 PE=1 SV=1;sp|Q8N4T8-2|CBR4_HUMAN Isoform 2 of Carbonyl re	3	2	2	2	1	0	1	2	2	2	1	0	1	2	2	2	1	0	1	2	2	2	11.4	11.4	11.4	25.301	237	237;186;179	0.00019845	3.3577	By matching		By matching	By MS/MS	By MS/MS	By MS/MS	5.1	0	6.3	11.4	11.4
207	Q9BRT8;Q5JTY5;Q5RIA9;A0A0A6YYH9;Q5JTY5-2;Q4V339;Q8IUF1;Q9BRT8-2;Q9BRT8-3;A0A0A0MRU4;A0A0B4J2F1;A0A087X140;A0A087WWG3;Q5RIA9-3;Q5RIB0;H0Y5V3;C9J3G2;H0Y857;Q5RIB3;F2Z2T4;A0A087WYD2;F8WEG4;Q5RIA9-2;Q9BRT8-4;A0A087WZQ3;Q6NVZ8;A0A0B4J2E3;Q5RIB5;Q5JTY2;F8WEU0;E7EUZ7;A0A087WTC0;A0A0B4J1T6;A0A087WU37;A0A087X1C0	Q9BRT8;Q5JTY5;Q5RIA9;A0A0A6YYH9;Q5JTY5-2;Q4V339;Q8IUF1;Q9BRT8-2;Q9BRT8-3;A0A0A0MRU4;A0A0B4J2F1;A0A087X140;A0A087WWG3;Q5RIA9-3;Q5RIB0;H0Y5V3;C9J3G2;H0Y857;Q5RIB3	8;8;8;8;8;7;7;7;6;6;6;6;6;6;6;5;5;4;4;3;2;2;2;2;2;2;2;2;2;2;2;2;1;1;1	8;8;8;8;8;7;7;7;6;6;6;6;6;6;6;5;5;4;4;3;2;2;2;2;2;2;2;2;2;2;2;2;1;1;1	8;8;8;8;8;7;7;7;6;6;6;6;6;6;6;5;5;4;4;3;2;2;2;2;2;2;2;2;2;2;2;2;1;1;1	COBW domain-containing protein 1;COBW domain-containing protein 3;COBW domain-containing protein 5;COBW domain-containing protein 6;COBW domain-containing protein 2	CBWD1;CBWD3;CBWD5;CBWD6;CBWD2;CBWD7	sp|Q9BRT8|CBWD1_HUMAN COBW domain-containing protein 1 OS=Homo sapiens OX=9606 GN=CBWD1 PE=1 SV=1;sp|Q5JTY5|CBWD3_HUMAN COBW domain-containing protein 3 OS=Homo sapiens OX=9606 GN=CBWD3 PE=1 SV=1;sp|Q5RIA9|CBWD5_HUMAN COBW domain-containing protein 5 OS=Ho	35	8	8	8	6	6	6	5	4	5	6	6	6	5	4	5	6	6	6	5	4	5	31.1	31.1	31.1	44.068	395	395;395;395;375;375;395;395;359;376;376;359;347;347;347;376;376;376;177;176;250;182;180;104;113;180;180;180;113;160;182;182;160;77;93;137	0	33.797	By MS/MS	By MS/MS	By MS/MS	By MS/MS	By MS/MS	By MS/MS	24.1	28.1	23.8	19.7	17.2
1374	P83916;J3KS05;B5MD17;K7ELA4;C9JWS9	P83916;J3KS05;B5MD17;K7ELA4;C9JWS9	9;9;8;6;5	8;8;7;5;5	8;8;7;5;5	Chromobox protein homolog 1	CBX1	sp|P83916|CBX1_HUMAN Chromobox protein homolog 1 OS=Homo sapiens OX=9606 GN=CBX1 PE=1 SV=1;tr|J3KS05|J3KS05_HUMAN Chromobox protein homolog 1 (Fragment) OS=Homo sapiens OX=9606 GN=CBX1 PE=1 SV=8;tr|B5MD17|B5MD17_HUMAN Chromobox protein homolog 1 (Fragment)	5	9	8	8	8	9	9	9	9	9	7	8	8	8	8	8	7	8	8	8	8	8	53	44.3	44.3	21.418	185	185;173;168;138;110	0	161.69	By MS/MS	By MS/MS	By MS/MS	By MS/MS	By MS/MS	By MS/MS	53	53	53	53	53
3253	Q13185;S4R2Y4;B8ZZ43;C9JMM0	Q13185;S4R2Y4	12;7;4;4	12;7;4;4	10;7;4;4	Chromobox protein homolog 3	CBX3	sp|Q13185|CBX3_HUMAN Chromobox protein homolog 3 OS=Homo sapiens OX=9606 GN=CBX3 PE=1 SV=4;tr|S4R2Y4|S4R2Y4_HUMAN Chromobox protein homolog 3 (Fragment) OS=Homo sapiens OX=9606 GN=CBX3 PE=1 SV=1	4	12	12	10	11	10	10	11	11	11	11	10	10	11	11	11	9	8	8	9	9	9	66.7	66.7	51.4	20.811	183	183;107;101;62	0	195.65	By MS/MS	By MS/MS	By MS/MS	By MS/MS	By MS/MS	By MS/MS	60.7	60.7	65.6	60.7	60.7
2629	P45973;F8VNY3	P45973	10;4	9;4	9;4	Chromobox protein homolog 5	CBX5	sp|P45973|CBX5_HUMAN Chromobox protein homolog 5 OS=Homo sapiens OX=9606 GN=CBX5 PE=1 SV=1	2	10	9	9	8	9	8	10	8	10	7	8	7	9	7	9	7	8	7	9	7	9	45	38.7	38.7	22.225	191	191;91	0	34.703	By MS/MS	By MS/MS	By MS/MS	By MS/MS	By MS/MS	By MS/MS	40.8	45	40.8	45	40.8
5102	Q9HC52;C9J6K3;O95503;C9JM54;B0QXZ6	Q9HC52	9;3;1;1;1	9;3;1;1;1	9;3;1;1;1	Chromobox protein homolog 8	CBX8	sp|Q9HC52|CBX8_HUMAN Chromobox protein homolog 8 OS=Homo sapiens OX=9606 GN=CBX8 PE=1 SV=3	5	9	9	9	7	6	8	9	9	8	7	6	8	9	9	8	7	6	8	9	9	8	32.6	32.6	32.6	43.395	389	389;242;412;175;394	0	26.607	By MS/MS	By MS/MS	By MS/MS	By MS/MS	By MS/MS	By MS/MS	27.2	21.3	29	32.6	32.6
3799	Q6P1N0;Q6P1N0-2;K7EJY5;K7EMP1	Q6P1N0;Q6P1N0-2	9;8;4;3	9;8;4;3	9;8;4;3	Coiled-coil and C2 domain-containing protein 1A	CC2D1A	sp|Q6P1N0|C2D1A_HUMAN Coiled-coil and C2 domain-containing protein 1A OS=Homo sapiens OX=9606 GN=CC2D1A PE=1 SV=1;sp|Q6P1N0-2|C2D1A_HUMAN Isoform 2 of Coiled-coil and C2 domain-containing protein 1A OS=Homo sapiens OX=9606 GN=CC2D1A	4	9	9	9	7	6	7	7	4	3	7	6	7	7	4	3	7	6	7	7	4	3	16.7	16.7	16.7	104.06	951	951;950;378;405	0	20.653	By MS/MS	By MS/MS	By MS/MS	By MS/MS	By MS/MS	By MS/MS	13.7	12.5	11.6	13.8	6.7
1312	Q5T0F9;H7C1U3;Q5T0F9-2;H0Y517;Q5T0F9-3;Q5T0F9-4	Q5T0F9;H7C1U3;Q5T0F9-2;H0Y517;Q5T0F9-3	4;4;4;2;2;1	4;4;4;2;2;1	4;4;4;2;2;1	Coiled-coil and C2 domain-containing protein 1B	CC2D1B	sp|Q5T0F9|C2D1B_HUMAN Coiled-coil and C2 domain-containing protein 1B OS=Homo sapiens OX=9606 GN=CC2D1B PE=1 SV=1;tr|H7C1U3|H7C1U3_HUMAN Coiled-coil and C2 domain-containing protein 1B (Fragment) OS=Homo sapiens OX=9606 GN=CC2D1B PE=1 SV=2;sp|Q5T0F9-2|C2D1	6	4	4	4	3	4	3	3	1	1	3	4	3	3	1	1	3	4	3	3	1	1	9.9	9.9	9.9	94.223	858	858;672;852;628;532;214	0	11.6	By MS/MS	By MS/MS	By MS/MS	By matching	By matching	By MS/MS	8.7	9.9	7.2	6.5	1.2
4058	Q8IX12;Q8IX12-2;A0A0C4DGG8;F5H2E6;F5H1H2;F5H3E1;H0YFJ7;F5H7M9	Q8IX12;Q8IX12-2;A0A0C4DGG8;F5H2E6;F5H1H2	29;29;24;20;18;12;4;1	29;29;24;20;18;12;4;1	29;29;24;20;18;12;4;1	Cell division cycle and apoptosis regulator protein 1	CCAR1	sp|Q8IX12|CCAR1_HUMAN Cell division cycle and apoptosis regulator protein 1 OS=Homo sapiens OX=9606 GN=CCAR1 PE=1 SV=2;sp|Q8IX12-2|CCAR1_HUMAN Isoform 2 of Cell division cycle and apoptosis regulator protein 1 OS=Homo sapiens OX=9606 GN=CCAR1;tr|A0A0C4DGG8	8	29	29	29	21	22	21	24	25	23	21	22	21	24	25	23	21	22	21	24	25	23	38.1	38.1	38.1	132.82	1150	1150;1135;1043;772;646;568;290;171	0	140.46	By MS/MS	By MS/MS	By MS/MS	By MS/MS	By MS/MS	By MS/MS	27.3	30.7	27	31.6	33.5
4104	Q8N163;Q8N163-2;H0YB24;G3V119;E5RHJ4;E5RFJ3;A0A087X2B6;H0YC69;E5RGU7;H0YC58;E5RHH8	Q8N163;Q8N163-2;H0YB24;G3V119	39;38;24;22;11;7;7;6;6;5;2	39;38;24;22;11;7;7;6;6;5;2	39;38;24;22;11;7;7;6;6;5;2	Cell cycle and apoptosis regulator protein 2	CCAR2	sp|Q8N163|CCAR2_HUMAN Cell cycle and apoptosis regulator protein 2 OS=Homo sapiens OX=9606 GN=CCAR2 PE=1 SV=2;sp|Q8N163-2|CCAR2_HUMAN Isoform 2 of Cell cycle and apoptosis regulator protein 2 OS=Homo sapiens OX=9606 GN=CCAR2;tr|H0YB24|H0YB24_HUMAN Cell cyc	11	39	39	39	33	32	31	36	34	32	33	32	31	36	34	32	33	32	31	36	34	32	60.3	60.3	60.3	102.9	923	923;923;615;598;277;162;272;148;150;183;81	0	313.25	By MS/MS	By MS/MS	By MS/MS	By MS/MS	By MS/MS	By MS/MS	55.7	53	49.5	52.7	51.5
3861	Q6YP21;Q6YP21-3;A0A0A0MRN7;Q6YP21-2	Q6YP21;Q6YP21-3;A0A0A0MRN7	4;4;3;1	4;4;3;1	4;4;3;1	Kynurenine--oxoglutarate transaminase 3	CCBL2	sp|Q6YP21|KAT3_HUMAN Kynurenine--oxoglutarate transaminase 3 OS=Homo sapiens OX=9606 GN=KYAT3 PE=1 SV=1;sp|Q6YP21-3|KAT3_HUMAN Isoform 3 of Kynurenine--oxoglutarate transaminase 3 OS=Homo sapiens OX=9606 GN=KYAT3;tr|A0A0A0MRN7|A0A0A0MRN7_HUMAN Cysteine-S-c	4	4	4	4	3	3	1	1	1	1	3	3	1	1	1	1	3	3	1	1	1	1	21.8	21.8	21.8	51.4	454	454;420;262;167	0.00022183	5.5826	By MS/MS	By MS/MS	By MS/MS	By matching	By matching	By matching	15.4	12.8	2.9	2.9	2.9
4632	Q96NT0;B8ZZ99;F8WCZ3;Q96NT0-2	Q96NT0;B8ZZ99;F8WCZ3	3;2;2;1	3;2;2;1	3;2;2;1	Coiled-coil domain-containing protein 115	CCDC115	sp|Q96NT0|CC115_HUMAN Coiled-coil domain-containing protein 115 OS=Homo sapiens OX=9606 GN=CCDC115 PE=1 SV=1;tr|B8ZZ99|B8ZZ99_HUMAN Coiled-coil domain-containing protein 115 OS=Homo sapiens OX=9606 GN=CCDC115 PE=1 SV=1;tr|F8WCZ3|F8WCZ3_HUMAN Coiled-coil do	4	3	3	3	1	0	1	3	3	2	1	0	1	3	3	2	1	0	1	3	3	2	28.3	28.3	28.3	19.76	180	180;175;193;188	0	7.5539	By MS/MS		By MS/MS	By MS/MS	By MS/MS	By MS/MS	14.4	0	14.4	28.3	28.3
[truncated: 5,224 more rows]
[truncated: 42 more columns]

## Sheet: Filtered Proteins
id	Protein IDs	Majority protein IDs	Peptide counts (all)	Peptide counts (razor+unique)	Peptide counts (unique)	Protein names	Gene names	Fasta headers	Peptides	Razor + unique peptides	Unique peptides	Peptides NoTreatment-1	Peptides NoTreatment-2	Peptides NoTreatment-3	Peptides Treatment-1	Peptides Treatment-2	Peptides Treatment-3	Razor + unique peptides NoTreatment-1	Razor + unique peptides NoTreatment-2	Razor + unique peptides NoTreatment-3	Razor + unique peptides Treatment-1	Razor + unique peptides Treatment-2	Razor + unique peptides Treatment-3	Max R+U peptides NoTreatment	Max R+U peptides Treatment	Unique peptides NoTreatment-1	Unique peptides NoTreatment-2	Unique peptides NoTreatment-3	Unique peptides Treatment-1	Unique peptides Treatment-2	Unique peptides Treatment-3	Mol. weight [kDa]	Q-value	Score	Identification type NoTreatment-1	Identification type NoTreatment-2	Identification type NoTreatment-3	Identification type Treatment-1	Identification type Treatment-2	Identification type Treatment-3	Sequence coverage NoTreatment-1 [%]	Sequence coverage NoTreatment-2 [%]	Sequence coverage NoTreatment-3 [%]	Sequence coverage Treatment-1 [%]	Sequence coverage Treatment-2 [%]	Sequence coverage Treatment-3 [%]	Intensity NoTreatment-1	Intensity NoTreatment-2	Intensity NoTreatment-3
[truncated: 5,405 more rows]
[truncated: 36 more columns]

[truncated: 1 more sheets: Filtered Peptides]
